# Supplementary material for: trans-Bis[8-(benzyl­sulfan­yl)quinoline-κ2 N,S]di­chlorido­cobalt(II)
Source: IUCrdata. 2021 Oct 4;6(Pt 10):x210992. doi: 10.1107/S2414314621009925 (PMC9462300; doi:10.1107/S2414314621009925)
Supplement: Supplementary file 1 [file x-06-x210992-sup1.cif]

##############################################################################
#                                                                            #
# This CIF contains the data for a data article accepted for                 #
# publication in IUCrData. It conforms to the requirements of                #
# Notes for Authors for IUCrData, and has been                               #
# peer reviewed under the auspices of IUCrData.                              #
#                                                                            #
# Full details of the Crystallographic Information File format               #
# are given in the paper "The Crystallographic Information File (CIF):       #
# a New Standard Archive File for Crystallography" by S. R. Hall, F. H.      #
# Allen and I. D. Brown [Acta Cryst. (1991), A47, 655-685].                  #
#                                                                            #
# The current version of the core CIF dictionary is obtainable from          #
# ftp://ftp.iucr.org/pub/cif_core.dic.                                       #
#                                                                            #
# Software is freely available for graphical display of the structure(s)     #
# in this CIF. For information consult the CIF software page                 #
# http://www.iucr.org/resources/cif/software.                                #
#                                                                            #
# This file may be used for bona fide research purposes within the           #
# scientific community so long as proper attribution is given to the data    # 
# article from which it was obtained.                                        #
#                                                                            #
##############################################################################
data_I
_database_code_depnum_ccdc_archive 'CCDC 2111388'
_audit_creation_method
;
Olex2 1.3
(compiled 2020.11.12 svn.r5f609507 for OlexSys, GUI svn.r6272)
;
_journal_date_recd_electronic     2021-09-21
_journal_date_accepted     2021-09-23
_journal_name_full     'IUCrData'
_journal_year     2021
_journal_volume     6
_journal_issue     10
_journal_page_first     0
_journal_page_last     0
_journal_paper_category     HM
_journal_paper_doi     10.1107/S2414314621009925
_journal_coeditor_code     ZL4046
_publ_contact_author_name     'Shintaro Kodama'
_publ_contact_author_address
;
Department of Applied Chemistry, Graduate School of Engineering, Osaka,
 Prefecture University, 1-1 Gakuen-cho, Nakaku, Sakai, Osaka 599-8531, Japan
;
_publ_contact_author_email     'skodama@chem.osakafu-u.ac.jp'
_publ_contact_author_fax     '+81 72 254 9910'
_publ_contact_author_phone     '+81 72 254 9295'
_publ_section_title
;\
<i>trans</i>-Bis[8-(benzylsulfanyl)quinoline-\k^2^<i>N</i>,<i>S</i>]\
dichloridocobalt(II)
;
loop_
    _publ_author_name
    _publ_author_footnote
    _publ_author_address
    'Kodama, Shintaro' .
;
Department of Applied Chemistry, Graduate School of Engineering, Osaka
Prefecture University, 1-1 Gakuen-cho, Nakaku, Sakai, Osaka 599-8531,
Japan
;
    'Bunno, Kazuki' .
;
Department of Applied Chemistry, Graduate School of Engineering, Osaka
Prefecture University, 1-1 Gakuen-cho, Nakaku, Sakai, Osaka 599-8531,
Japan
;
    'Nomoto, Akihiro' .
;
Department of Applied Chemistry, Graduate School of Engineering, Osaka
Prefecture University, 1-1 Gakuen-cho, Nakaku, Sakai, Osaka 599-8531,
Japan
;
    'Ogawa, Akiya' .
;
Department of Applied Chemistry, Graduate School of Engineering, Osaka
Prefecture University, 1-1 Gakuen-cho, Nakaku, Sakai, Osaka 599-8531,
Japan
;
_publ_section_synopsis
;
The crystal structure of
<i>trans</i>-dichlorobis(8-(phenylmethylsulfanyl)quinoline)cobalt(II) has been
determined.
;
_chemical_name_systematic
;\
<i>trans</i>-Bis[8-(benzylsulfanyl)quinoline-\
\k^2^<i>N</i>,<i>S</i>]dichloridocobalt(II)
;
_chemical_name_common     ?
_chemical_formula_moiety     'C32 H26 Cl2 Co N2 S2'
_chemical_formula_sum     'C32 H26 Cl2 Co N2 S2'
_chemical_formula_iupac     '[Co Cl2 (C16 H13 N1 S1)2]'
_chemical_formula_weight     632.50
_chemical_melting_point     ?
_space_group_crystal_system     monoclinic
_space_group_name_H-M_alt     'P 1 21/c 1'
_space_group_name_Hall     '-P 2ybc'
loop_
    _space_group_symop_operation_xyz
    'x, y, z'
    '-x, y+1/2, -z+1/2'
    '-x, -y, -z'
    'x, -y-1/2, z-1/2'
_cell_length_a     8.00610(17)
_cell_length_b     13.5141(3)
_cell_length_c     13.3349(3)
_cell_angle_alpha     90
_cell_angle_beta     105.714(7)
_cell_angle_gamma     90
_cell_volume     1388.85(7)
_cell_formula_units_Z     2
_cell_measurement_reflns_used     18593
_cell_measurement_theta_min     2.19
_cell_measurement_theta_max     27.5
_cell_measurement_temperature     103(2)
_exptl_crystal_description     prism
_exptl_crystal_colour     colourless
_exptl_crystal_size_max     0.09
_exptl_crystal_size_mid     0.04
_exptl_crystal_size_min     0.02
_exptl_crystal_density_diffrn     1.512
_exptl_crystal_density_meas     ?
_exptl_crystal_density_method     ?
_exptl_crystal_F_000     650
_exptl_absorpt_coefficient_mu     0.987
_exptl_absorpt_correction_type     multi-scan
_exptl_absorpt_process_details
;
(ABSCOR; Rigaku, 1995)
;
_exptl_absorpt_correction_T_min     0.7804
_exptl_absorpt_correction_T_max     1.0000
_diffrn_ambient_temperature     103.15
_diffrn_source     'rotating anode X-ray generator'
_diffrn_radiation_type     MoK\a
_diffrn_radiation_wavelength     0.71075
_diffrn_radiation_monochromator     'multi-layer mirror optics'
_diffrn_measurement_device_type     'Rigaku VariMax RAPID'
_diffrn_measurement_device     'three-circle diffractometer'
_diffrn_measurement_method     '\w scans'
_diffrn_detector     'Rigaku curved IP area detector'
_diffrn_detector_area_resol_mean     10.0
_diffrn_reflns_number     22957
_diffrn_reflns_av_R_equivalents     0.0341
_diffrn_reflns_av_unetI/netI     0.0214
_diffrn_reflns_theta_min     2.643
_diffrn_reflns_theta_max     27.483
_diffrn_reflns_theta_full     25.242
_diffrn_measured_fraction_theta_max     0.997
_diffrn_measured_fraction_theta_full     0.996
_diffrn_reflns_limit_h_min     -9
_diffrn_reflns_limit_h_max     10
_diffrn_reflns_limit_k_min     -17
_diffrn_reflns_limit_k_max     17
_diffrn_reflns_limit_l_min     -17
_diffrn_reflns_limit_l_max     17
_diffrn_radiation_probe     x-ray
_refine_special_details
;
H atoms were positioned geometrically and constrained to ride on
their parent atoms with C---H and CH~2~ bond distances of 0.95 and 0.99 \%A.
<i>U</i>~iso~(H) values were set to 1.2 <i>U</i>~eq~(C).
;
_reflns_number_total     3191
_reflns_number_gt     2814
_reflns_threshold_expression     'I > 2\s(I)'
_refine_ls_structure_factor_coef     Fsqd
_refine_ls_matrix_type     full
_refine_ls_R_factor_all     0.0375
_refine_ls_R_factor_gt     0.0314
_refine_ls_wR_factor_gt     0.0800
_refine_ls_wR_factor_ref     0.0818
_refine_ls_goodness_of_fit_ref     1.181
_refine_ls_restrained_S_all     1.181
_refine_ls_number_reflns     3191
_refine_ls_number_parameters     178
_refine_ls_number_restraints     0
_refine_ls_hydrogen_treatment     constr
_refine_ls_weighting_scheme     calc
_refine_ls_weighting_details
              'w=1/[\s^2^(Fo^2^)+(0.0232P)^2^+1.8429P] where P=(Fo^2^+2Fc^2^)/3'
_atom_sites_solution_hydrogens     geom
_atom_sites_solution_primary     dual
_atom_sites_solution_secondary     ?
_refine_ls_shift/su_max     0.000
_refine_ls_shift/su_mean     0.000
_refine_diff_density_max     0.440
_refine_diff_density_min     -0.226
_refine_ls_extinction_method     none
_refine_ls_extinction_coef     .
loop_
    _atom_type_symbol
    _atom_type_description
    _atom_type_scat_dispersion_real
    _atom_type_scat_dispersion_imag
    _atom_type_scat_source
    'C' 'C' 0.0033 0.0016
                         'International Tables Vol C Tables 4.2.6.8 and 6.1.1.4'
    'H' 'H' 0.0000 0.0000
                         'International Tables Vol C Tables 4.2.6.8 and 6.1.1.4'
    'Cl' 'Cl' 0.1484 0.1585
                         'International Tables Vol C Tables 4.2.6.8 and 6.1.1.4'
    'Co' 'Co' 0.3494 0.9721
                         'International Tables Vol C Tables 4.2.6.8 and 6.1.1.4'
    'N' 'N' 0.0061 0.0033
                         'International Tables Vol C Tables 4.2.6.8 and 6.1.1.4'
    'S' 'S' 0.1246 0.1234
                         'International Tables Vol C Tables 4.2.6.8 and 6.1.1.4'
_computing_data_collection
;
RAPID-AUTO (Rigaku, 1995)
;
_computing_cell_refinement
;
RAPID-AUTO (Rigaku, 1995)
;
_computing_data_reduction
;
RAPID-AUTO (Rigaku, 1995)
;
_computing_structure_solution
;
<i>SHELXT2018/2</i> (Sheldrick, 2015a)
;
_computing_structure_refinement
;
<i>SHELXL2018/3</i> (Sheldrick, 2015b)
;
_computing_molecular_graphics
;
<i>OLEX2</i> (Dolomanov <i>et al.</i>,  2009)
;
_computing_publication_material
;
<i>OLEX2</i> (Dolomanov <i>et al.</i>,  2009)
;
loop_
    _atom_site_type_symbol
    _atom_site_label
    _atom_site_fract_x
    _atom_site_fract_y
    _atom_site_fract_z
    _atom_site_U_iso_or_equiv
    _atom_site_adp_type
    _atom_site_calc_flag
    _atom_site_occupancy
    _atom_site_disorder_assembly
    _atom_site_disorder_group
    Co Co1 0.500000 0.500000 0.500000 0.01456(10) Uani d 1 . .
    Cl Cl1 0.75883(6) 0.50541(4) 0.64296(4) 0.01844(12) Uani d 1 . .
    S S1 0.64306(7) 0.43574(4) 0.36942(4) 0.01617(12) Uani d 1 . .
    N N1 0.5642(2) 0.63898(13) 0.44057(13) 0.0157(3) Uani d 1 . .
    C C1 0.5280(3) 0.72466(16) 0.47761(17) 0.0182(4) Uani d 1 . .
    H H1 0.479481 0.723445 0.535214 0.022 Uiso calc 1 . .
    C C2 0.5564(3) 0.81773(16) 0.43738(18) 0.0203(4) Uani d 1 . .
    H H2 0.527515 0.876968 0.467243 0.024 Uiso calc 1 . .
    C C3 0.6260(3) 0.82107(16) 0.35484(17) 0.0205(4) Uani d 1 . .
    H H3 0.646246 0.882891 0.326311 0.025 Uiso calc 1 . .
    C C4 0.6677(3) 0.73190(16) 0.31209(16) 0.0172(4) Uani d 1 . .
    C C5 0.7444(3) 0.73145(17) 0.22805(17) 0.0211(4) Uani d 1 . .
    H H5 0.765834 0.792080 0.197652 0.025 Uiso calc 1 . .
    C C6 0.7877(3) 0.64363(17) 0.19073(17) 0.0227(5) Uani d 1 . .
    H H6 0.841301 0.643561 0.135286 0.027 Uiso calc 1 . .
    C C7 0.7535(3) 0.55343(17) 0.23382(17) 0.0219(5) Uani d 1 . .
    H H7 0.781298 0.492970 0.205753 0.026 Uiso calc 1 . .
    C C8 0.6802(3) 0.55136(15) 0.31611(16) 0.0173(4) Uani d 1 . .
    C C9 0.6357(3) 0.64133(15) 0.35748(16) 0.0159(4) Uani d 1 . .
    C C10 0.8657(3) 0.39310(16) 0.42715(18) 0.0196(4) Uani d 1 . .
    H H10A 0.936644 0.403595 0.377737 0.023 Uiso calc 1 . .
    H H10B 0.918744 0.430657 0.491654 0.023 Uiso calc 1 . .
    C C11 0.8590(3) 0.28453(16) 0.45155(17) 0.0183(4) Uani d 1 . .
    C C12 0.8020(3) 0.21507(17) 0.37238(19) 0.0231(5) Uani d 1 . .
    H H12 0.769255 0.235779 0.301657 0.028 Uiso calc 1 . .
    C C13 0.7929(3) 0.11537(17) 0.3968(2) 0.0271(5) Uani d 1 . .
    H H13 0.752454 0.068236 0.342799 0.033 Uiso calc 1 . .
    C C14 0.8429(3) 0.08496(17) 0.4998(2) 0.0280(5) Uani d 1 . .
    H H14 0.836682 0.016931 0.516390 0.034 Uiso calc 1 . .
    C C15 0.9017(3) 0.15333(18) 0.5785(2) 0.0277(5) Uani d 1 . .
    H H15 0.938461 0.132049 0.649012 0.033 Uiso calc 1 . .
    C C16 0.9073(3) 0.25348(17) 0.55467(19) 0.0230(5) Uani d 1 . .
    H H16 0.944155 0.300590 0.609058 0.028 Uiso calc 1 . .
loop_
    _atom_site_aniso_label
    _atom_site_aniso_U_11
    _atom_site_aniso_U_22
    _atom_site_aniso_U_33
    _atom_site_aniso_U_12
    _atom_site_aniso_U_13
    _atom_site_aniso_U_23
    Co1 0.0166(2) 0.01190(19) 0.01521(19) -0.00096(15) 0.00437(15) 0.00003(15)
    Cl1 0.0184(2) 0.0177(2) 0.0182(2) -0.00075(19) 0.00324(19) -0.00025(19)
    S1 0.0184(2) 0.0127(2) 0.0175(2) 0.00018(19) 0.00518(19) 0.00035(19)
    N1 0.0154(8) 0.0149(8) 0.0161(8) -0.0004(7) 0.0030(7) 0.0004(7)
    C1 0.0182(10) 0.0162(10) 0.0196(10) -0.0017(8) 0.0044(8) -0.0016(8)
    C2 0.0204(10) 0.0139(10) 0.0251(11) 0.0007(8) 0.0034(9) -0.0012(8)
    C3 0.0194(10) 0.0151(10) 0.0235(11) -0.0016(8) 0.0001(9) 0.0039(8)
    C4 0.0161(10) 0.0166(10) 0.0164(10) -0.0009(8) 0.0001(8) 0.0034(8)
    C5 0.0235(11) 0.0207(11) 0.0175(10) -0.0022(9) 0.0028(8) 0.0064(8)
    C6 0.0270(11) 0.0242(11) 0.0184(11) 0.0002(9) 0.0088(9) 0.0045(9)
    C7 0.0262(11) 0.0206(11) 0.0203(10) 0.0032(9) 0.0084(9) 0.0014(9)
    C8 0.0192(10) 0.0161(10) 0.0159(10) -0.0006(8) 0.0035(8) 0.0018(8)
    C9 0.0154(9) 0.0151(9) 0.0157(10) 0.0000(8) 0.0014(8) 0.0020(8)
    C10 0.0168(10) 0.0161(10) 0.0260(11) -0.0003(8) 0.0061(9) 0.0018(9)
    C11 0.0151(10) 0.0155(10) 0.0255(11) 0.0022(8) 0.0075(8) 0.0014(8)
    C12 0.0289(12) 0.0191(11) 0.0244(11) 0.0021(9) 0.0127(9) -0.0006(9)
    C13 0.0325(13) 0.0173(11) 0.0356(13) 0.0002(9) 0.0164(11) -0.0045(10)
    C14 0.0271(12) 0.0156(11) 0.0441(15) 0.0024(9) 0.0142(11) 0.0061(10)
    C15 0.0226(11) 0.0262(12) 0.0321(13) 0.0004(10) 0.0038(10) 0.0108(10)
    C16 0.0190(10) 0.0216(11) 0.0265(12) -0.0010(9) 0.0032(9) 0.0029(9)
_geom_special_details
;
 All esds (except the esd in the dihedral angle between two l.s. planes)
 are estimated using the full covariance matrix.  The cell esds are taken
 into account individually in the estimation of esds in distances, angles
 and torsion angles; correlations between esds in cell parameters are only
 used when they are defined by crystal symmetry.  An approximate (isotropic)
 treatment of cell esds is used for estimating esds involving l.s. planes.
;
loop_
    _geom_bond_atom_site_label_1
    _geom_bond_atom_site_label_2
    _geom_bond_site_symmetry_2
    _geom_bond_distance
    _geom_bond_publ_flag
    Co1 Cl1 3_666 2.4070(5) ?
    Co1 Cl1 . 2.4070(5) ?
    Co1 S1 . 2.4856(5) ?
    Co1 S1 3_666 2.4856(5) ?
    Co1 N1 3_666 2.1542(17) ?
    Co1 N1 . 2.1543(17) ?
    S1 C8 . 1.775(2) ?
    S1 C10 . 1.832(2) ?
    N1 C1 . 1.322(3) ?
    N1 C9 . 1.378(3) ?
    C1 H1 . 0.9500 ?
    C2 C1 . 1.410(3) ?
    C2 H2 . 0.9500 ?
    C2 C3 . 1.362(3) ?
    C3 H3 . 0.9500 ?
    C4 C3 . 1.411(3) ?
    C4 C5 . 1.417(3) ?
    C5 H5 . 0.9500 ?
    C5 C6 . 1.367(3) ?
    C6 H6 . 0.9500 ?
    C6 C7 . 1.406(3) ?
    C7 H7 . 0.9500 ?
    C7 C8 . 1.378(3) ?
    C9 C4 . 1.419(3) ?
    C9 C8 . 1.420(3) ?
    C10 H10A . 0.9900 ?
    C10 H10B . 0.9900 ?
    C11 C10 . 1.507(3) ?
    C11 C12 . 1.394(3) ?
    C11 C16 . 1.389(3) ?
    C12 H12 . 0.9500 ?
    C13 C12 . 1.393(3) ?
    C13 H13 . 0.9500 ?
    C14 C13 . 1.385(4) ?
    C14 H14 . 0.9500 ?
    C14 C15 . 1.382(4) ?
    C15 H15 . 0.9500 ?
    C16 C15 . 1.394(3) ?
    C16 H16 . 0.9500 ?
loop_
    _geom_angle_atom_site_label_1
    _geom_angle_atom_site_label_2
    _geom_angle_atom_site_label_3
    _geom_angle_site_symmetry_1
    _geom_angle_site_symmetry_3
    _geom_angle
    _geom_angle_publ_flag
    Cl1 Co1 Cl1 3_666 . 180.0 ?
    Cl1 Co1 S1 . 3_666 84.016(17) ?
    Cl1 Co1 S1 . . 95.984(17) ?
    Cl1 Co1 S1 3_666 . 84.015(17) ?
    Cl1 Co1 S1 3_666 3_666 95.984(17) ?
    S1 Co1 S1 3_666 . 180.0 ?
    N1 Co1 Cl1 . 3_666 88.58(5) ?
    N1 Co1 Cl1 3_666 3_666 91.42(5) ?
    N1 Co1 Cl1 3_666 . 88.58(5) ?
    N1 Co1 Cl1 . . 91.42(5) ?
    N1 Co1 S1 . . 81.12(5) ?
    N1 Co1 S1 3_666 3_666 81.12(5) ?
    N1 Co1 S1 3_666 . 98.88(5) ?
    N1 Co1 S1 . 3_666 98.88(5) ?
    N1 Co1 N1 3_666 . 180.00(9) ?
    C8 S1 Co1 . . 97.58(7) ?
    C8 S1 C10 . . 101.30(10) ?
    C10 S1 Co1 . . 113.32(8) ?
    C1 N1 Co1 . . 121.86(14) ?
    C1 N1 C9 . . 117.47(18) ?
    C9 N1 Co1 . . 120.55(13) ?
    N1 C1 H1 . . 117.8 ?
    N1 C1 C2 . . 124.4(2) ?
    C2 C1 H1 . . 117.8 ?
    C1 C2 H2 . . 120.6 ?
    C3 C2 C1 . . 118.7(2) ?
    C3 C2 H2 . . 120.6 ?
    C2 C3 H3 . . 120.3 ?
    C2 C3 C4 . . 119.4(2) ?
    C4 C3 H3 . . 120.3 ?
    C3 C4 C5 . . 121.6(2) ?
    C3 C4 C9 . . 118.32(19) ?
    C5 C4 C9 . . 120.0(2) ?
    C4 C5 H5 . . 120.0 ?
    C6 C5 C4 . . 119.9(2) ?
    C6 C5 H5 . . 120.0 ?
    C5 C6 H6 . . 119.8 ?
    C5 C6 C7 . . 120.5(2) ?
    C7 C6 H6 . . 119.8 ?
    C6 C7 H7 . . 119.5 ?
    C8 C7 C6 . . 121.0(2) ?
    C8 C7 H7 . . 119.5 ?
    C7 C8 S1 . . 119.38(17) ?
    C7 C8 C9 . . 119.84(19) ?
    C9 C8 S1 . . 120.78(16) ?
    N1 C9 C4 . . 121.66(19) ?
    N1 C9 C8 . . 119.66(18) ?
    C4 C9 C8 . . 118.68(19) ?
    S1 C10 H10A . . 110.1 ?
    S1 C10 H10B . . 110.1 ?
    H10A C10 H10B . . 108.4 ?
    C11 C10 S1 . . 108.03(15) ?
    C11 C10 H10A . . 110.1 ?
    C11 C10 H10B . . 110.1 ?
    C12 C11 C10 . . 121.0(2) ?
    C16 C11 C10 . . 119.4(2) ?
    C16 C11 C12 . . 119.5(2) ?
    C11 C12 H12 . . 119.9 ?
    C13 C12 C11 . . 120.1(2) ?
    C13 C12 H12 . . 119.9 ?
    C12 C13 H13 . . 120.0 ?
    C14 C13 C12 . . 120.0(2) ?
    C14 C13 H13 . . 120.0 ?
    C13 C14 H14 . . 119.9 ?
    C15 C14 C13 . . 120.2(2) ?
    C15 C14 H14 . . 119.9 ?
    C14 C15 H15 . . 120.0 ?
    C14 C15 C16 . . 120.1(2) ?
    C16 C15 H15 . . 120.0 ?
    C11 C16 C15 . . 120.1(2) ?
    C11 C16 H16 . . 119.9 ?
    C15 C16 H16 . . 119.9 ?
loop_
    _geom_torsion_atom_site_label_1
    _geom_torsion_atom_site_label_2
    _geom_torsion_atom_site_label_3
    _geom_torsion_atom_site_label_4
    _geom_torsion_site_symmetry_1
    _geom_torsion_site_symmetry_2
    _geom_torsion_site_symmetry_3
    _geom_torsion_site_symmetry_4
    _geom_torsion
    _geom_torsion_publ_flag
    Co1 S1 C8 C7 . . . . -177.06(17) ?
    Co1 S1 C8 C9 . . . . 3.13(18) ?
    Co1 S1 C10 C11 . . . . 91.07(15) ?
    Co1 N1 C1 C2 . . . . -175.63(16) ?
    Co1 N1 C9 C4 . . . . 175.41(15) ?
    Co1 N1 C9 C8 . . . . -5.1(3) ?
    N1 C9 C4 C3 . . . . 0.6(3) ?
    N1 C9 C4 C5 . . . . 178.78(19) ?
    N1 C9 C8 S1 . . . . 0.5(3) ?
    N1 C9 C8 C7 . . . . -179.27(19) ?
    C1 N1 C9 C4 . . . . -0.7(3) ?
    C1 N1 C9 C8 . . . . 178.79(19) ?
    C1 C2 C3 C4 . . . . -0.1(3) ?
    C3 C2 C1 N1 . . . . -0.1(3) ?
    C3 C4 C5 C6 . . . . 178.1(2) ?
    C4 C5 C6 C7 . . . . 1.3(3) ?
    C4 C9 C8 S1 . . . . -179.91(16) ?
    C4 C9 C8 C7 . . . . 0.3(3) ?
    C5 C4 C3 C2 . . . . -178.3(2) ?
    C5 C6 C7 C8 . . . . -1.8(4) ?
    C6 C7 C8 S1 . . . . -178.85(18) ?
    C6 C7 C8 C9 . . . . 1.0(3) ?
    C8 S1 C10 C11 . . . . -165.48(15) ?
    C8 C9 C4 C3 . . . . -178.91(19) ?
    C8 C9 C4 C5 . . . . -0.8(3) ?
    C9 N1 C1 C2 . . . . 0.5(3) ?
    C9 C4 C3 C2 . . . . -0.2(3) ?
    C9 C4 C5 C6 . . . . 0.0(3) ?
    C10 S1 C8 C7 . . . . 67.23(19) ?
    C10 S1 C8 C9 . . . . -112.57(18) ?
    C10 C11 C12 C13 . . . . -178.5(2) ?
    C10 C11 C16 C15 . . . . 180.0(2) ?
    C11 C16 C15 C14 . . . . -2.1(4) ?
    C12 C11 C10 S1 . . . . 64.7(2) ?
    C12 C11 C16 C15 . . . . 1.2(3) ?
    C13 C14 C15 C16 . . . . 1.5(4) ?
    C14 C13 C12 C11 . . . . -0.9(4) ?
    C15 C14 C13 C12 . . . . 0.0(4) ?
    C16 C11 C10 S1 . . . . -114.0(2) ?
    C16 C11 C12 C13 . . . . 0.3(3) ?
loop_
    _geom_hbond_atom_site_label_d
    _geom_hbond_atom_site_label_h
    _geom_hbond_atom_site_label_a
    _geom_hbond_site_symmetry_d
    _geom_hbond_site_symmetry_h
    _geom_hbond_site_symmetry_a
    _geom_hbond_distance_dh
    _geom_hbond_distance_ha
    _geom_hbond_distance_da
    _geom_hbond_angle_dha
    _geom_hbond_publ_flag
    C16 H16 <i>Cg</i>2 1_555 1_555 3_555 0.95 2.885 3.575(2) 130.48 yes
_shelx_space_group_comment
;
The symmetry employed for this shelxl refinement is uniquely defined
by the following loop, which should always be used as a source of
symmetry information in preference to the above space-group names.
They are only intended as comments.
;
_shelx_estimated_absorpt_T_min     0.916
_shelx_estimated_absorpt_T_max     0.981
_shelx_hkl_file
;
   0   0   2  676.91   11.28
   0   0   2  687.76   11.03
   0   0  -2  692.36   12.03
   0   0  -2  681.44   11.00
   0   0   3    4.70    1.40
   0   0   3    0.72    1.17
   0   0  -3    2.49    0.87
   0   0  -3    0.95    1.19
   0   0   4  329.28    5.31
   0   0   4  335.58    5.08
   0   0  -4  333.00    6.28
   0   0  -4  343.53    5.29
   0   0   5   -1.10    1.61
   0   0   5   -1.95    0.86
   0   0  -5   -0.53    0.96
   0   0  -5   -0.16    0.89
   0   0   6  550.73   10.95
   0   0   6  539.48   11.08
   0   0  -6  546.42   10.63
   0   0  -6  543.38   11.53
   0   0   7    0.71    1.22
   0   0   7   -1.06    0.97
   0   0  -7    1.34    1.11
   0   0  -7   -1.57    1.02
   0   0   8  326.75    6.60
   0   0   8  325.24    6.05
   0   0  -8  340.37    6.58
   0   0  -8  327.96    6.24
   0   0   9   -1.69    1.54
   0   0   9   -2.33    1.78
   0   0  -9    1.96    2.10
   0   0  -9   -0.75    1.88
   0   0  10   54.84    3.56
   0   0  10   54.86    1.93
   0   0 -10   57.63    2.31
   0   0 -10   60.29    2.09
   0   0  11    1.68    1.91
   0   0  11   -0.92    1.42
   0   0 -11   -1.65    1.75
   0   0 -11   -0.65    1.46
   0   0  12    5.04    2.22
   0   0  12    5.24    1.66
   0   0 -12    6.22    2.05
   0   0  13   -0.01    2.32
   0   0  13   -3.70    2.67
   0   0 -13    2.67    2.07
   0   0  14  331.51   10.68
   0   0  14  328.78    8.90
   0   0 -14  343.28   12.31
   0   0  15    3.12    4.56
   0   0  15   -3.04    2.09
   0   0 -15    1.02    2.57
   0   0  16  188.17    7.59
   0   0  16  176.47    6.11
   0   0 -16  198.17    7.06
   0   1   1    0.37    0.31
   0   1  -1    0.10    0.35
   0   1   1    0.51    0.38
   0   1  -1    0.07    0.33
   0  -1   1   -0.10    0.26
   0  -1  -1    0.45    0.41
   0  -1  -1    0.69    0.32
   0   1   2   16.28    1.12
   0   1  -2   18.75    1.15
   0  -1   2   15.58    0.76
   0  -1  -2   17.39    0.65
   0  -1  -2   17.13    0.71
   0   1   3  176.59    3.37
   0   1  -3  181.18    2.77
   0   1   3  181.39    2.62
   0  -1   3  175.49    2.78
   0  -1  -3  173.41    2.58
   0  -1   3  180.01    2.41
   0  -1  -3  186.24    2.69
   0   1   4  135.90    2.26
   0   1  -4  134.75    2.35
   0   1   4  130.01    2.16
   0  -1   4  131.92    2.33
   0  -1  -4  137.99    2.24
   0  -1   4  140.47    2.70
   0  -1  -4  131.16    2.21
   0   1   5    0.71    0.99
   0   1  -5    0.77    0.79
   0   1   5    1.75    0.90
   0  -1   5    0.71    0.83
   0  -1  -5    3.43    1.45
   0  -1  -5    3.38    0.96
   0  -1   5   -1.13    1.10
   0   1   6  106.01    2.24
   0   1  -6  108.42    2.31
   0   1   6  100.61    2.04
   0   1  -6  103.27    1.93
   0  -1  -6  108.45    2.89
   0  -1   6  107.09    2.32
   0  -1  -6  106.98    2.20
   0  -1   6  102.61    2.54
   0   1   7 1042.90   27.45
   0   1  -7 1036.53   27.00
   0   1   7 1036.67   27.95
   0   1  -7  967.06   24.62
   0  -1  -7 1030.13   28.34
   0  -1   7  991.97   26.53
   0  -1  -7 1050.54   28.73
   0  -1   7  992.87   25.10
   0   1   8   97.94    2.58
   0   1  -8  101.00    3.44
   0   1   8   94.78    2.23
   0  -1   8   97.03    3.55
   0  -1  -8   97.04    3.26
   0  -1   8   92.49    2.09
   0  -1  -8   96.54    3.12
   0   1   9   10.80    1.57
   0   1  -9   11.52    1.58
   0   1   9   10.60    2.03
   0  -1   9   12.40    1.65
   0  -1  -9   10.71    1.41
   0  -1   9   10.15    1.17
   0  -1  -9   11.21    1.39
   0   1  10   97.56    3.01
   0   1 -10  101.26    4.19
   0   1  10  105.19    2.67
   0  -1  10   96.05    3.18
   0  -1 -10   99.66    2.85
   0  -1  10   95.26    3.33
   0  -1 -10   98.80    2.84
   0   1  11   44.54    3.87
   0   1 -11   46.83    2.31
   0   1  11   49.65    3.02
   0  -1  11   42.20    2.65
   0  -1 -11   43.86    3.40
   0  -1  11   42.31    2.83
   0  -1 -11   45.45    2.26
   0   1  12   -2.67    2.09
   0   1 -12   -2.25    1.86
   0   1  12    1.17    1.61
   0  -1  12    5.34    3.30
   0  -1 -12    1.71    2.90
   0  -1  12    0.00    2.28
   0  -1 -12    0.58    1.75
   0   1  13   41.73    4.65
   0   1 -13   47.71    2.90
   0   1  13   45.43    3.57
   0  -1  13   45.05    3.19
   0  -1 -13   47.07    2.81
   0  -1  13   44.79    2.34
   0  -1 -13   40.70    2.61
   0   1  14   -1.15    2.55
   0   1 -14    3.93    3.70
   0   1  14    1.41    1.97
   0  -1  14    1.10    2.61
   0  -1 -14   -1.67    2.29
   0  -1  14   -0.05    1.85
   0   1  15  229.03    8.01
   0   1 -15  253.45    8.05
   0   1  15  228.13    7.05
   0  -1  15  221.56   11.33
   0  -1 -15  249.02   10.16
   0  -1  15  235.34    6.87
   0   1  16    7.01    3.26
   0   1 -16   10.07    4.74
   0   1  16    5.01    2.37
   0  -1  16    3.96    3.37
   0  -1 -16   10.50    2.81
   0  -1  16    6.22    2.35
   0   2   0  159.42    1.83
   0   2   0  156.28    1.69
   0   2   0  156.59    2.42
   0  -2   0  156.86    1.81
   0  -2   0  151.77    1.66
   0  -2   0  159.53    1.81
   0   2   1   48.28    1.15
   0   2  -1   47.88    0.89
   0   2   1   46.83    0.98
   0   2  -1   43.47    0.83
   0  -2   1   45.87    0.80
   0  -2  -1   44.99    1.10
   0  -2   1   47.02    1.26
   0  -2  -1   45.75    1.27
   0   2   2    0.00    0.62
   0   2  -2    0.52    0.69
   0   2   2    0.86    0.76
   0   2  -2   -0.13    0.73
   0  -2   2    0.87    0.64
   0  -2  -2   -1.48    0.97
   0  -2   2   -0.03    0.79
   0  -2  -2    0.99    0.77
   0   2   3  405.90    7.16
   0   2   3  405.65    6.49
   0   2  -3  397.43    6.52
   0  -2   3  397.30    6.22
   0  -2  -3  399.43    6.99
   0  -2   3  396.04    6.62
   0  -2  -3  405.52    6.60
   0   2   4   57.39    1.34
   0   2  -4   59.31    2.19
   0   2   4   58.15    2.05
   0  -2   4   55.90    1.57
   0  -2  -4   57.12    1.31
   0  -2   4   59.66    1.64
   0  -2  -4   56.18    2.09
   0   2   5    0.85    0.96
   0   2  -5    1.18    1.05
   0   2   5    2.60    0.96
   0  -2   5    5.36    1.76
   0  -2  -5    3.12    0.90
   0  -2   5    3.13    0.83
   0  -2  -5    3.30    0.99
   0   2   6  597.34   12.67
   0   2  -6  645.14   13.42
   0   2   6  647.47   13.18
   0  -2   6  661.06   13.92
   0  -2  -6  647.97   14.48
   0  -2   6  635.09   13.58
   0  -2  -6  648.54   13.55
   0   2   7   19.49    2.03
   0   2  -7   19.97    1.42
   0   2   7   18.94    1.27
   0  -2   7   18.26    1.50
   0  -2  -7   18.66    1.26
   0  -2   7   18.79    1.13
   0  -2  -7   19.30    1.37
   0   2   8  935.31   26.18
   0   2  -8  899.79   23.33
   0   2   8  895.43   22.81
   0  -2   8  899.25   23.86
   0  -2  -8  904.51   23.10
   0  -2   8  882.82   23.58
   0  -2  -8  905.23   23.61
   0   2   9   30.04    2.66
   0   2  -9   29.97    1.82
   0   2   9   30.10    1.64
   0  -2   9   31.22    1.95
   0  -2  -9   32.27    1.65
   0  -2   9   26.35    1.44
   0  -2  -9   31.87    1.79
   0   2  10   15.10    1.87
   0   2 -10   17.51    2.72
   0   2  10   16.09    2.42
   0  -2  10   15.14    2.04
   0  -2 -10   15.55    1.68
   0  -2  10   13.89    1.41
   0  -2 -10   17.41    1.77
   0   2  11   10.12    1.92
   0   2 -11    8.55    2.00
   0   2  11   11.39    1.66
   0  -2  11    9.43    3.23
   0  -2 -11    9.27    2.67
   0  -2  11    9.22    1.45
   0  -2 -11   11.29    1.76
   0   2  12   35.30    3.78
   0   2 -12   41.22    3.83
   0   2  12   38.01    2.20
   0  -2  12   36.20    2.82
   0  -2 -12   38.38    3.42
   0  -2  12   33.75    1.97
   0  -2 -12   33.90    2.36
   0   2  13   36.31    2.89
   0   2 -13   41.35    2.82
   0   2  13   38.02    2.42
   0  -2  13   35.68    3.23
   0  -2 -13   38.44    2.64
   0  -2  13   35.77    2.17
   0  -2 -13   39.20    2.65
   0   2  14  156.64    7.66
   0   2 -14  168.04    5.66
   0   2  14  154.45    6.65
   0  -2  14  148.45    6.12
   0  -2 -14  164.26    5.35
   0  -2  14  156.04    4.59
   0  -2 -14  159.24    5.22
   0   2  15    7.34    2.91
   0   2 -15    6.84    2.89
   0   2  15    8.38    2.32
   0  -2  15    3.09    4.80
   0  -2 -15   11.46    2.60
   0  -2  15    9.37    2.14
   0  -2 -15    9.75    2.49
   0   2  16   30.33    5.58
   0   2 -16   27.91    3.48
   0   2  16   26.25    4.24
   0  -2  16   26.93    3.33
   0  -2  16   23.46    2.62
   0  -2 -16   34.88    4.75
   0  -2  16   24.56    3.85
   0   3   0    0.75    0.69
   0   3   0    1.54    0.95
   0   3   0    1.08    0.75
   0  -3   0    0.45    0.71
   0  -3   0   -0.34    0.96
   0  -3   0    1.30    0.74
   0   3   1 1509.31   41.69
   0   3   1 1460.75   40.02
   0   3  -1 1461.44   41.26
   0   3  -1 1525.94   40.66
   0  -3  -1 1491.67   40.94
   0  -3   1 1489.96   39.68
   0  -3  -1 1528.51   40.44
   0  -3   1 1461.79   40.93
   0  -3  -1 1494.70   40.63
   0   3   2  531.79    8.59
   0   3  -2  535.85    9.89
   0   3   2  527.38    9.10
   0   3  -2  534.15    9.02
   0  -3   2  532.06    8.77
   0  -3  -2  536.33    9.42
   0  -3   2  535.58    9.11
   0  -3  -2  546.92    9.38
   0   3   3  431.50    6.90
   0   3  -3  435.06    7.17
   0   3   3  439.08    7.40
   0   3  -3  446.96    8.54
   0  -3   3  444.46    7.13
   0  -3  -3  452.36    7.91
   0  -3   3  429.42    7.31
   0  -3  -3  459.04    7.81
   0   3   4   14.15    0.93
   0   3   4   15.33    1.10
   0   3  -4   15.82    1.15
   0  -3   4   16.74    0.96
   0  -3  -4   14.69    1.45
   0  -3   4   14.38    1.13
   0  -3  -4   14.68    1.11
   0   3   5   10.92    1.03
   0   3   5   13.68    1.74
   0   3  -5   14.80    1.23
   0  -3   5   12.84    1.60
   0  -3  -5   14.02    1.01
   0  -3   5   14.45    1.27
   0  -3  -5   11.60    1.17
   0   3   6   90.61    2.05
   0   3  -6   87.76    2.14
   0   3   6   84.62    2.03
   0  -3   6   89.06    1.94
   0  -3   6   89.13    1.67
   0  -3  -6   88.47    1.90
   0  -3   6   88.14    2.24
   0  -3  -6   90.76    2.15
   0   3   7  718.99   16.53
   0   3  -7  731.63   18.61
   0   3   7  704.26   16.09
   0  -3   7  721.14   17.87
   0  -3   7  727.04   16.98
   0  -3  -7  721.95   16.13
   0  -3   7  735.70   19.29
   0  -3  -7  728.05   16.96
   0   3   8    2.64    1.28
   0   3  -8    0.11    2.23
   0   3   8    4.48    1.96
   0  -3   8    1.29    1.22
   0  -3  -8    3.86    1.18
   0  -3   8    2.92    1.04
   0  -3  -8    3.09    2.09
   0   3   9   99.76    2.81
   0   3  -9  107.51    4.11
   0   3   9  102.43    2.70
   0  -3   9  104.86    4.30
   0  -3  -9  106.53    3.57
   0  -3   9  100.22    2.39
   0  -3  -9  105.94    4.03
   0   3  10   35.55    2.09
   0   3 -10   34.80    2.15
   0   3  10   34.39    1.96
   0  -3  10   39.14    3.57
   0  -3 -10   35.62    2.79
   0  -3  10   35.52    1.63
   0  -3 -10   37.88    2.19
   0   3  11    5.04    1.86
   0   3 -11    4.25    1.95
   0   3  11    4.85    1.71
   0  -3  11    4.36    1.72
   0  -3  11    2.32    2.15
   0  -3 -11    2.76    2.54
   0  -3  11    3.58    3.31
   0  -3 -11    3.66    1.85
   0   3  12    0.71    1.96
   0   3 -12   -0.52    3.19
   0   3  12    3.91    2.67
   0  -3  12   -0.16    1.86
   0  -3  12    0.04    1.51
   0  -3 -12    1.38    2.75
   0  -3  12   -0.60    2.32
   0  -3 -12    0.25    1.93
   0   3  13   69.44    5.13
   0   3 -13   84.31    3.58
   0   3  13   75.70    3.08
   0  -3  13   76.77    3.29
   0  -3  13   71.28    2.75
   0  -3 -13   77.08    4.50
   0  -3  13   78.49    3.99
   0  -3 -13   76.70    3.50
   0   3  14    9.18    2.73
   0   3 -14   14.67    2.71
   0   3  14   10.65    3.45
   0  -3  14   16.71    3.87
   0  -3  14    9.93    1.96
   0  -3 -14    9.21    2.44
   0  -3  14   12.16    3.08
   0  -3 -14   17.36    2.56
   0   3  15  113.17    5.41
   0   3 -15  135.52    7.63
   0   3  15  119.90    4.63
   0  -3  15  120.08    5.08
   0  -3  15  119.45    4.21
   0  -3 -15  124.08    4.87
   0  -3  15  125.91    5.90
   0  -3 -15  123.44    4.88
   0   3  16   16.47    3.33
   0   3 -16   15.67    3.33
   0   3  16   14.46    4.13
   0  -3  16   15.24    4.57
   0  -3  16   13.13    2.36
   0  -3 -16   12.72    2.89
   0  -3  16   16.98    5.63
   0  -3 -16   16.75    2.96
   0   4   0  701.21   14.15
   0   4   0  690.85   12.55
   0   4   0  689.97   13.15
   0  -4   0  697.80   14.42
   0  -4   0  703.10   12.59
   0  -4   0  700.75   13.15
   0   4   1   65.51    1.51
   0   4   1   65.73    1.37
   0   4  -1   69.94    1.38
   0   4  -1   65.40    1.95
   0  -4   1   65.85    2.10
   0  -4  -1   66.28    1.36
   0  -4   1   66.56    1.32
   0  -4  -1   67.08    1.20
   0  -4   1   67.53    1.93
   0  -4  -1   67.15    2.14
   0   4   2    5.11    0.81
   0   4  -2    3.78    0.89
   0   4  -2    3.82    0.86
   0   4   2    3.41    1.00
   0  -4  -2    3.30    0.76
   0  -4  -2    5.43    1.12
   0  -4   2    4.59    0.89
   0  -4   2    3.19    1.23
   0  -4  -2    4.31    1.52
   0   4   3   80.10    2.07
   0   4  -3   83.17    1.64
   0   4   3   83.93    1.83
   0   4  -3   83.78    1.75
   0  -4   3   88.18    2.18
   0  -4  -3   86.52    2.00
   0  -4   3   82.80    2.54
   0  -4  -3   81.86    1.86
   0   4   4  307.22    5.58
   0   4   4  292.10    4.67
   0   4  -4  302.79    5.75
   0   4   4  308.02    6.28
   0   4  -4  295.66    5.10
   0  -4   4  293.21    4.73
   0  -4  -4  303.33    5.48
   0  -4   4  297.92    5.22
   0   4   5  300.59    5.82
   0   4   5  299.28    6.35
   0   4  -5  291.12    5.29
   0  -4   5  298.43    4.98
   0  -4  -5  293.81    4.84
   0  -4   5  293.44    6.51
   0  -4  -5  301.90    6.63
   0   4   6  524.25   10.38
   0   4   6  538.38   10.91
   0   4  -6  511.44   12.02
   0  -4   6  540.83   10.74
   0  -4  -6  525.32   10.35
   0  -4   6  541.41   11.35
   0  -4  -6  534.06   10.99
   0   4   7   49.40    1.67
   0   4  -7   50.24    1.89
   0   4   7   51.42    2.56
   0  -4   7   48.61    1.62
   0  -4   7   45.93    1.43
   0  -4  -7   50.24    1.60
   0  -4   7   47.02    1.94
   0  -4  -7   51.88    2.74
   0   4   8  298.43    7.42
   0   4  -8  313.83    6.59
   0   4   8  309.60    6.27
   0  -4   8  308.93    6.21
   0  -4   8  297.00    5.62
   0  -4  -8  303.17    5.93
   0  -4   8  313.08    8.35
   0  -4  -8  307.15    6.59
   0   4   9  106.63    2.92
   0   4  -9  119.37    3.23
   0   4   9  112.48    2.92
   0  -4   9  111.62    3.89
   0  -4   9  109.71    2.57
   0  -4  -9  113.96    2.78
   0  -4   9  112.79    4.80
   0  -4  -9  116.29    3.18
   0   4  10    1.03    1.63
   0   4 -10   -0.13    1.83
   0   4  10    1.16    1.56
   0  -4  10   -2.57    1.51
   0  -4  10    1.86    1.88
   0  -4 -10    2.50    2.21
   0  -4  10    2.03    3.12
   0  -4 -10   -3.33    2.67
   0   4  11   60.84    2.67
   0   4 -11   60.27    2.89
   0   4  11   64.13    3.73
   0  -4  11   59.87    2.57
   0  -4  11   57.27    2.15
   0  -4 -11   64.18    3.53
   0  -4  11   71.51    4.60
   0  -4 -11   61.05    4.16
   0   4  12    0.28    2.08
   0   4 -12    0.95    3.36
   0   4  12    4.20    1.94
   0  -4  12    2.37    1.93
   0  -4  12    1.09    2.39
   0  -4 -12    0.88    2.78
   0  -4  12    3.44    3.74
   0  -4 -12    1.36    3.26
   0   4  13   46.98    3.08
   0   4 -13   53.15    3.20
   0   4  13   47.01    2.81
   0  -4  13   52.46    4.32
   0  -4  13   50.38    3.42
   0  -4 -13   52.33    4.05
   0  -4  13   49.37    3.68
   0  -4 -13   52.85    4.59
   0   4  14   43.09    4.91
   0   4 -14   52.43    3.62
   0   4  14   52.37    4.44
   0  -4  14   51.23    4.65
   0  -4  14   49.62    2.53
   0  -4 -14   51.39    4.54
   0  -4  14   52.00    3.87
   0  -4 -14   52.17    4.95
   0   4  15    1.03    2.75
   0   4 -15   -0.34    4.32
   0   4  15   -0.41    2.43
   0  -4  15   -0.69    2.45
   0  -4  15    2.12    1.92
   0  -4 -15    2.99    3.73
   0  -4  15   -2.40    3.30
   0  -4 -15   -0.64    4.05
   0   4  16    1.93    3.09
   0   4 -16    4.66    3.18
   0   4  16    5.01    4.17
   0  -4  16    5.99    4.18
   0  -4  16    3.03    3.36
   0  -4 -16    9.72    4.23
   0  -4  16    6.81    3.70
   0  -4 -16    7.12    4.51
   0   5   0   -0.99    0.85
   0   5   0    0.62    0.78
   0   5   0    0.40    0.93
   0  -5   0    1.20    0.93
   0  -5   0   -0.28    0.72
   0  -5   0    0.34    0.89
   0   5   1  441.47    7.66
   0   5   1  440.91    7.39
   0   5  -1  456.39    8.36
   0   5   1  434.29    6.82
   0   5  -1  445.46    7.54
   0  -5   1  436.26    7.56
   0  -5  -1  441.98    7.41
   0  -5   1  425.52    7.02
   0  -5  -1  434.79    6.84
   0  -5   1  441.88    7.42
   0  -5  -1  438.81    7.56
   0   5   2  555.46   11.03
   0   5   2  569.62   11.96
   0   5  -2  548.72   10.08
   0   5  -2  544.93   10.03
   0  -5  -2  565.99   10.85
   0  -5   2  558.31   10.12
   0  -5  -2  552.60   10.05
   0  -5   2  540.16    9.79
   0  -5  -2  554.86   10.42
   0   5   3  200.11    3.15
   0   5  -3  196.16    3.30
   0   5   3  198.82    3.62
   0   5  -3  201.02    3.37
   0  -5   3  209.60    3.90
   0  -5  -3  205.39    3.10
   0  -5   3  200.20    4.20
   0  -5  -3  202.04    3.59
   0   5   4   56.29    1.38
   0   5  -4   57.06    1.54
   0   5   4   55.19    1.69
   0   5  -4   56.65    1.63
   0  -5   4   55.63    1.38
   0  -5  -4   52.27    1.35
   0  -5   4   54.30    1.65
   0  -5  -4   52.44    2.45
   0   5   5  475.08    9.97
   0   5   5  486.55    9.15
   0   5   5  496.60    9.92
   0   5  -5  500.95    9.91
   0  -5   5  520.81   10.57
   0  -5  -5  501.05    9.38
   0  -5   5  503.49   11.56
   0  -5  -5  501.25   10.11
   0   5   6  247.75    4.45
   0   5   6  254.79    4.63
   0   5   6  261.49    6.11
   0   5  -6  244.81    4.82
   0  -5   6  256.86    5.41
   0  -5  -6  256.65    5.38
   0  -5   6  256.00    5.11
   0  -5  -6  259.86    5.10
   0   5   7  382.42    7.69
   0   5   7  412.15    8.41
   0   5  -7  406.51    8.42
   0  -5   7  399.67    7.95
   0  -5  -7  404.02    8.87
   0  -5   7  393.27    8.63
   0  -5  -7  411.44   10.04
   0   5   8    6.44    1.29
   0   5  -8    5.97    2.50
   0   5   8    4.34    1.46
   0  -5   8    4.78    1.21
   0  -5   8    3.97    1.10
   0  -5  -8    5.24    1.92
   0  -5   8    2.19    2.64
   0  -5  -8    6.07    1.56
   0   5   9   55.50    2.17
   0   5  -9   57.58    2.53
   0   5   9   58.05    3.39
   0  -5   9   56.99    2.96
   0  -5   9   53.12    1.85
   0  -5  -9   58.52    2.04
   0  -5   9   55.70    2.64
   0  -5  -9   61.77    2.47
   0   5  10  154.29    4.12
   0   5 -10  172.18    4.52
   0   5  10  165.79    5.70
   0  -5  10  160.87    4.08
   0  -5  10  152.85    3.63
   0  -5 -10  163.44    5.29
   0  -5  10  165.39    4.82
   0  -5 -10  160.69    4.39
   0   5  11   68.36    2.81
   0   5 -11   71.86    3.20
   0   5  11   70.86    4.25
   0  -5  11   69.93    3.81
   0  -5  11   71.11    3.27
   0  -5 -11   74.94    3.74
   0  -5  11   68.53    3.49
   0  -5 -11   70.32    4.49
   0   5  12  266.76    7.56
   0   5 -12  307.16   10.64
   0   5  12  285.23    7.47
   0  -5  12  292.02    9.34
   0  -5  12  271.64    6.64
   0  -5 -12  288.69    7.35
   0  -5  12  297.28   11.28
   0  -5 -12  287.50   10.58
   0   5  13   31.80    2.79
   0   5 -13   36.36    2.97
   0   5  13   35.58    2.66
   0  -5  13   35.11    3.79
   0  -5  13   30.80    3.21
   0  -5 -13   33.32    2.52
   0  -5  13   38.87    5.24
   0  -5 -13   33.57    4.60
   0   5  14    3.16    2.48
   0   5 -14   -2.54    2.81
   0   5  14    5.12    3.59
   0  -5  14    3.00    2.27
   0  -5  14    2.53    1.77
   0  -5 -14    0.30    2.14
   0  -5  14    1.26    4.87
   0  -5 -14    2.85    4.02
   0   5  15    5.45    2.83
   0   5 -15    4.18    3.05
   0   5  15    8.26    2.62
   0  -5  15    8.43    2.58
   0  -5  15   10.02    2.05
   0  -5 -15   11.23    2.58
   0  -5  15    4.12    3.51
   0  -5 -15    4.06    3.01
   0   6   0   66.30    1.95
   0   6   0   63.47    1.65
   0  -6   0   65.24    2.27
   0  -6   0   60.30    1.90
   0  -6   0   62.73    1.56
   0   6   1    9.07    1.10
   0   6   1    5.98    0.98
   0   6  -1    8.52    0.93
   0   6   1    7.01    0.80
   0   6  -1    5.09    1.04
   0  -6   1    6.81    1.13
   0  -6   1    5.74    0.88
   0  -6   1    7.98    1.00
   0  -6  -1    7.53    1.50
   0  -6  -1    6.39    0.76
   0  -6  -1    6.89    1.09
   0   6   2   84.35    2.02
   0   6   2   81.97    2.34
   0   6  -2   88.76    1.83
   0   6  -2   87.15    2.55
   0  -6   2   84.84    1.93
   0  -6  -2   82.80    1.68
   0  -6   2   85.05    2.34
   0  -6  -2   82.34    1.52
   0  -6   2   83.02    2.34
   0  -6  -2   83.74    1.95
   0   6   3  338.98    6.60
   0   6  -3  342.33    6.95
   0   6  -3  337.26    5.89
   0   6   3  341.91    6.21
   0  -6   3  336.95    5.70
   0  -6  -3  339.81    6.38
   0  -6  -3  320.65    5.41
   0  -6  -3  331.12    5.15
   0  -6   3  334.10    5.90
   0  -6  -3  331.31    6.03
   0   6   4   10.38    1.51
   0   6  -4    8.02    1.16
   0   6   4   11.29    1.34
   0   6  -4   10.92    1.20
   0  -6   4   11.04    1.52
   0  -6  -4   11.94    1.41
   0  -6   4    7.95    1.21
   0  -6  -4   11.54    1.29
   0   6   5   73.43    1.76
   0   6  -5   78.00    2.73
   0   6   5   77.43    2.24
   0   6  -5   74.14    2.05
   0  -6   5   76.93    2.47
   0  -6  -5   77.99    1.74
   0  -6   5   75.25    2.14
   0  -6  -5   77.15    3.03
   0   6   6  191.45    4.37
   0   6   6  191.35    3.55
   0   6   6  191.16    4.12
   0   6  -6  200.75    4.04
   0  -6   6  203.19    4.52
   0  -6  -6  200.64    3.63
   0  -6   6  200.15    4.29
   0  -6  -6  203.50    4.37
   0   6   7    0.94    1.11
   0   6   7    2.91    1.80
   0   6   7    1.90    2.15
   0   6  -7    0.37    1.45
   0  -6   7    2.51    1.11
   0  -6  -7    1.50    1.11
   0  -6   7    2.89    2.38
   0  -6  -7   -1.81    2.37
   0   6   8   36.13    1.65
   0   6   8   35.17    2.53
   0   6  -8   33.98    2.00
   0   6   8   32.66    1.96
   0  -6   8   33.50    1.61
   0  -6   8   31.26    1.41
   0  -6  -8   32.18    1.58
   0  -6   8   33.63    2.24
   0  -6  -8   34.89    2.07
   0   6   9   51.20    3.12
   0   6  -9   56.45    3.49
   0   6   9   53.10    2.33
   0  -6   9   50.40    2.03
   0  -6   9   52.22    2.59
   0  -6  -9   53.74    2.02
   0  -6   9   54.52    2.72
   0  -6  -9   50.77    2.54
   0   6  10   -0.02    1.58
   0   6 -10    2.00    3.06
   0   6  10    1.61    1.83
   0  -6  10    3.28    2.32
   0  -6  10    0.41    2.05
   0  -6 -10    0.52    2.33
   0  -6  10   -1.52    2.17
   0  -6 -10   -0.23    3.05
   0   6  11    2.66    1.80
   0   6 -11    4.77    3.33
   0   6  11    1.95    1.93
   0  -6  11    2.41    1.66
   0  -6  11    3.07    1.46
   0  -6 -11    2.97    1.66
   0  -6  11    2.09    2.49
   0  -6 -11    2.94    3.39
   0   6  12   70.90    4.57
   0   6 -12   77.26    5.26
   0   6  12   71.14    3.21
   0  -6  12   75.08    3.02
   0  -6  12   70.71    2.71
   0  -6 -12   77.61    3.02
   0  -6  12   79.27    4.03
   0  -6 -12   70.45    5.28
   0   6  13   77.51    5.11
   0   6 -13   83.88    3.95
   0   6  13   81.06    3.60
   0  -6  13   76.78    3.36
   0  -6  13   72.66    4.10
   0  -6 -13   83.38    3.33
   0  -6  13   86.96    4.55
   0  -6 -13   70.53    3.99
   0   6  14  124.04    6.97
   0   6 -14  153.97    5.66
   0   6  14  144.32    6.93
   0  -6  14  134.40    4.80
   0  -6  14  127.38    4.13
   0  -6 -14  136.16    4.81
   0  -6  14  146.40    6.40
   0  -6 -14  144.24    5.59
   0   6  15    1.93    2.72
   0   6 -15    0.28    3.15
   0   6  15    2.85    3.98
   0  -6  15    2.10    2.43
   0  -6  15   -1.23    2.93
   0  -6 -15    2.84    3.68
   0  -6  15    3.47    3.43
   0  -6 -15    0.32    2.93
   0   7   0   -0.23    0.85
   0   7   0    0.66    1.64
   0  -7   0    0.06    1.04
   0  -7   0   -0.32    0.84
   0  -7   0    0.44    1.58
   0   7   1   68.95    1.67
   0   7   1   68.51    1.45
   0   7   1   68.25    1.93
   0   7  -1   68.25    1.81
   0   7  -1   70.21    1.59
   0  -7   1   69.02    1.89
   0  -7   1   70.28    1.57
   0  -7   1   68.29    1.70
   0  -7  -1   69.15    2.33
   0  -7  -1   70.54    1.48
   0  -7  -1   70.18    2.45
   0   7   2   18.57    1.36
   0   7   2   18.25    1.70
   0   7  -2   19.21    1.15
   0   7  -2   16.20    1.21
   0  -7   2   17.27    2.00
   0  -7  -2   14.58    1.07
   0  -7   2   17.25    1.67
   0  -7  -2   15.84    0.94
   0  -7   2   15.00    1.12
   0  -7  -2   16.16    2.02
   0   7   3   88.40    2.63
   0   7  -3   90.95    2.84
   0   7   3   93.02    3.14
   0   7  -3   88.22    2.05
   0  -7   3   90.80    1.93
   0  -7  -3   89.40    2.45
   0  -7   3   87.78    2.78
   0  -7  -3   88.83    3.12
   0   7   4   21.34    1.24
   0   7   4   20.60    1.58
   0   7  -4   18.76    1.31
   0   7  -4   20.69    2.10
   0  -7  -4   21.87    1.09
   0  -7   4   21.67    2.13
   0  -7  -4   23.27    1.47
   0  -7   4   22.74    1.78
   0  -7  -4   23.68    1.53
   0   7   5   71.18    1.82
   0   7  -5   72.25    2.09
   0   7   5   71.44    2.33
   0   7  -5   78.13    2.16
   0  -7   5   74.07    1.83
   0  -7  -5   74.79    2.50
   0  -7   5   73.98    2.19
   0  -7  -5   76.07    2.31
   0   7   6   -0.04    1.10
   0   7  -6    0.28    1.21
   0   7   6    1.98    1.44
   0   7  -6   -0.47    1.41
   0  -7   6    2.06    1.03
   0  -7  -6    0.80    1.61
   0  -7   6    0.86    1.46
   0  -7  -6   -0.72    1.54
   0   7   7  215.75    5.43
   0   7   7  225.96    5.18
   0   7  -7  241.28    6.52
   0  -7   7  223.31    5.52
   0  -7  -7  232.41    4.52
   0  -7   7  228.03    5.24
   0  -7  -7  225.65    5.16
   0   7   8   37.48    2.55
   0   7   8   34.99    1.74
   0   7   8   37.31    2.19
   0   7  -8   41.25    2.10
   0  -7   8   38.87    2.46
   0  -7  -8   37.00    1.71
   0  -7   8   33.86    2.40
   0  -7  -8   37.05    2.21
   0   7   9   40.06    2.83
   0   7   9   38.03    1.98
   0   7  -9   44.81    2.46
   0   7   9   36.51    2.33
   0  -7   9   39.10    2.58
   0  -7   9   36.97    1.73
   0  -7  -9   40.30    1.92
   0  -7   9   38.89    2.58
   0  -7  -9   39.47    3.68
   0   7  10   35.09    2.05
   0   7  10   35.89    2.14
   0   7 -10   38.50    3.86
   0   7  10   35.79    2.41
   0  -7  10   34.63    1.94
   0  -7  10   34.57    1.86
   0  -7 -10   35.28    2.85
   0  -7  10   40.02    4.27
   0  -7 -10   36.31    3.93
   0   7  11    3.67    2.68
   0   7  11    1.27    1.88
   0   7 -11    1.61    3.53
   0   7  11    3.10    2.05
   0  -7  11    2.54    2.52
   0  -7  11    0.92    1.58
   0  -7 -11    2.54    1.69
   0  -7  11    7.69    3.78
   0  -7 -11    1.37    2.32
   0   7  12   -1.47    1.90
   0   7  12    1.90    3.19
   0   7 -12   -3.11    3.70
   0   7  12   -0.80    2.11
   0  -7  12    0.96    1.79
   0  -7  12    0.86    2.57
   0  -7 -12    2.08    2.77
   0  -7  12    0.52    4.32
   0  -7 -12    1.31    2.35
   0   7  13  288.06    8.74
   0   7  13  285.88   11.10
   0   7 -13  334.26   12.59
   0   7  13  297.07    9.02
   0  -7  13  299.42    8.19
   0  -7  13  278.03    9.50
   0  -7 -13  294.17   10.40
   0  -7  13  320.70   10.30
   0  -7 -13  293.91    9.62
   0   7  14    5.19    2.42
   0   7  14    3.01    4.05
   0   7 -14    2.79    3.09
   0   7  14    9.79    2.65
   0  -7  14    6.37    2.22
   0  -7  14    4.78    1.99
   0  -7 -14    8.32    2.29
   0  -7  14    8.55    3.42
   0  -7 -14    7.24    2.95
   0   7  15   11.88    2.78
   0   7  15   14.54    4.65
   0   7 -15   16.55    3.47
   0   7  15   18.23    4.90
   0  -7  15   13.01    2.62
   0  -7  15   15.15    3.32
   0  -7 -15   16.07    2.67
   0  -7  15   16.98    4.06
   0  -7 -15   14.25    3.52
   0   8   0  341.63    5.97
   0   8   0  346.11    6.75
   0  -8   0  340.33    6.42
   0  -8   0  337.44    5.79
   0  -8   0  342.92    6.46
   0   8   1    8.83    1.14
   0   8   1    7.85    0.91
   0   8   1    7.96    1.31
   0   8  -1    7.58    1.91
   0   8  -1    5.10    1.09
   0  -8   1    7.27    1.27
   0  -8   1    6.84    1.01
   0  -8   1    8.36    1.15
   0  -8  -1    7.24    1.16
   0  -8  -1    6.77    0.92
   0  -8  -1    5.46    1.23
   0   8  -2  182.36    4.26
   0   8   2  181.26    3.39
   0   8  -2  180.15    3.66
   0   8   2  181.07    3.74
   0  -8   2  184.08    3.75
   0  -8  -2  179.84    3.29
   0  -8   2  176.49    3.33
   0  -8   2  178.93    4.05
   0  -8  -2  176.04    3.63
   0  -8  -2  177.90    4.72
   0   8  -3   -0.54    1.84
   0   8   3    1.56    1.07
   0   8   3    0.51    2.10
   0   8  -3    0.30    1.18
   0  -8   3   -0.31    1.33
   0  -8   3    2.02    1.02
   0  -8  -3    0.43    1.51
   0  -8  -3    0.65    1.01
   0  -8  -3   -1.00    1.33
   0  -8   3    0.13    1.71
   0  -8  -3    0.40    1.28
   0   8   4   95.85    2.26
   0   8   4   94.91    2.64
   0   8  -4   96.77    2.44
   0   8  -4   97.85    2.43
   0  -8  -4   93.94    2.10
   0  -8   4  100.18    2.47
   0  -8  -4   94.43    1.95
   0  -8   4   97.66    2.86
   0  -8  -4  102.02    2.72
   0   8   5   13.78    1.32
   0   8   5   17.08    1.75
   0   8  -5   12.77    1.41
   0   8  -5   15.08    2.34
   0  -8  -5   13.94    1.83
   0  -8   5   12.81    1.51
   0  -8  -5   14.18    1.60
   0  -8   5   11.91    1.26
   0  -8  -5   10.88    2.62
   0   8   6  100.14    2.46
   0   8  -6   99.13    3.66
   0   8   6  106.11    4.37
   0   8  -6  100.77    3.95
   0  -8   6   99.19    3.22
   0  -8  -6  103.71    3.16
   0  -8   6   98.86    2.93
   0  -8  -6  103.08    3.08
   0   8   7   13.91    1.45
   0   8   7   12.55    1.98
   0   8  -7   14.94    1.78
   0  -8   7   12.45    2.91
   0  -8   7   15.54    1.45
   0  -8  -7   13.90    1.96
   0   8   8   -0.59    2.15
   0   8   8   -1.08    2.91
   0   8  -8    0.22    1.76
   0  -8   8    0.30    1.34
   0  -8  -8   -0.03    1.31
   0  -8   8   -0.63    1.89
   0  -8  -8    1.10    2.98
   0   8   9   10.85    2.53
   0   8   9    8.65    2.12
   0   8  -9   10.02    2.05
   0  -8   9    7.63    1.55
   0  -8  -9    9.43    1.53
   0  -8   9    7.33    2.24
   0  -8  -9    7.71    2.14
   0   8  10   11.52    1.80
   0   8 -10   13.26    2.35
   0   8  10   11.35    2.27
   0  -8  10   12.77    1.69
   0  -8  10    9.71    2.38
   0  -8 -10    9.20    2.56
   0  -8  10    8.30    2.51
   0  -8 -10   13.22    2.41
   0   8  11    3.08    2.85
   0   8  11    6.36    1.90
   0   8 -11   10.82    3.58
   0   8  11    6.17    2.31
   0  -8  11    5.23    1.75
   0  -8  11    3.58    2.54
   0  -8 -11    7.78    2.69
   0  -8  11    7.55    2.64
   0  -8 -11    5.84    2.44
   0   8  12   71.32    3.27
   0   8  12   72.26    4.85
   0   8  12   71.80    3.80
   0   8 -12   76.43    5.71
   0  -8  12   74.63    4.26
   0  -8  12   71.75    4.05
   0  -8  12   86.68    4.24
   0  -8 -12   77.31    4.02
   0   8  13    1.71    3.29
   0   8  13    3.91    2.24
   0   8 -13    4.16    4.31
   0   8  13   -1.65    2.68
   0  -8  13    4.59    1.97
   0  -8  13   -1.01    2.83
   0  -8 -13    2.33    2.10
   0  -8  13    2.54    3.17
   0  -8 -13    3.37    2.86
   0   8  14   41.91    4.74
   0   8  14   41.19    3.32
   0   8 -14   53.39    4.16
   0   8  14   51.67    3.89
   0  -8  14   48.56    2.94
   0  -8  14   46.77    2.71
   0  -8 -14   50.71    3.10
   0  -8  14   53.74    4.64
   0  -8 -14   52.44    6.05
   0   9   0   -1.55    1.58
   0   9   0    0.64    2.17
   0  -9   0    1.69    1.92
   0  -9   0    0.06    1.52
   0  -9   0    2.02    1.90
   0   9   1  327.92    6.26
   0   9   1  312.51    6.58
   0   9  -1  334.62    6.32
   0   9  -1  328.99    6.82
   0  -9   1  322.78    6.55
   0  -9  -1  332.43    6.52
   0  -9   1  321.35    6.45
   0  -9   1  329.90    6.95
   0  -9  -1  330.94    5.85
   0  -9  -1  332.60    6.70
   0   9   2   61.32    1.85
   0   9   2   65.17    2.28
   0   9  -2   61.14    1.89
   0   9  -2   60.14    2.13
   0  -9   2   60.91    2.13
   0  -9  -2   65.36    1.88
   0  -9   2   61.83    1.82
   0  -9   2   61.79    1.82
   0  -9  -2   61.08    1.55
   0  -9  -2   65.47    2.19
   0   9  -3  181.09    3.76
   0   9   3  187.33    3.77
   0   9  -3  189.56    5.15
   0   9   3  186.88    5.57
   0  -9   3  185.14    4.16
   0  -9  -3  180.72    3.57
   0  -9  -3  188.99    4.29
   0  -9   3  190.73    4.81
   0  -9  -3  181.97    3.26
   0  -9   3  190.45    4.69
   0  -9  -3  197.20    4.22
   0   9   4   48.02    3.14
   0   9   4   46.79    1.79
   0   9  -4   53.74    2.00
   0   9  -4   45.98    2.88
   0  -9   4   51.36    3.14
   0  -9  -4   52.41    2.34
   0  -9   4   49.13    1.94
   0  -9  -4   50.52    1.54
   0  -9   4   48.50    1.73
   0  -9  -4   53.34    2.27
   0   9   5  158.93    3.54
   0   9   5  173.56    5.72
   0   9  -5  163.77    3.96
   0   9  -5  163.85    3.92
   0  -9  -5  165.38    4.27
   0  -9   5  170.57    5.10
   0  -9  -5  152.88    3.01
   0  -9   5  159.21    4.49
   0  -9  -5  168.63    4.12
   0   9   6   -1.08    1.36
   0   9   6   -0.16    1.91
   0   9  -6    2.46    1.50
   0   9  -6    1.40    1.60
   0  -9  -6    0.85    1.94
   0  -9   6    1.63    1.62
   0  -9  -6    2.13    1.06
   0  -9   6    1.08    1.26
   0  -9  -6   -0.49    2.85
   0   9   7   32.96    1.81
   0   9   7   31.85    2.41
   0   9  -7   31.31    2.17
   0  -9   7   29.33    1.68
   0  -9  -7   31.05    1.66
   0  -9   7   30.55    2.22
   0  -9  -7   33.81    2.41
   0   9   8    6.05    2.31
   0   9   8   10.54    3.26
   0   9  -8    2.21    3.09
   0  -9   8    5.50    1.44
   0  -9  -8    3.22    1.45
   0  -9   8    6.79    3.26
   0  -9  -8   10.42    2.11
   0   9   9    9.29    2.66
   0   9   9   10.36    2.29
   0   9  -9   10.33    2.25
   0  -9   9    8.86    1.59
   0  -9  -9    8.69    1.61
   0  -9   9    8.16    3.57
   0  -9  -9    7.38    2.31
   0   9  10    0.56    1.74
   0   9 -10    2.54    2.19
   0   9  10   -1.56    2.29
   0  -9  10    1.81    2.54
   0  -9  10   -1.04    2.33
   0  -9 -10   -1.91    1.62
   0  -9  10   -3.17    3.84
   0  -9 -10   -0.13    3.52
   0   9  11   17.78    2.20
   0   9 -11   22.17    2.65
   0   9  11   18.90    2.95
   0  -9  11   19.75    2.04
   0  -9  11   23.24    2.84
   0  -9 -11   19.22    2.99
   0  -9  11   23.37    4.63
   0  -9 -11   22.40    4.55
   0   9  12    1.70    2.15
   0   9 -12    2.40    4.15
   0   9  12    3.14    2.68
   0  -9  12   -0.56    2.93
   0  -9  12    5.74    2.79
   0  -9 -12    1.51    1.93
   0  -9  12    6.80    4.76
   0  -9 -12    0.92    2.79
   0   9  13  136.89    6.84
   0   9 -13  152.82    8.41
   0   9  13  149.24    6.05
   0  -9  13  136.63    4.66
   0  -9  13  137.57    5.97
   0  -9 -13  140.18    6.38
   0  -9  13  158.31    9.28
   0  -9 -13  151.06    6.15
   0   9  14   19.68    2.76
   0   9 -14   27.79    5.50
   0   9  14   22.96    3.50
   0  -9  14   20.34    2.58
   0  -9  14   21.44    2.41
   0  -9 -14   19.74    2.59
   0  -9  14   27.08    6.27
   0  -9 -14   24.83    3.73
   0  10   0   30.71    1.46
   0  10   0   31.44    1.89
   0 -10   0   31.91    1.81
   0 -10   0   32.54    1.43
   0 -10   0   34.21    1.76
   0  10   1  165.92    5.32
   0  10  -1  177.39    3.67
   0  10  -1  171.16    4.08
   0 -10   1  168.02    3.95
   0 -10  -1  172.07    4.81
   0 -10   1  176.67    3.88
   0 -10   1  175.33    3.45
   0 -10  -1  175.49    3.27
   0 -10  -1  172.84    5.13
   0  10   2  229.19    4.63
   0  10   2  227.53    5.30
   0  10  -2  225.38    4.68
   0  10  -2  219.48    5.09
   0 -10   2  222.92    5.15
   0 -10  -2  229.00    4.62
   0 -10   2  229.61    4.82
   0 -10   2  234.82    4.61
   0 -10  -2  230.87    4.22
   0 -10  -2  231.31    5.23
   0  10  -3   60.42    3.26
   0  10   3   62.76    2.07
   0  10  -3   61.77    2.15
   0  10   3   62.71    3.64
   0 -10   3   60.89    2.51
   0 -10  -3   53.77    1.95
   0 -10   3   62.77    2.98
   0 -10  -3   61.11    1.71
   0 -10  -3   60.89    1.86
   0 -10   3   58.89    1.97
   0 -10  -3   60.83    3.44
   0  10  -4   24.40    2.65
   0  10   4   25.44    2.44
   0  10   4   25.83    3.24
   0  10  -4   20.62    1.83
   0 -10   4   23.32    1.95
   0 -10   4   19.35    2.32
   0 -10  -4   24.56    1.52
   0 -10  -4   23.89    1.57
   0 -10  -4   22.72    1.30
   0 -10   4   23.19    1.76
   0 -10  -4   25.53    2.05
   0  10   5   21.56    3.34
   0  10   5   22.29    2.44
   0  10  -5   23.01    1.84
   0  10  -5   17.34    2.82
   0 -10   5   20.39    3.01
   0 -10  -5   17.80    1.46
   0 -10   5   17.89    2.81
   0 -10  -5   18.42    1.37
   0 -10   5   21.04    1.53
   0 -10  -5   19.33    2.08
   0  10   6  138.87    3.52
   0  10   6  136.48    4.24
   0  10  -6  126.82    3.84
   0  10  -6  140.19    3.83
   0 -10  -6  143.02    3.34
   0 -10   6  145.46    4.04
   0 -10  -6  131.51    2.98
   0 -10   6  129.62    3.31
   0 -10  -6  139.29    5.89
   0  10   7   13.76    2.55
   0  10   7    8.98    2.29
   0  10  -7    8.96    2.78
   0  10  -7    8.29    3.08
   0 -10  -7   11.13    2.29
   0 -10   7   12.43    2.06
   0 -10  -7   10.74    2.05
   0 -10   7   10.26    1.50
   0 -10  -7    7.72    3.58
   0  10   8  137.07    4.94
   0  10   8  124.86    4.40
   0  10  -8  127.92    4.21
   0 -10   8  120.89    3.46
   0 -10  -8  128.51    4.41
   0 -10   8  127.82    4.19
   0 -10  -8  123.31    3.05
   0 -10  -8  133.72    4.50
   0  10   9   11.82    2.94
   0  10   9   14.75    2.62
   0  10  -9   13.74    2.41
   0 -10   9   14.59    1.77
   0 -10  -9   15.95    2.66
   0 -10   9   14.24    2.55
   0 -10  -9   15.89    2.52
   0  10  10   12.19    3.08
   0  10  10   13.96    2.75
   0  10 -10   10.52    2.55
   0 -10  10   12.08    2.75
   0 -10 -10   11.99    2.81
   0 -10  10   11.16    2.70
   0 -10 -10   11.24    2.73
   0  10  11   14.64    2.26
   0  10 -11   15.87    2.78
   0  10  11   13.15    2.91
   0 -10  11   12.91    1.96
   0 -10  11   11.53    2.88
   0 -10 -11   12.54    2.02
   0 -10  11   10.14    3.07
   0 -10 -11   13.57    2.95
   0  10  12   50.88    4.45
   0  10 -12   47.50    5.31
   0  10  12   51.78    3.72
   0 -10  12   44.73    3.83
   0 -10  12   40.73    3.76
   0 -10 -12   42.95    2.73
   0 -10  12   45.36    3.96
   0 -10 -12   47.74    3.94
   0  10  13   15.19    2.61
   0  10 -13   14.35    5.18
   0  10  13   19.00    3.48
   0 -10  13   14.47    2.31
   0 -10  13   12.22    3.39
   0 -10 -13   14.13    2.29
   0 -10  13   17.42    3.83
   0 -10 -13   21.09    5.37
   0  11   0    0.59    1.26
   0  11   0   -0.30    1.67
   0 -11   0    0.72    1.59
   0 -11   0    1.51    1.18
   0 -11   0   -1.43    1.48
   0  11   1    5.45    1.79
   0  11  -1    4.00    1.41
   0  11  -1    4.71    2.70
   0 -11   1    3.15    1.67
   0 -11  -1    4.66    1.52
   0 -11   1    6.89    2.34
   0 -11   1    4.61    2.03
   0 -11  -1    5.70    1.19
   0 -11  -1    2.05    1.57
   0  11   2   12.52    1.54
   0  11   2   11.26    2.02
   0  11  -2   13.86    1.64
   0  11  -2   12.69    2.77
   0 -11   2   14.41    1.80
   0 -11  -2   14.60    1.57
   0 -11   2   11.50    1.61
   0 -11   2   13.53    1.51
   0 -11  -2   14.68    1.32
   0 -11  -2   11.61    2.82
   0  11   3   -0.75    2.18
   0  11   3   -0.71    2.84
   0  11  -3    6.64    2.61
   0  11  -3   -1.16    1.57
   0 -11   3    4.01    1.71
   0 -11  -3    0.54    1.43
   0 -11   3   -2.00    1.49
   0 -11  -3    0.97    1.14
   0 -11  -3    0.15    1.29
   0 -11   3    3.64    1.43
   0 -11  -3    4.80    2.69
   0  11  -4   40.23    3.13
   0  11   4   40.37    1.99
   0  11  -4   39.75    2.30
   0  11   4   38.96    3.81
   0 -11   4   39.84    2.46
   0 -11  -4   43.27    1.94
   0 -11  -4   41.46    1.91
   0 -11   4   41.52    2.10
   0 -11  -4   40.35    2.34
   0 -11   4   40.06    2.80
   0 -11  -4   39.34    2.45
   0  11   5   20.01    3.59
   0  11   5   19.82    1.82
   0  11  -5   27.12    2.97
   0  11  -5   20.73    2.03
   0 -11   5   22.82    3.33
   0 -11  -5   20.65    1.56
   0 -11   5   23.25    3.04
   0 -11  -5   21.11    2.13
   0 -11   5   19.39    2.56
   0 -11  -5   21.07    2.29
   0  11   6   18.37    2.55
   0  11   6   20.70    1.90
   0  11  -6   25.52    3.32
   0  11  -6   22.10    3.27
   0 -11   6   22.15    3.67
   0 -11  -6   20.99    2.53
   0 -11   6   25.15    2.26
   0 -11  -6   22.41    1.56
   0 -11   6   18.85    2.60
   0 -11  -6   21.72    2.53
   0  11   7   77.43    3.67
   0  11   7   79.21    4.06
   0  11  -7   87.10    4.73
   0  11  -7   69.02    3.11
   0 -11   7   76.08    3.65
   0 -11  -7   85.95    2.59
   0 -11   7   83.90    3.38
   0 -11  -7   82.10    3.32
   0 -11   7   72.18    3.68
   0 -11  -7   74.26    5.27
   0  11   8   -0.27    1.78
   0  11   8    7.69    3.81
   0  11  -8    3.50    2.16
   0 -11   8   -2.56    2.43
   0 -11  -8    2.73    1.59
   0 -11   8    3.29    2.24
   0 -11  -8    0.83    1.38
   0 -11  -8   -3.84    3.70
   0  11   9   93.92    3.57
   0  11   9  101.74    4.46
   0  11  -9  105.19    5.65
   0 -11   9   89.15    3.11
   0 -11  -9  102.35    3.21
   0 -11   9  105.68    4.20
   0 -11  -9   98.43    3.02
   0 -11  -9  105.34    4.37
   0  11  10   57.63    4.19
   0  11  10   54.98    3.74
   0  11 -10   55.01    3.42
   0 -11  10   49.78    2.62
   0 -11 -10   52.22    2.60
   0 -11  10   58.41    3.66
   0 -11 -10   49.06    2.37
   0 -11 -10   54.35    3.70
   0  11  11    2.82    2.21
   0  11 -11    0.48    2.79
   0  11  11    6.21    2.91
   0 -11  11    1.75    2.84
   0 -11  11    4.61    1.84
   0 -11 -11    2.30    1.93
   0 -11  11   -1.38    3.03
   0 -11 -11    0.79    3.03
   0  11  12    3.42    2.33
   0  11 -12    0.21    4.61
   0  11  12    1.47    3.20
   0 -11  12    3.41    3.02
   0 -11  12    3.17    2.07
   0 -11 -12    1.77    3.06
   0 -11  12   -3.60    3.33
   0 -11 -12   -0.71    3.19
   0  12   0  183.80    4.07
   0  12   0  175.74    4.98
   0 -12   0  176.86    6.04
   0 -12   0  189.66    5.07
   0 -12   0  175.98    4.50
   0  12   1   72.52    3.12
   0  12  -1   72.67    3.40
   0  12  -1   73.03    3.12
   0 -12   1   72.95    4.01
   0 -12  -1   70.43    3.66
   0 -12   1   70.46    2.64
   0 -12   1   75.42    2.34
   0 -12  -1   76.59    2.19
   0 -12  -1   73.85    4.07
   0  12   2   66.24    4.33
   0  12  -2   69.02    2.46
   0  12  -2   66.91    2.85
   0 -12   2   70.00    2.85
   0 -12  -2   69.77    3.52
   0 -12   2   62.21    2.52
   0 -12   2   64.30    2.39
   0 -12  -2   72.50    2.93
   0 -12  -2   67.73    2.78
   0  12   3   14.55    2.55
   0  12   3   10.72    2.26
   0  12  -3   12.38    2.07
   0  12  -3   11.60    1.76
   0 -12   3   11.89    2.05
   0 -12  -3   12.45    1.71
   0 -12   3   10.05    1.78
   0 -12  -3   12.88    2.05
   0 -12  -3   12.24    1.57
   0 -12   3   12.61    1.71
   0 -12  -3   14.45    2.11
   0  12   4    1.31    1.61
   0  12   4    3.92    2.24
   0  12  -4    5.03    2.02
   0  12  -4    0.89    1.76
   0 -12   4    1.79    2.09
   0 -12  -4    3.47    1.58
   0 -12   4    4.38    2.72
   0 -12  -4    4.35    1.27
   0 -12  -4    3.80    1.54
   0 -12   4    3.63    1.62
   0 -12  -4    4.20    2.14
   0  12  -5   23.37    3.30
   0  12   5   21.99    2.99
   0  12  -5   20.03    2.22
   0  12   5   23.14    4.00
   0 -12   5   21.10    2.45
   0 -12  -5   22.20    2.64
   0 -12   5   18.60    1.83
   0 -12   5   21.38    2.13
   0 -12  -5   21.62    1.55
   0 -12  -5   21.31    2.57
   0  12  -6  158.30    6.01
   0  12   6  139.05    3.95
   0  12  -6  125.72    4.36
   0  12   6  144.30    5.05
   0 -12   6  140.53    4.81
   0 -12  -6  140.62    3.71
   0 -12   6  148.36    4.46
   0 -12  -6  141.77    3.39
   0 -12   6  125.81    3.78
   0 -12  -6  149.01    4.93
   0  12   7   68.50    3.73
   0  12   7   73.75    2.85
   0  12  -7   71.26    3.31
   0  12  -7   67.90    4.73
   0 -12   7   61.23    3.54
   0 -12  -7   75.92    3.61
   0 -12   7   71.40    3.32
   0 -12  -7   67.67    3.43
   0 -12   7   62.27    2.62
   0 -12  -7   72.89    5.39
   0  12   8  120.76    7.21
   0  12   8  113.26    3.82
   0  12  -8  117.22    4.42
   0 -12   8  103.24    3.57
   0 -12   8  111.98    4.60
   0 -12  -8  117.46    3.49
   0 -12   8  125.69    4.47
   0 -12  -8  112.44    3.25
   0 -12  -8  129.22    6.92
   0  12   9    5.24    2.93
   0  12   9    6.37    2.12
   0  12  -9    4.32    3.88
   0 -12   9    7.02    2.82
   0 -12   9    4.59    2.74
   0 -12  -9    5.29    1.82
   0 -12   9    5.12    2.72
   0 -12  -9    5.64    1.66
   0 -12  -9   -0.80    4.37
   0  12  10    0.89    2.15
   0  12  10    5.99    2.94
   0  12 -10    0.87    2.64
   0 -12  10    2.57    1.86
   0 -12 -10    0.62    2.83
   0 -12  10    0.47    2.84
   0 -12 -10    1.09    1.66
   0 -12 -10   -1.66    2.88
   0  12  11   20.86    4.15
   0  12 -11   26.63    3.32
   0  12  11   22.35    3.58
   0 -12  11   22.10    3.37
   0 -12  11   18.43    2.29
   0 -12 -11   21.86    3.58
   0 -12  11   21.31    3.65
   0 -12 -11   21.48    2.21
   0 -12 -11   31.29    3.70
   0  12  12   25.71    2.92
   0  12 -12   31.22    5.40
   0  12  12   29.00    5.90
   0 -12  12   18.88    2.34
   0 -12  12   22.90    3.59
   0 -12 -12   23.13    2.53
   0 -12  12   26.29    4.02
   0 -12 -12   27.43    3.49
   0 -12 -12   28.11    3.95
   0  13   0   -0.31    2.16
   0 -13   0    0.16    2.26
   0 -13   0   -0.79    1.83
   0 -13   0   -0.55    1.84
   0  13   1  264.12   10.05
   0  13  -1  281.01    7.98
   0  13  -1  266.96    9.73
   0 -13   1  282.82    7.41
   0 -13  -1  284.51    7.07
   0 -13   1  279.55    7.01
   0 -13   1  285.95    6.42
   0 -13  -1  281.76    6.18
   0 -13  -1  273.85    7.24
   0  13   2   30.78    2.72
   0  13  -2   30.75    3.20
   0  13  -2   30.20    2.54
   0 -13   2   34.41    3.69
   0 -13  -2   29.66    2.22
   0 -13   2   28.84    2.14
   0 -13   2   33.28    2.03
   0 -13  -2   33.23    2.65
   0 -13  -2   30.33    2.47
   0  13   3   -0.79    2.32
   0  13  -3    4.03    2.07
   0  13  -3    6.36    1.89
   0 -13   3    0.97    2.12
   0 -13  -3    3.35    1.71
   0 -13   3    2.83    2.72
   0 -13  -3    4.85    1.42
   0 -13  -3    2.71    2.48
   0 -13   3    1.43    1.82
   0 -13  -3    7.52    2.10
   0  13   4   -0.96    1.75
   0  13   4    3.07    2.40
   0  13  -4   -0.88    2.08
   0  13  -4    0.68    1.86
   0 -13   4   -1.89    2.18
   0 -13  -4    3.34    1.69
   0 -13   4   -0.85    1.87
   0 -13  -4   -0.81    2.16
   0 -13  -4    0.55    1.64
   0 -13   4    3.12    1.76
   0 -13  -4   -2.36    2.26
   0  13   5    4.02    1.78
   0  13   5    4.08    2.58
   0  13  -5    7.30    3.15
   0  13  -5    0.90    2.17
   0 -13   5    3.07    2.36
   0 -13  -5    6.82    2.45
   0 -13   5    4.05    1.76
   0 -13   5    5.96    1.98
   0 -13  -5    3.89    1.44
   0 -13  -5    0.28    3.68
   0  13  -6   12.94    3.61
   0  13   6    9.66    2.03
   0  13  -6   11.17    2.37
   0  13   6   13.91    4.37
   0 -13   6    8.85    2.62
   0 -13  -6   11.93    1.86
   0 -13   6   13.21    2.33
   0 -13  -6   10.74    2.44
   0 -13   6    9.58    1.89
   0 -13  -6    8.37    4.16
   0  13  -7  252.20    7.26
   0  13   7  259.57    8.68
   0  13  -7  239.92    7.81
   0  13   7  255.76    8.56
   0 -13   7  247.91    8.10
   0 -13  -7  262.52    7.99
   0 -13   7  262.01    7.62
   0 -13  -7  254.97    6.00
   0 -13   7  238.78    8.40
   0 -13  -7  247.59   10.87
   0  13  -8   -2.73    2.39
   0  13   8    0.54    3.18
   0  13  -8    0.11    2.40
   0  13   8    6.49    4.55
   0 -13   8    2.26    2.70
   0 -13  -8    3.66    2.79
   0 -13   8    5.15    2.52
   0 -13  -8    1.18    1.64
   0 -13   8    0.64    2.79
   0 -13  -8    3.19    4.45
   0  13   9    7.86    3.33
   0  13   9    7.97    3.40
   0  13  -9    5.22    4.24
   0 -13   9    8.43    2.01
   0 -13   9   12.18    3.09
   0 -13  -9    9.99    3.14
   0 -13   9    8.87    2.99
   0 -13  -9   10.24    1.94
   0 -13  -9    6.95    4.89
   0  13  10   36.97    3.94
   0  13  10   33.35    2.86
   0  13 -10   36.30    3.51
   0 -13  10   35.45    3.66
   0 -13  10   27.86    3.63
   0 -13 -10   31.58    3.74
   0 -13  10   37.68    3.82
   0 -13 -10   33.69    2.48
   0 -13 -10   37.12    5.67
   0  13  11   18.91    5.84
   0  13  11   16.04    2.75
   0  13 -11   16.85    3.35
   0 -13  11   12.58    2.32
   0 -13  11   15.08    3.57
   0 -13 -11   15.82    2.34
   0 -13  11   20.63    3.78
   0 -13 -11   13.87    2.09
   0 -13 -11   17.97    5.74
   0  14   0  472.49   17.04
   0 -14   0  487.56   11.69
   0 -14   0  459.97   12.67
   0 -14   0  466.58   15.51
   0  14   1    3.47    2.34
   0  14  -1    0.28    2.65
   0  14  -1    2.78    2.30
   0 -14   1    3.23    2.16
   0 -14  -1   -5.39    3.00
   0 -14   1   -0.73    2.98
   0 -14   1   -0.86    2.58
   0 -14  -1   -0.72    1.55
   0 -14  -1    1.13    3.34
   0  14   2   30.40    2.95
   0  14  -2   31.70    3.29
   0  14  -2   20.60    4.15
   0 -14   2   23.24    4.03
   0 -14  -2   29.39    3.48
   0 -14   2   25.71    3.47
   0 -14   2   30.98    3.28
   0 -14  -2   28.99    2.75
   0 -14  -2   28.94    3.99
   0  14   3    5.66    2.50
   0  14  -3   -0.86    2.28
   0  14  -3    0.07    1.95
   0 -14   3    4.14    2.27
   0 -14  -3    0.64    1.83
   0 -14   3   -3.32    1.93
   0 -14  -3    2.10    1.51
   0 -14  -3   -0.69    1.78
   0 -14   3   -0.99    1.90
   0 -14  -3    1.59    3.75
   0  14   4    7.66    2.71
   0  14  -4    9.30    2.51
   0  14  -4    9.01    2.30
   0 -14   4    5.03    2.49
   0 -14  -4   12.72    1.97
   0 -14   4   11.24    2.20
   0 -14  -4    9.58    2.46
   0 -14  -4   11.34    1.94
   0 -14   4   10.36    2.04
   0 -14  -4    7.75    3.81
   0  14   5    1.93    1.93
   0  14   5   -2.15    2.82
   0  14  -5   -1.74    2.25
   0  14  -5    0.94    2.37
   0 -14   5   -0.57    2.49
   0 -14  -5   -2.58    2.72
   0 -14   5    0.20    1.88
   0 -14   5    0.65    2.12
   0 -14  -5   -1.24    2.37
   0 -14  -5    1.56    3.94
   0  14   6  187.98    5.38
   0  14   6  182.62    9.53
   0  14  -6  170.75    5.63
   0  14  -6  171.96    6.27
   0 -14   6  175.50    6.42
   0 -14  -6  188.25    5.01
   0 -14   6  175.38    5.28
   0 -14   6  198.32    5.93
   0 -14  -6  180.08    4.51
   0 -14  -6  195.72    9.05
   0  14  -7   -0.75    2.42
   0  14   7   -0.18    2.12
   0  14  -7    1.91    2.59
   0  14   7   -3.15    3.04
   0 -14   7    1.38    2.73
   0 -14  -7   -0.66    1.83
   0 -14   7    2.20    2.94
   0 -14   7   -2.55    2.46
   0 -14  -7    0.62    1.61
   0 -14  -7   -2.83    4.51
   0  14  -8  195.61    6.67
   0  14   8  195.67    5.98
   0  14  -8  178.39    6.57
   0  14   8  197.06   10.51
   0 -14   8  195.01    9.89
   0 -14  -8  198.65    7.30
   0 -14   8  197.85    6.73
   0 -14  -8  196.97    6.72
   0 -14   8  178.94    5.46
   0 -14  -8  205.94   10.28
   0  14  -9    2.80    4.35
   0  14   9    3.02    2.41
   0  14   9    6.83    3.42
   0 -14   9    5.02    3.13
   0 -14   9    1.36    2.92
   0 -14  -9    4.57    3.08
   0 -14   9    3.94    3.15
   0 -14  -9    3.81    2.84
   0 -14  -9    5.79    5.27
   0  14 -10    1.38    3.02
   0  14  10    2.00    3.80
   0  14  10    1.70    3.61
   0 -14  10    3.20    5.00
   0 -14  10    5.07    3.12
   0 -14 -10    0.05    3.19
   0 -14  10   -0.93    2.10
   0 -14 -10    4.09    1.98
   0 -14 -10   -1.13    5.25
   0  15   0    2.81    2.56
   0 -15   0    0.30    1.79
   0 -15   0    5.38    3.44
   0 -15   0   -0.31    2.31
   0  15   1  190.24    7.03
   0  15  -1  195.97    5.27
   0  15  -1  189.77    8.90
   0 -15   1  196.89    6.37
   0 -15  -1  195.63    5.84
   0 -15   1  195.95    6.06
   0 -15   1  206.53    5.43
   0 -15  -1  202.65    6.52
   0 -15  -1  203.97    6.38
   0  15   2   15.26    2.96
   0  15  -2    8.96    3.36
   0  15  -2   10.60    2.78
   0 -15   2   17.47    3.97
   0 -15  -2   12.48    2.26
   0 -15   2   14.39    3.45
   0 -15   2   15.02    2.20
   0 -15  -2   15.37    2.74
   0 -15  -2   11.66    2.66
   0  15   3   19.08    3.21
   0  15  -3   15.44    4.37
   0  15  -3   22.55    2.43
   0 -15   3   19.55    2.78
   0 -15  -3   17.61    3.57
   0 -15   3   19.16    3.60
   0 -15  -3   21.57    1.85
   0 -15  -3   21.79    2.27
   0 -15   3   15.52    3.57
   0 -15  -3   18.10    2.93
   0  15   4    8.89    3.17
   0  15  -4    9.39    2.44
   0  15  -4   11.06    4.29
   0 -15   4   11.27    2.73
   0 -15  -4   11.27    3.05
   0 -15   4    8.44    2.17
   0 -15   4   11.34    3.65
   0 -15  -4   10.18    1.74
   0 -15  -4   12.89    2.96
   0  15   5    0.61    2.95
   0  15  -5    2.04    2.51
   0  15  -5    3.65    2.64
   0 -15   5    4.57    2.73
   0 -15  -5    2.54    1.91
   0 -15   5    1.75    2.10
   0 -15   5    3.08    3.62
   0 -15  -5    3.11    1.68
   0 -15  -5    5.24    2.83
   0  15   6    2.02    3.33
   0  15   6    1.21    4.88
   0  15  -6    3.92    2.61
   0  15  -6    3.58    2.69
   0 -15   6   -0.86    2.91
   0 -15  -6    1.86    2.03
   0 -15   6   -0.23    3.23
   0 -15   6    1.00    3.97
   0 -15  -6    4.62    2.67
   0 -15  -6    5.09    2.94
   0  15   7  229.60    8.71
   0  15   7  233.76    8.71
   0  15  -7  236.86    7.42
   0  15  -7  200.45    7.78
   0 -15   7  215.66    8.48
   0 -15  -7  234.26    8.17
   0 -15   7  205.02    6.58
   0 -15   7  226.53    9.87
   0 -15  -7  209.44    7.27
   0 -15  -7  239.42    8.68
   0  15   8   26.33    3.94
   0  15   8   27.17    4.01
   0  15  -8   31.29    3.26
   0  15  -8   23.03    3.29
   0 -15   8   22.65    5.63
   0 -15  -8   24.68    3.65
   0 -15   8   23.57    2.54
   0 -15   8   22.36    5.20
   0 -15  -8   24.64    3.26
   0 -15  -8   24.66    3.83
   0  16   0  224.83    8.16
   0 -16   0  232.31    7.94
   0 -16   0  208.94    6.99
   0 -16   0  218.51    7.12
   0  16   1   21.60    5.11
   0  16  -1   14.39    3.17
   0 -16   1   12.42    4.11
   0 -16   1   15.44    2.64
   0 -16  -1   15.42    3.91
   0 -16  -1   17.26    3.12
   0 -16   1   18.06    2.24
   0 -16  -1   16.87    4.31
   0  16   2    1.82    4.58
   0  16  -2    1.89    3.36
   0  16  -2    0.76    4.34
   0 -16   2   -1.88    2.71
   0 -16  -2    5.16    2.23
   0 -16   2   -0.85    2.34
   0 -16   2    0.14    2.16
   0 -16  -2    4.90    2.78
   0 -16  -2    3.12    4.13
   0  16   3    8.90    5.16
   0  16  -3   10.89    2.92
   0  16  -3   12.02    2.37
   0 -16   3    5.74    2.91
   0 -16  -3   11.03    2.39
   0 -16   3   10.22    2.40
   0 -16  -3   10.93    2.89
   0 -16  -3   10.59    2.28
   0 -16   3    8.87    3.71
   0 -16  -3   16.92    4.59
   0  16   4   32.57    3.70
   0  16  -4   39.12    3.10
   0  16  -4   30.97    5.36
   0 -16   4   34.86    3.45
   0 -16  -4   39.26    2.72
   0 -16   4   28.85    2.81
   0 -16   4   36.94    2.97
   0 -16  -4   35.49    3.35
   0 -16  -4   38.20    3.70
   0  16   5   -1.20    3.36
   0  16  -5    2.46    2.59
   0  16  -5    4.33    4.38
   0 -16   5    4.61    2.87
   0 -16  -5    3.37    2.12
   0 -16   5    1.06    2.28
   0 -16   5    0.00    2.57
   0 -16  -5    0.03    1.67
   0 -16  -5   -1.06    3.04
   0  16   6   47.07    4.46
   0  16  -6   47.71    3.78
   0  16  -6   46.09    3.90
   0 -16   6   42.39    4.15
   0 -16  -6   52.34    4.31
   0 -16   6   42.42    4.63
   0 -16   6   51.91    3.70
   0 -16  -6   49.38    2.61
   0 -16  -6   52.64    4.29
   0  17   0   -0.79    4.92
   0 -17   0    0.56    3.19
   0 -17   0   -0.06    2.51
   0 -17   0    1.92    4.12
   0  17   1  104.81    5.52
   0  17  -1   98.34    7.75
   0 -17   1  102.59    6.81
   0 -17   1  101.06    4.77
   0 -17  -1  107.54    4.56
   0 -17  -1  113.97    5.38
   0 -17   1  107.27    5.76
   0 -17  -1  107.57    5.01
   0  17   2    7.37    3.28
   0  17  -2    3.77    3.23
   0 -17   2    6.11    2.85
   0 -17   2    0.47    3.55
   0 -17  -2    5.36    2.56
   0 -17   2    6.68    2.64
   0 -17  -2    4.17    3.04
   0 -17  -2    3.96    3.54
   0 -17  -2    3.91    3.04
   0  17   3    5.39    3.39
   0  17  -3    7.64    4.81
   0  17  -3    4.60    2.54
   0 -17   3    7.76    3.12
   0 -17  -3    6.73    3.81
   0 -17   3    8.08    3.83
   0 -17  -3    1.33    2.97
   0 -17  -3    1.19    3.79
   0 -17   3    2.24    2.47
   0 -17  -3    3.83    3.15
   0  17   4   27.83    6.38
   0  17  -4   37.19    3.18
   0  17  -4   36.08    4.04
   0 -17   4   37.08    3.84
   0 -17  -4   37.23    4.30
   0 -17   4   25.64    4.55
   0 -17   4   42.23    4.70
   0 -17  -4   34.46    3.44
   0 -17  -4   34.41    4.08
   1   0 -17    2.82    4.83
  -1   0  17    2.87    3.44
  -1   0  17    1.34    3.32
   1   0 -16   76.96    4.31
  -1   0  16   69.41    4.65
  -1   0  16   70.63    3.13
   1   0 -15    0.98    2.76
  -1   0  15    3.95    4.57
  -1   0  15    3.05    1.79
   1   0 -14  315.20   11.56
  -1   0  14  292.91    9.31
  -1   0  14  283.64    8.48
   1   0 -13   -2.69    2.21
   1   0 -13    0.48    1.57
  -1   0  13    3.14    3.80
  -1   0  13   -1.74    1.50
   1   0 -12   31.09    2.37
   1   0 -12   27.01    1.79
  -1   0  12   27.44    2.58
  -1   0  12   29.67    2.45
   1   0 -11    1.57    1.71
   1   0 -11   -2.61    1.98
  -1   0  11   -0.58    2.03
  -1   0  11    0.21    1.17
   1   0 -10   22.86    2.85
   1   0 -10   17.53    2.04
  -1   0  10   19.16    1.94
  -1   0  10   19.43    1.86
   1   0  -9    3.52    2.40
   1   0  -9    5.42    1.66
  -1   0   9    2.39    1.64
  -1   0   9    3.67    1.04
   1   0  -8  137.00    3.10
   1   0  -8  139.76    3.22
  -1   0   8  137.40    3.21
  -1   0   8  136.88    2.34
   1   0  -7    5.04    1.26
   1   0  -7    2.71    0.89
  -1   0   7    5.50    2.11
  -1   0   7    4.60    1.20
   1   0  -6  999.82   25.52
   1   0  -6 1002.94   23.22
  -1   0   6 1055.89   28.89
  -1   0   6 1045.12   23.51
   1   0  -5    6.24    1.20
   1   0  -5    9.36    0.72
  -1   0   5   11.04    1.28
  -1   0   5   10.68    1.03
   1   0  -4   29.92    1.27
   1   0  -4   29.20    1.04
  -1   0   4   25.54    1.30
  -1   0   4   30.20    0.71
   1   0  -3   49.49    2.03
  -1   0   3   43.56    2.13
  -1   0   3   43.20    0.95
   1   0  -2  208.77    2.79
   1   0  -2  206.29    1.95
  -1   0   2  213.21    2.90
  -1   0   2  212.39    2.24
   1   0  -1    2.11    0.44
   1   0  -1    2.60    0.41
  -1   0   1    2.00    0.35
   1   0   0 1319.14   29.09
  -1   0   0 1327.38   29.30
   1   0   1    9.04    0.73
   1   0   1    6.87    0.78
   1   0   2 1072.84   24.27
   1   0   2 1077.19   25.29
  -1   0  -2 1105.94   23.73
  -1   0  -2 1104.65   25.67
   1   0   3    0.28    0.75
   1   0   3    2.01    1.03
  -1   0  -3    1.86    0.71
  -1   0  -3   -0.73    0.96
   1   0   4  305.99    4.74
   1   0   4  308.07    6.35
  -1   0  -4  310.31    4.71
  -1   0  -4  310.56    5.26
   1   0   5   36.45    1.27
  -1   0  -5   37.16    1.82
  -1   0  -5   31.11    1.52
   1   0   6  185.77    3.37
   1   0   6  189.21    3.48
  -1   0  -6  178.77    3.12
  -1   0  -6  186.23    3.50
   1   0   7    4.23    1.19
   1   0   7    3.94    1.25
  -1   0  -7    0.25    1.08
  -1   0  -7    0.00    1.88
   1   0   8  279.15    5.69
   1   0   8  267.72    6.72
  -1   0  -8  283.04    6.45
  -1   0  -8  274.17    5.61
   1   0   9   -2.30    1.50
   1   0   9    3.30    2.18
  -1   0  -9    0.22    1.35
  -1   0  -9    0.26    1.43
   1   0  10    4.37    1.71
   1   0  10    6.40    1.58
  -1   0 -10    4.70    1.59
   1   0  11   -0.66    1.85
   1   0  11   -2.54    1.71
  -1   0 -11    0.51    2.56
   1   0  12   65.73    4.56
   1   0  12   64.44    2.84
  -1   0 -12   72.91    2.91
   1   0  13   -4.49    2.48
   1   0  13    1.08    2.06
  -1   0 -13   -4.21    3.35
   1   0  14    6.82    2.64
   1   0  14   -0.85    3.42
  -1   0 -14    5.16    2.34
   1   0  15    3.83    4.58
   1   0  15    2.85    3.63
  -1   0 -15   -7.41    3.93
   1   0  16   41.21    5.91
   1   0  16   36.32    3.39
  -1   0 -16   44.00    3.58
  -1   1  17    2.00    3.60
   1   1 -17    5.46    5.08
   1  -1 -17    5.06    3.09
  -1  -1  17    1.83    3.62
  -1  -1  17    3.92    2.04
  -1   1  16    5.72    3.19
   1   1 -16    2.58    2.85
  -1   1  16    0.80    2.05
  -1  -1  16   -1.44    3.22
   1  -1 -16    0.03    2.43
  -1  -1  16   -0.07    1.86
  -1   1  15  236.02    6.55
   1   1 -15  246.26    8.09
  -1   1  15  240.99    8.45
   1  -1 -15  241.82    6.90
  -1  -1  15  248.71   11.70
   1  -1 -15  253.11   10.60
  -1  -1  15  233.73    6.18
  -1   1  14    1.13    2.63
   1   1 -14    3.53    3.77
  -1   1  14    0.87    2.66
   1  -1 -14   -0.80    1.84
  -1  -1  14   -0.13    2.79
   1  -1 -14    4.41    3.72
  -1  -1  14    0.33    2.43
  -1   1  13   14.08    1.67
   1   1 -13   16.92    2.48
  -1   1  13   14.15    2.58
   1  -1 -13   14.10    1.94
  -1  -1  13   15.88    4.04
   1  -1 -13   15.30    2.32
  -1  -1  13   15.95    2.39
  -1   1  12    7.70    2.26
   1   1 -12    6.70    2.13
  -1   1  12   10.87    3.42
   1  -1 -12    6.55    1.66
  -1  -1  12    4.90    2.35
   1  -1 -12    6.32    2.07
  -1  -1  12    6.07    1.36
  -1   1  11    2.28    1.29
   1   1 -11    4.70    2.77
  -1   1  11    2.46    1.98
   1  -1 -11    1.41    1.48
  -1  -1  11    3.62    3.18
   1  -1 -11    2.28    1.72
  -1  -1  11    1.82    1.76
  -1   1  10    1.92    1.66
   1   1 -10    0.08    1.57
  -1   1  10    0.06    1.16
   1   1 -10    1.11    1.07
   1  -1 -10   -0.63    1.62
  -1  -1  10    2.48    1.81
   1  -1 -10    1.07    1.29
  -1  -1  10    1.91    1.54
  -1   1   9  359.42    8.24
   1   1  -9  382.99    8.24
  -1   1   9  371.57    6.94
   1   1  -9  372.72    7.67
   1  -1  -9  370.04    8.04
  -1  -1   9  365.49   10.03
   1  -1  -9  377.16    7.31
  -1  -1   9  376.52    6.63
  -1   1   8    2.62    0.99
   1   1  -8    5.88    2.20
  -1   1   8    1.50    1.47
   1  -1  -8    4.65    1.63
  -1  -1   8    3.23    1.59
   1  -1  -8    1.46    1.40
  -1  -1   8    5.29    1.27
  -1   1   7  288.09    5.59
   1   1  -7  274.94    5.33
  -1   1   7  285.19    4.61
   1   1  -7  287.52    4.37
   1  -1  -7  277.07    5.30
  -1  -1   7  281.01    6.84
   1  -1  -7  284.11    4.68
  -1  -1   7  283.42    4.22
  -1   1   6  300.73    5.65
   1   1  -6  292.19    5.53
  -1   1   6  293.65    5.23
   1   1  -6  292.35    4.79
   1  -1  -6  300.92    5.52
  -1  -1   6  286.91    5.56
   1  -1  -6  295.49    4.65
  -1  -1   6  284.41    4.59
  -1   1   5    4.29    1.14
   1   1  -5    3.29    1.12
  -1   1   5    2.35    1.14
   1   1  -5    1.40    0.56
   1  -1  -5    1.43    1.68
  -1  -1   5    4.00    1.17
   1  -1  -5    1.96    0.74
  -1  -1   5    3.34    0.81
  -1   1   4  208.49    3.51
   1   1  -4  215.92    3.51
  -1   1   4  211.04    3.37
   1   1  -4  204.81    2.66
   1  -1  -4  212.66    4.49
  -1  -1   4  212.49    3.52
   1  -1  -4  212.06    3.44
  -1  -1   4  213.78    2.64
  -1   1   3  296.08    3.99
   1   1  -3  311.14    4.86
  -1   1   3  303.25    4.90
   1  -1  -3  294.00    3.87
  -1  -1   3  308.58    4.92
   1  -1  -3  313.86    5.01
  -1   1   2  276.75    4.02
   1   1  -2  270.92    3.65
   1  -1  -2  286.50    4.91
  -1  -1   2  280.04    3.85
   1   1  -1  395.04    6.14
   1   1  -1  391.66    4.76
  -1   1   1  399.35    6.04
   1   1  -1  409.39    4.60
   1  -1  -1  395.94    5.24
  -1  -1   1  413.39    5.13
  -1  -1   1  399.16    5.31
  -1  -1   1  396.94    4.42
  -1   1   0   19.86    0.89
   1  -1   0   19.44    1.22
  -1  -1   0   17.76    0.61
   1   1   1 2228.01   67.81
   1   1   1 2151.06   73.99
  -1   1  -1 2211.12   74.26
   1  -1   1 2160.63   76.67
  -1  -1  -1 2213.41   67.70
   1  -1   1 2143.98   72.07
  -1  -1  -1 2160.98   74.46
   1   1   2 2336.22   80.07
   1   1   2 2302.96   84.63
  -1   1  -2 2239.43   80.12
   1  -1   2 2254.09   80.52
  -1  -1  -2 2324.65   79.27
  -1  -1  -2 2211.15   85.51
   1   1   3    7.17    1.05
  -1   1  -3    9.94    0.90
   1  -1   3    7.78    0.87
  -1  -1  -3    8.78    0.69
   1  -1   3    8.39    1.03
  -1  -1  -3    8.73    1.11
   1   1   4   51.89    1.21
  -1   1  -4   52.40    1.34
   1   1   4   54.96    1.62
   1  -1   4   55.65    2.00
  -1  -1  -4   54.27    1.62
   1  -1   4   54.87    1.54
  -1  -1  -4   50.56    2.41
   1   1   5  578.54   10.97
  -1   1  -5  602.37   12.65
   1   1   5  586.39   13.25
   1  -1   5  585.40   11.48
  -1  -1  -5  583.70   10.87
   1  -1   5  592.05   12.01
  -1  -1  -5  604.98   12.42
   1   1   6    8.00    1.64
  -1   1  -6    9.22    1.15
   1   1   6    8.26    1.26
   1  -1   6   10.27    1.19
  -1  -1  -6    8.77    1.50
   1  -1   6    8.47    1.23
  -1  -1  -6    6.14    2.02
   1   1   7  279.61    6.24
  -1   1  -7  291.18    5.33
   1   1   7  288.43    5.54
   1  -1   7  284.66    5.45
  -1  -1  -7  279.55    5.02
   1  -1   7  292.21    6.72
  -1  -1  -7  288.00    5.74
   1   1   8  111.38    2.77
  -1   1  -8  114.78    2.76
   1   1   8  117.19    3.86
   1  -1   8  118.17    3.88
  -1  -1  -8  118.42    2.66
   1  -1   8  118.57    3.70
  -1  -1  -8  110.68    2.91
   1   1   9   33.37    1.89
  -1   1  -9   34.72    1.78
   1   1   9   35.30    1.83
   1  -1   9   31.80    2.89
  -1  -1  -9   36.95    2.37
   1  -1   9   32.68    1.82
  -1  -1  -9   31.41    2.92
   1   1  10    3.01    2.48
  -1   1 -10    3.49    1.60
   1   1  10    2.20    1.59
   1  -1  10    2.20    2.66
  -1  -1 -10    0.97    1.45
   1  -1  10    2.42    1.56
  -1  -1 -10    0.99    1.64
   1   1  11   74.91    2.95
  -1   1 -11   76.07    3.99
   1   1  11   76.00    3.98
   1  -1  11   74.60    3.06
  -1  -1 -11   68.02    3.72
   1  -1  11   67.23    2.69
  -1  -1 -11   68.62    2.78
   1   1  12    4.86    2.13
  -1   1 -12    8.26    2.05
   1   1  12    5.20    2.05
   1  -1  12    7.13    2.25
  -1  -1 -12    7.89    1.91
   1  -1  12    7.99    1.93
   1   1  13   24.35    4.02
  -1   1 -13   29.62    2.57
   1   1  13   23.15    2.39
   1  -1  13   22.41    2.86
  -1  -1 -13   27.85    3.56
   1  -1  13   20.77    3.55
   1   1  14   -3.11    2.61
  -1   1 -14   -1.85    3.75
   1   1  14    0.73    3.59
   1  -1  14   -4.87    2.78
  -1  -1 -14   -0.79    2.30
   1  -1  14    0.00    3.46
   1   1  15    3.67    2.97
  -1   1 -15    7.73    2.55
   1   1  15    4.30    3.96
   1  -1  15    2.29    4.69
  -1  -1 -15    4.27    2.43
   1  -1  15    1.98    3.66
   1   1  16    3.43    4.66
  -1   1 -16    7.96    4.48
   1   1  16    3.95    2.73
   1  -1  16    3.30    5.09
  -1  -1 -16    2.86    4.24
   1  -1  16    2.56    3.94
  -1   2  16  129.39    6.12
   1   2 -16  150.31    8.22
  -1   2  16  137.67    6.15
   1  -2 -16  131.69    4.89
  -1  -2  16  138.76    6.48
   1  -2 -16  146.11    8.03
  -1  -2  16  124.27    4.13
  -1   2  15    2.74    1.99
   1   2 -15    3.31    2.68
  -1   2  15    2.33    3.01
   1  -2 -15   -1.12    2.17
  -1  -2  15   -0.71    4.88
   1  -2 -15    1.78    3.95
  -1  -2  15    0.95    1.72
  -1   2  14   51.14    3.64
   1   2 -14   48.29    3.25
  -1   2  14   51.89    5.36
   1  -2 -14   40.87    2.74
  -1  -2  14   47.19    3.66
   1  -2 -14   54.59    3.14
  -1  -2  14   43.97    3.16
  -1   2  13    6.32    1.72
   1   2 -13    6.24    2.39
  -1   2  13    7.06    2.56
   1  -2 -13    9.30    2.97
  -1  -2  13    5.77    4.05
   1  -2 -13    7.08    2.24
  -1  -2  13    6.02    2.22
  -1   2  12   14.37    1.70
   1   2 -12   16.17    2.30
  -1   2  12   13.87    2.36
   1  -2 -12   15.75    2.85
  -1  -2  12   14.76    2.65
   1  -2 -12   15.95    2.14
  -1  -2  12   11.82    2.10
  -1   2  11    4.77    2.13
   1   2 -11    2.58    2.93
  -1   2  11    5.48    2.00
   1  -2 -11    4.68    1.58
  -1  -2  11    2.59    2.10
   1  -2 -11    6.34    1.83
  -1  -2  11    5.93    1.14
  -1   2  10   87.47    3.12
   1   2 -10   91.91    2.96
  -1   2  10   96.00    4.13
   1  -2 -10   91.34    2.53
  -1  -2  10   91.48    4.41
   1  -2 -10   88.95    2.84
  -1  -2  10   84.56    1.93
  -1   2   9   35.70    2.09
   1   2  -9   38.47    2.88
  -1   2   9   35.35    1.94
   1  -2  -9   31.96    1.57
  -1  -2   9   33.45    2.07
   1  -2  -9   34.01    1.86
  -1  -2   9   33.83    1.17
  -1   2   8  524.46   11.35
   1   2  -8  535.16   11.53
  -1   2   8  525.08   11.64
   1  -2  -8  516.65   10.52
  -1  -2   8  526.15   13.47
   1  -2  -8  523.32   11.23
  -1  -2   8  516.52    9.23
  -1   2   7   64.14    1.56
   1   2  -7   59.17    1.99
  -1   2   7   67.31    1.98
   1  -2  -7   61.36    2.21
  -1  -2   7   62.08    2.11
   1  -2  -7   65.98    1.96
  -1  -2   7   59.17    1.19
  -1   2   6    5.04    1.37
   1   2  -6    1.95    1.26
  -1   2   6    6.32    1.30
   1  -2  -6    3.08    1.43
  -1  -2   6    3.20    1.26
   1  -2  -6    4.61    1.20
  -1  -2   6    4.04    0.92
  -1   2   5  141.24    2.27
   1   2  -5  144.64    2.78
  -1   2   5  143.99    2.78
   1  -2  -5  147.08    2.39
  -1  -2   5  145.46    2.79
   1  -2  -5  141.53    2.72
  -1  -2   5  147.35    2.12
  -1   2   4    3.77    0.81
   1   2  -4    4.15    1.04
  -1   2   4    3.84    1.10
   1  -2  -4    2.90    1.06
   1  -2  -4    4.42    0.82
  -1  -2   4    3.03    0.43
  -1  -2   4    4.08    1.06
  -1  -2   4    4.84    0.39
  -1   2   3  160.59    3.03
   1   2  -3  155.92    2.52
  -1   2   3  156.27    3.53
   1  -2  -3  160.74    3.63
   1  -2  -3  157.35    2.31
  -1  -2   3  159.95    1.61
  -1  -2   3  159.01    3.31
  -1   2   2  886.22   14.20
   1   2  -2  817.97   15.65
  -1   2   2  844.27   17.80
  -1  -2   2  849.68   16.75
   1  -2  -2  852.16   18.90
  -1  -2   2  837.43   16.11
   1  -2  -2  849.22   16.58
  -1  -2   2  835.19   13.20
   1   2  -1   12.94    1.36
   1   2  -1   14.03    0.75
  -1   2   1   15.27    0.89
  -1  -2   1   16.17    0.54
   1  -2  -1   15.87    0.83
   1   2   0  263.94    4.42
   1   2   0  263.71    2.38
  -1   2   0  265.25    3.65
  -1   2   0  258.72    3.82
   1   2   0  255.55    3.16
  -1  -2   0  263.04    3.64
  -1  -2   0  265.21    2.38
   1  -2   0  256.27    3.55
   1  -2   0  267.06    4.65
  -1  -2   0  264.92    3.22
   1   2   1   44.11    1.68
   1   2   1   40.00    1.68
  -1   2  -1   42.15    1.36
   1  -2   1   38.72    1.09
   1  -2   1   45.14    2.03
  -1  -2  -1   38.46    1.21
   1   2   2   20.31    0.73
  -1   2  -2   21.34    1.33
   1   2   2   16.98    1.66
  -1   2  -2   18.93    1.05
   1  -2   2   21.56    1.28
  -1  -2  -2   19.52    0.48
   1  -2   2   21.81    1.04
  -1  -2  -2   17.08    1.13
   1   2   3    3.01    0.57
   1   2   3    3.09    1.02
  -1   2  -3    3.42    0.96
   1  -2   3    4.02    1.16
  -1  -2  -3    2.95    0.83
   1  -2   3    4.23    0.96
  -1  -2  -3    4.32    1.69
   1   2   4   91.86    2.00
   1   2   4   95.54    2.07
  -1   2  -4   89.95    1.88
   1  -2   4   92.69    1.91
  -1  -2  -4   99.53    1.98
  -1  -2  -4   97.24    2.95
   1   2   5  131.11    2.78
  -1   2  -5  132.74    2.48
   1   2   5  133.66    2.62
   1  -2   5  128.86    3.42
  -1  -2  -5  135.07    2.11
   1  -2   5  132.69    2.54
  -1  -2  -5  131.70    2.75
   1   2   6  177.94    3.81
  -1   2  -6  181.25    4.30
   1   2   6  169.58    4.40
   1  -2   6  183.33    3.48
  -1  -2  -6  186.71    3.66
   1  -2   6  180.80    4.29
  -1  -2  -6  178.39    3.64
   1   2   7   29.53    1.46
  -1   2  -7   25.31    1.56
   1   2   7   25.70    1.65
   1  -2   7   35.81    2.44
  -1  -2  -7   30.39    1.33
   1  -2   7   28.52    1.58
  -1  -2  -7   30.14    1.85
   1   2   8    3.86    1.91
  -1   2  -8    0.01    1.27
   1   2   8    1.76    1.36
   1  -2   8    0.24    1.45
  -1  -2  -8    2.11    1.11
   1  -2   8   -0.15    1.32
  -1  -2  -8    3.56    1.52
   1   2   9   19.21    1.67
  -1   2  -9   22.18    1.76
   1   2   9   22.07    1.81
   1  -2   9   21.56    1.92
  -1  -2  -9   22.91    2.27
   1  -2   9   24.04    1.68
  -1  -2  -9   22.85    2.86
   1   2  10   17.59    1.78
  -1   2 -10   18.76    1.92
   1   2  10   20.72    1.89
   1  -2  10   16.86    2.04
  -1  -2 -10   17.89    1.62
   1  -2  10   18.05    1.75
  -1  -2 -10   18.39    3.02
   1   2  11   97.06    3.24
  -1   2 -11   89.03    4.61
   1   2  11   92.33    3.18
   1  -2  11   98.59    3.53
  -1  -2 -11   97.92    4.02
   1  -2  11   95.19    4.27
  -1  -2 -11   92.17    3.46
   1   2  12   74.22    4.63
  -1   2 -12   84.39    3.30
   1   2  12   79.58    4.60
   1  -2  12   75.28    3.59
  -1  -2 -12   74.98    2.86
   1  -2  12   77.52    4.35
  -1  -2 -12   74.91    3.25
   1   2  13   -0.82    2.30
  -1   2 -13    0.29    2.20
   1   2  13   -2.09    2.12
   1  -2  13    3.64    2.55
  -1  -2 -13    2.55    1.98
   1  -2  13    3.23    3.05
  -1  -2 -13    1.44    2.22
   1   2  14   13.08    4.13
  -1   2 -14   21.44    4.13
   1   2  14   16.70    2.52
   1  -2  14   16.76    3.09
  -1  -2 -14   17.74    3.75
   1  -2  14   12.96    3.53
   1   2  15    7.80    2.96
  -1   2 -15   13.84    2.89
   1   2  15   12.36    4.21
   1  -2  15   10.86    3.15
   1  -2  15   12.24    3.80
  -1  -2 -15    5.88    2.52
   1  -2  15   12.06    3.34
   1   2  16    7.47    3.19
  -1   2 -16    8.52    3.06
   1   2  16    6.72    2.89
   1  -2  16    8.72    5.16
  -1  -2 -16    4.15    2.79
   1  -2  16   11.02    4.06
  -1   3  16   13.33    3.76
   1   3 -16   16.26    3.27
  -1   3  16   16.83    5.21
   1  -3 -16   16.13    3.07
   1  -3 -16   17.95    4.14
  -1  -3  16   13.00    4.06
  -1  -3  16   22.09    5.76
  -1  -3  16   15.62    3.08
  -1   3  15  118.15    4.13
   1   3 -15  125.96    5.25
  -1   3  15  119.82    5.36
   1  -3 -15  119.37    4.84
   1  -3 -15  122.73    6.38
  -1  -3  15  118.80    4.30
  -1  -3  15  127.07    5.80
  -1  -3  15  110.87    4.77
  -1   3  14    5.81    3.00
   1   3 -14   -1.15    2.54
  -1   3  14   -0.47    2.60
   1  -3 -14   -2.40    2.40
   1  -3 -14    1.21    2.17
  -1  -3  14    3.29    2.98
  -1  -3  14    2.73    2.95
  -1  -3  14    4.76    2.33
  -1   3  13    0.32    1.78
   1   3 -13   -2.51    2.31
  -1   3  13    2.61    2.39
   1  -3 -13   -2.36    2.09
   1  -3 -13   -0.53    1.99
  -1  -3  13    3.74    1.65
  -1  -3  13   -3.36    3.93
  -1  -3  13    0.15    1.36
  -1   3  12    0.83    1.55
   1   3 -12   -0.15    2.06
  -1   3  12   -0.44    3.31
   1  -3 -12    1.74    1.96
   1  -3 -12    0.15    1.81
  -1  -3  12   -0.45    1.52
  -1  -3  12    1.37    2.40
  -1  -3  12    0.62    1.22
  -1   3  11    1.64    1.44
   1   3 -11    3.58    1.86
  -1   3  11    0.60    3.02
   1  -3 -11   -1.07    1.67
  -1  -3  11    0.46    2.05
   1  -3 -11   -0.92    1.71
  -1  -3  11    0.37    1.03
  -1   3  10  159.53    3.55
   1   3 -10  163.75    5.62
  -1   3  10  160.81    5.68
   1  -3 -10  159.68    4.91
  -1  -3  10  168.11    6.08
   1  -3 -10  161.97    5.33
  -1  -3  10  153.70    2.95
  -1   3   9  188.19    3.69
   1   3  -9  193.47    4.33
  -1   3   9  181.72    5.52
   1  -3  -9  184.17    3.90
  -1  -3   9  182.05    4.52
   1  -3  -9  179.13    4.09
  -1  -3   9  170.48    3.58
  -1   3   8  169.83    3.28
   1   3  -8  176.03    3.83
  -1   3   8  166.26    3.76
   1  -3  -8  172.81    3.70
   1  -3  -8  174.23    4.31
  -1  -3   8  172.20    3.02
  -1  -3   8  171.29    3.97
  -1  -3   8  161.64    2.59
  -1   3   7  392.40    8.21
   1   3  -7  389.74    9.21
  -1   3   7  396.08    9.48
   1  -3  -7  398.31    7.85
   1  -3  -7  406.32    8.54
  -1  -3   7  396.56    6.69
  -1  -3   7  386.63    7.99
  -1  -3   7  400.68    6.89
  -1   3   6   55.72    2.11
   1   3  -6   52.63    2.61
  -1   3   6   53.25    2.53
   1  -3  -6   55.47    1.75
   1  -3  -6   55.67    2.26
  -1  -3   6   58.58    1.57
  -1  -3   6   52.87    2.75
  -1   3   5   44.41    1.91
   1   3  -5   43.58    2.19
  -1   3   5   43.43    1.52
   1  -3  -5   43.19    1.46
   1  -3  -5   43.76    1.37
  -1  -3   5   43.81    1.20
  -1  -3   5   44.06    2.32
  -1  -3   5   43.81    1.07
  -1   3   4  129.58    2.31
   1   3  -4  131.79    2.34
  -1   3   4  128.65    2.51
   1  -3  -4  139.14    3.40
   1  -3  -4  132.03    2.24
  -1  -3   4  131.43    1.83
  -1  -3   4  131.53    3.22
  -1   3   3  424.61    7.28
   1   3  -3  430.76    7.82
   1   3  -3  436.23    6.11
  -1   3   3  429.70    7.14
  -1   3   3  415.69    5.53
   1  -3  -3  428.76    7.41
  -1  -3   3  433.51    8.02
  -1  -3   3  424.78    5.77
   1  -3  -3  429.81    7.07
  -1   3   2   88.04    1.24
   1   3  -2   87.60    1.40
  -1   3   2   88.62    1.81
  -1  -3   2   88.09    2.52
   1  -3  -2   89.29    1.78
  -1  -3   2   88.85    1.47
   1  -3  -2   91.88    1.75
  -1  -3   2   87.27    1.00
   1   3  -1  636.47   11.63
  -1   3   1  644.12   11.85
   1   3  -1  602.75    9.39
   1   3  -1  621.82    9.80
   1  -3  -1  630.81   12.98
   1  -3  -1  591.05    9.03
  -1  -3   1  631.54   11.68
  -1  -3   1  632.19   10.53
   1  -3  -1  612.11   12.16
  -1  -3   1  643.27   10.07
  -1   3   0  184.00    3.03
   1  -3   0  183.49    2.88
  -1  -3   0  186.00    3.68
   1  -3   0  180.44    2.99
  -1  -3   0  181.35    2.51
   1   3   1    5.83    1.01
   1   3   1    7.47    0.87
  -1   3  -1    9.79    1.89
   1  -3   1    8.64    1.79
  -1  -3  -1    7.94    0.97
   1  -3   1    9.25    1.03
  -1   3  -2   16.03    1.69
  -1   3  -2   18.40    1.28
   1  -3   2   17.27    1.10
   1  -3   2   17.77    1.26
   1   3   3   31.91    1.35
  -1   3  -3   30.24    1.28
   1  -3   3   36.74    1.48
  -1  -3  -3   34.52    0.99
   1  -3   3   32.62    1.26
  -1  -3  -3   32.67    1.42
   1   3   4    2.29    1.01
   1   3   4   -0.07    1.12
  -1   3  -4    0.86    1.02
   1  -3   4    3.21    1.89
  -1  -3  -4    0.54    0.62
   1  -3   4    1.37    1.11
  -1  -3  -4    1.21    1.20
   1   3   5  290.16    5.20
   1   3   5  297.95    5.43
  -1   3  -5  288.26    5.18
   1  -3   5  303.01    5.81
  -1  -3  -5  304.10    5.14
   1  -3   5  296.11    5.46
  -1  -3  -5  304.28    5.67
   1   3   6   58.76    1.52
  -1   3  -6   61.16    1.85
   1  -3   6   60.36    2.03
   1  -3   6   60.87    1.96
  -1  -3  -6   59.02    1.96
   1  -3   6   64.59    1.76
  -1  -3  -6   55.63    1.98
   1   3   7   30.40    1.33
  -1   3  -7   34.41    1.64
   1   3   7   32.43    1.74
   1  -3   7   30.95    2.56
   1  -3   7   34.14    1.48
  -1  -3  -7   33.14    1.90
   1  -3   7   35.48    1.74
  -1  -3  -7   31.75    1.86
   1   3   8   23.72    1.47
  -1   3  -8   28.72    2.55
   1   3   8   23.53    1.80
   1  -3   8   25.92    1.86
   1  -3   8   27.36    1.65
  -1  -3  -8   26.71    2.02
   1  -3   8   27.55    1.87
  -1  -3  -8   25.88    1.96
   1   3   9   22.24    1.69
  -1   3  -9   25.49    1.84
   1   3   9   28.81    2.79
   1  -3   9   24.74    2.05
   1  -3   9   25.15    1.75
  -1  -3  -9   23.48    1.51
   1  -3   9   26.31    2.07
  -1  -3  -9   26.28    2.19
   1   3  10   14.46    1.71
  -1   3 -10   15.15    1.85
   1   3  10   13.41    1.90
   1  -3  10   15.10    1.99
   1  -3  10   11.87    1.68
  -1  -3 -10    9.22    1.51
   1  -3  10   11.73    2.10
  -1  -3 -10   10.11    2.03
   1   3  11  104.52    4.64
  -1   3 -11  105.15    4.99
   1   3  11  112.55    3.66
   1  -3  11  112.18    3.97
   1  -3  11   98.89    3.27
  -1  -3 -11  106.30    4.31
   1  -3  11  108.57    3.89
  -1  -3 -11  111.48    3.74
   1   3  12    6.23    2.03
  -1   3 -12    7.44    3.37
   1   3  12    8.25    2.10
   1  -3  12    5.32    3.63
   1  -3  12    7.46    1.95
  -1  -3 -12    7.78    2.82
   1  -3  12    6.53    2.50
  -1  -3 -12    5.29    3.49
   1   3  13   83.15    5.38
  -1   3 -13  106.68    3.99
   1   3  13   94.23    3.77
   1  -3  13   94.36    5.93
   1  -3  13   89.41    5.01
  -1  -3 -13   91.99    3.42
   1  -3  13   95.02    4.33
  -1  -3 -13   91.01    5.78
   1   3  14   15.70    2.76
  -1   3 -14   14.72    2.94
   1   3  14   18.59    2.68
   1  -3  14   21.52    2.98
   1  -3  14   18.20    3.52
  -1  -3 -14   18.79    2.44
   1  -3  14   21.34    3.31
  -1  -3 -14   20.15    2.77
   1   3  15    5.71    4.18
  -1   3 -15    0.49    4.33
   1   3  15   -0.85    4.03
   1  -3  15    2.28    4.54
   1  -3  15   -0.21    3.58
  -1  -3 -15    3.82    3.67
   1  -3  15   -1.28    3.12
  -1  -3 -15    4.32    2.72
  -1   4  16   49.20    3.21
   1   4 -16   53.91    4.21
  -1   4  16   56.12    4.12
   1  -4 -16   55.98    3.77
   1  -4 -16   48.49    5.33
  -1  -4  16   48.62    3.16
  -1  -4  16   52.66    4.72
  -1  -4  16   47.23    3.73
  -1   4  15    9.27    2.33
   1   4 -15   11.18    3.03
  -1   4  15    6.52    4.49
   1  -4 -15    8.16    2.72
   1  -4 -15    7.48    2.59
  -1  -4  15   12.21    3.50
  -1  -4  15   12.48    3.47
  -1  -4  15    8.49    2.71
  -1   4  14   46.26    3.88
   1   4 -14   45.27    3.24
  -1   4  14   42.86    3.44
   1  -4 -14   46.00    2.99
   1  -4 -14   49.51    3.13
  -1  -4  14   39.51    2.60
  -1  -4  14   45.56    3.83
  -1  -4  14   43.16    2.07
  -1   4  13    7.41    2.10
   1   4 -13   11.92    2.69
  -1   4  13    9.51    2.66
   1  -4 -13   12.40    2.44
   1  -4 -13   10.81    2.37
  -1  -4  13    9.37    2.89
  -1  -4  13   17.33    4.57
  -1  -4  13   11.12    1.55
  -1   4  12   10.05    1.85
   1   4 -12    9.60    3.66
  -1   4  12   14.42    2.33
   1  -4 -12   13.66    2.09
   1  -4 -12   11.36    2.08
  -1  -4  12   12.90    2.48
  -1  -4  12   12.87    2.61
  -1  -4  12    9.72    1.33
  -1   4  11   10.38    1.72
   1   4 -11   13.81    2.19
  -1   4  11   12.90    2.17
   1  -4 -11   15.67    1.93
   1  -4 -11   12.75    2.79
  -1  -4  11   14.01    2.26
  -1  -4  11   10.90    2.40
  -1  -4  11   13.12    1.82
  -1   4  10  558.86   13.05
   1   4 -10  568.58   13.96
  -1   4  10  542.50   16.38
   1  -4 -10  600.07   16.35
   1  -4 -10  576.15   13.91
  -1  -4  10  535.36   12.29
  -1  -4  10  568.45   17.61
  -1  -4  10  543.26   11.49
  -1   4   9  147.38    3.29
   1   4  -9  154.96    5.16
  -1   4   9  144.17    3.68
   1  -4  -9  154.04    3.65
   1  -4  -9  157.23    4.65
  -1  -4   9  154.41    3.79
  -1  -4   9  159.82    5.52
  -1  -4   9  143.48    3.24
  -1   4   8  267.73    6.26
   1   4  -8  276.18    6.99
  -1   4   8  271.31    5.65
   1  -4  -8  265.20    5.50
   1  -4  -8  273.70    5.35
  -1  -4   8  267.79    5.31
  -1  -4   8  269.98    5.86
  -1  -4   8  266.95    4.94
   1   4  -7   15.55    2.36
  -1   4   7   20.30    1.36
  -1  -4   7   18.76    1.79
   1  -4  -7   19.68    1.46
  -1   4   6    4.32    1.12
   1   4  -6    2.68    1.88
  -1   4   6    5.34    1.21
   1  -4  -6    5.11    1.19
   1  -4  -6    3.75    1.15
  -1  -4   6    3.71    0.68
  -1  -4   6    4.26    1.30
  -1  -4   6    5.72    0.89
  -1   4   5  205.85    3.63
   1   4  -5  200.05    3.70
  -1   4   5  204.92    3.77
   1  -4  -5  204.19    3.75
   1  -4  -5  210.95    3.67
  -1  -4   5  205.87    3.09
  -1  -4   5  200.85    3.80
  -1   4   4  414.99    7.49
   1   4  -4  410.70    8.25
   1   4  -4  411.73    6.67
  -1   4   4  411.23    7.36
  -1   4   4  408.08    6.49
   1  -4  -4  436.45    8.93
  -1  -4   4  413.03    7.35
  -1  -4   4  419.39    6.38
   1  -4  -4  426.01    8.54
   1   4  -3   13.19    0.62
   1   4  -3   13.41    0.95
  -1   4   3   14.17    0.60
  -1   4   3   13.93    1.14
   1  -4  -3   13.66    1.16
   1  -4  -3   15.15    1.71
  -1  -4   3   12.70    0.55
  -1  -4   3   14.13    0.99
  -1   4   2 1102.78   23.55
   1   4  -2 1095.12   24.95
  -1   4   2 1076.25   28.46
   1   4  -2 1063.62   24.33
   1  -4  -2 1078.44   23.65
  -1  -4   2 1117.44   29.61
   1  -4  -2 1079.52   25.76
  -1  -4   2 1079.01   24.81
   1  -4  -2 1104.33   26.86
  -1  -4   2 1093.73   23.61
   1   4  -1   21.24    1.20
  -1   4   1   24.60    1.29
   1   4  -1   21.85    0.68
   1   4  -1   22.58    0.81
   1  -4  -1   24.81    1.21
   1  -4  -1   24.13    0.71
  -1  -4   1   25.46    1.93
  -1  -4   1   26.19    1.09
   1  -4  -1   21.10    1.08
   1   4   0  176.37    2.99
  -1   4   0  177.25    4.06
   1   4   0  178.66    2.27
  -1   4   0  179.99    2.94
   1   4   0  176.49    2.53
   1  -4   0  177.90    2.87
  -1  -4   0  181.76    2.28
  -1  -4   0  184.03    3.08
   1  -4   0  179.37    3.08
  -1  -4   0  180.36    3.20
  -1   4  -1   45.68    1.37
  -1   4  -1   50.11    2.27
   1  -4   1   45.06    1.38
   1  -4   1   52.16    2.22
   1   4   2   57.82    1.55
  -1   4  -2   59.39    1.71
   1   4   2   57.88    1.49
  -1   4  -2   56.73    1.55
   1  -4   2   59.71    2.33
  -1  -4  -2   56.72    1.02
   1  -4   2   57.17    2.12
  -1  -4  -2   58.42    1.52
   1   4   3  161.68    2.91
   1   4   3  169.85    3.16
  -1   4  -3  168.06    3.03
  -1   4  -3  176.32    3.35
   1  -4   3  175.29    3.19
   1  -4   3  168.08    3.87
  -1  -4  -3  163.47    3.20
   1   4   4  189.96    3.35
   1   4   4  178.24    2.50
   1   4   4  191.64    3.49
  -1   4  -4  174.30    3.32
   1  -4   4  189.32    3.54
  -1  -4  -4  189.62    2.99
   1  -4   4  186.48    3.42
  -1  -4  -4  182.21    3.51
   1   4   5   86.07    1.56
   1   4   5   84.75    2.20
  -1   4  -5   85.31    2.89
   1  -4   5   87.57    2.23
  -1  -4  -5   87.71    1.48
   1  -4   5   83.55    2.15
  -1  -4  -5   81.97    3.17
   1   4   6  598.13   12.74
   1   4   6  604.37   14.78
  -1   4  -6  606.35   14.61
   1  -4   6  582.62   13.21
  -1  -4  -6  593.65   12.28
   1  -4   6  592.64   13.11
  -1  -4  -6  565.59   12.87
   1   4   7   42.95    1.48
  -1   4  -7   49.00    1.91
   1   4   7   42.85    2.83
   1  -4   7   48.24    2.03
   1  -4   7   43.51    1.70
  -1  -4  -7   43.62    1.43
   1  -4   7   47.26    1.97
  -1  -4  -7   43.56    2.20
   1   4   8   29.89    2.31
   1   4   8   33.71    1.88
  -1   4  -8   33.47    1.92
   1  -4   8   33.43    2.00
   1  -4   8   32.89    1.74
   1  -4   8   34.65    3.10
  -1  -4  -8   37.16    2.13
   1   4   9   11.71    2.28
   1   4   9    8.72    1.86
  -1   4  -9   18.77    2.84
   1  -4   9   13.18    2.91
   1  -4   9   10.17    1.63
   1  -4   9   17.68    2.00
  -1  -4  -9   14.37    2.06
   1   4  10   69.46    3.59
  -1   4 -10   79.78    2.85
   1   4  10   74.79    2.84
   1  -4  10   72.88    3.01
   1  -4  10   70.38    2.63
  -1  -4 -10   70.10    2.32
   1  -4  10   71.42    3.09
  -1  -4 -10   73.64    4.52
   1   4  11   94.73    4.54
  -1   4 -11   97.77    4.90
   1   4  11   99.08    4.88
   1  -4  11  100.81    3.82
   1  -4  11   92.01    4.44
  -1  -4 -11   92.95    2.96
   1  -4  11   98.35    3.86
  -1  -4 -11   94.97    5.28
   1   4  12  523.67   14.82
  -1   4 -12  550.97   18.16
   1   4  12  529.64   14.93
   1  -4  12  541.98   16.19
   1  -4  12  517.10   14.51
  -1  -4 -12  533.93   16.17
   1  -4  12  535.87   15.69
  -1  -4 -12  550.13   19.14
   1   4  13    0.46    2.25
  -1   4 -13    1.65    2.37
   1   4  13   -0.79    2.34
   1  -4  13    2.36    3.96
   1  -4  13    2.12    2.05
  -1  -4 -13    0.03    2.96
   1  -4  13    2.58    2.78
  -1  -4 -13    1.88    2.47
   1   4  14    3.56    3.70
  -1   4 -14   -1.75    2.62
   1   4  14   -1.40    2.38
   1  -4  14   -2.46    2.73
   1  -4  14    3.01    3.19
  -1  -4 -14    1.78    2.02
   1  -4  14    2.78    3.03
  -1  -4 -14    1.54    2.59
   1   4  15   10.32    2.86
  -1   4 -15   11.81    3.13
   1   4  15   14.02    4.14
   1  -4  15   13.52    3.20
   1  -4  15    5.72    2.45
  -1  -4 -15   10.61    2.51
   1  -4  15    5.72    3.36
  -1  -4 -15   11.85    3.00
  -1   5  16   31.89    3.10
   1   5 -16   34.51    3.68
  -1   5  16   27.63    3.68
   1  -5 -16   29.28    4.95
   1  -5 -16   33.78    3.41
  -1  -5  16   26.08    2.65
  -1  -5  16   35.08    4.50
  -1  -5  16   28.50    3.33
  -1   5  15   42.14    4.68
   1   5 -15   46.37    5.78
  -1   5  15   49.24    3.68
   1  -5 -15   53.46    4.98
   1  -5 -15   47.46    3.46
  -1  -5  15   42.62    4.00
  -1  -5  15   46.48    4.35
  -1  -5  15   42.32    3.37
  -1   5  14    2.60    3.37
   1   5 -14   -1.47    2.77
  -1   5  14    7.05    2.57
   1  -5 -14   -0.23    3.69
   1  -5 -14   -1.47    2.48
  -1  -5  14   -0.98    2.80
  -1  -5  14    4.20    4.77
  -1  -5  14    2.93    1.53
  -1   5  13   19.26    2.22
   1   5 -13   25.67    2.80
  -1   5  13   24.22    2.68
   1  -5 -13   21.09    3.65
   1  -5 -13   18.78    2.50
  -1  -5  13   24.51    2.90
  -1  -5  13   24.16    3.21
  -1  -5  13   17.46    1.58
  -1   5  12  257.05    6.64
   1   5 -12  269.85    9.57
  -1   5  12  248.24    7.14
   1  -5 -12  258.68    6.98
   1  -5 -12  261.14    8.75
  -1  -5  12  256.88    7.24
  -1  -5  12  257.21    7.90
  -1  -5  12  235.81    6.42
  -1   5  11   47.05    2.33
   1   5 -11   47.33    2.71
  -1   5  11   45.99    2.63
   1  -5 -11   48.52    2.45
   1  -5 -11   46.12    2.55
  -1  -5  11   48.24    2.66
  -1  -5  11   50.10    3.13
  -1  -5  11   41.71    2.33
  -1   5  10    0.74    1.56
   1   5 -10    1.35    1.85
  -1   5  10    1.52    1.69
   1  -5 -10   -0.66    2.55
   1  -5 -10    1.03    1.59
  -1  -5  10    2.45    1.10
  -1  -5  10   -2.67    3.05
  -1  -5  10    1.48    1.00
  -1   5   9  582.48   15.17
   1   5  -9  584.65   13.98
  -1   5   9  551.99   13.76
   1  -5  -9  582.35   13.91
   1  -5  -9  591.48   15.83
  -1  -5   9  562.37   12.05
  -1  -5   9  578.11   16.96
  -1  -5   9  568.48   11.73
  -1   5   8   77.72    2.27
   1   5  -8   71.71    2.51
  -1   5   8   74.52    3.40
   1  -5  -8   73.95    2.40
   1  -5  -8   81.80    2.37
  -1  -5   8   79.69    2.29
  -1  -5   8   73.22    2.61
  -1  -5   8   75.27    2.03
  -1   5   7   33.79    2.34
   1   5  -7   29.78    1.68
  -1   5   7   33.65    2.47
   1  -5  -7   31.62    1.67
   1  -5  -7   30.57    1.62
  -1  -5   7   28.37    1.02
  -1  -5   7   30.17    1.77
  -1  -5   7   30.66    1.33
  -1   5   6   46.57    1.80
  -1   5   6   43.49    1.65
  -1   5   6   46.95    1.79
  -1  -5   6   51.88    1.56
   1  -5  -6   52.98    1.78
  -1   5   5   29.28    0.90
  -1   5   5   29.76    1.45
   1  -5  -5   27.22    1.40
  -1  -5   5   25.07    2.15
   1  -5  -5   30.29    1.47
   1   5  -4   73.96    1.30
   1   5  -4   75.42    1.71
  -1   5   4   76.28    1.66
  -1   5   4   78.32    1.97
   1  -5  -4   80.17    1.87
   1  -5  -4   77.69    1.85
  -1  -5   4   74.08    1.20
  -1  -5   4   75.45    1.79
   1   5  -3  972.20   22.51
  -1   5   3  996.66   22.30
  -1   5   3  994.57   26.18
   1   5  -3  985.27   21.58
   1  -5  -3  970.97   20.83
  -1  -5   3  986.41   24.43
   1  -5  -3  991.41   24.12
  -1  -5   3  979.57   24.38
   1  -5  -3  987.49   24.17
  -1  -5   3  996.57   21.33
  -1   5   2  735.50   13.56
   1   5  -2  740.43   14.31
  -1   5   2  748.79   16.10
   1   5  -2  735.13   14.99
   1  -5  -2  707.55   14.71
   1  -5  -2  759.49   14.68
   1  -5  -2  755.28   17.45
  -1  -5   2  747.86   15.48
  -1  -5   2  753.24   17.96
  -1  -5   2  757.43   14.99
   1   5  -1  546.19   10.37
  -1   5   1  548.57    9.99
   1   5  -1  546.03    8.87
  -1   5   1  545.83   10.61
   1   5  -1  544.83    9.32
   1  -5  -1  535.75    8.99
  -1  -5   1  539.32   10.54
   1  -5  -1  553.61   10.46
   1  -5  -1  553.67   10.09
  -1  -5   1  542.37    8.80
  -1  -5   1  557.77   10.18
  -1   5   0  108.51    2.09
   1   5   0  107.74    2.21
   1   5   0  100.95    1.91
  -1   5   0  113.42    2.40
   1  -5   0  106.56    2.24
  -1  -5   0  108.20    2.98
  -1  -5   0  107.20    1.71
   1  -5   0  105.74    2.04
   1  -5   0  101.79    2.13
  -1  -5   0  104.59    2.50
   1   5   1  136.08    3.15
  -1   5  -1  127.12    2.44
  -1   5  -1  142.10    2.73
   1  -5   1  138.55    2.61
   1  -5   1  140.36    2.49
  -1  -5  -1  132.42    2.53
   1   5   2   39.86    2.17
  -1   5  -2   41.80    1.49
  -1   5  -2   48.82    2.43
   1  -5   2   40.51    1.41
   1  -5   2   46.85    1.55
   1   5   3    7.23    1.08
  -1   5  -3   10.88    1.29
   1   5   3   10.44    1.16
  -1   5  -3    9.74    1.21
   1  -5   3   10.40    1.21
  -1  -5  -3    9.89    0.57
   1  -5   3    9.49    1.17
  -1  -5  -3    6.95    1.23
   1   5   4  306.16    5.56
   1   5   4  308.65    4.46
  -1   5  -4  315.97    6.17
   1   5   4  319.04    6.96
  -1   5  -4  311.79    5.72
   1  -5   4  315.92    5.86
  -1  -5  -4  320.41    5.11
   1  -5   4  319.94    5.92
  -1  -5  -4  319.58    5.95
   1   5   5 1162.02   32.91
   1   5   5 1145.89   29.72
   1   5   5 1199.67   34.04
  -1   5  -5 1132.83   32.42
   1  -5   5 1184.97   34.66
  -1  -5  -5 1205.85   31.67
   1  -5   5 1188.53   33.83
  -1  -5  -5 1156.03   33.59
   1   5   6  154.37    3.29
   1   5   6  151.30    3.24
   1   5   6  163.38    4.62
  -1   5  -6  153.39    3.44
   1  -5   6  150.02    3.43
  -1  -5  -6  159.58    3.17
   1  -5   6  161.40    3.61
  -1  -5  -6  156.58    3.58
   1   5   7   96.21    2.15
   1   5   7  103.81    2.79
  -1   5  -7   96.05    2.79
   1  -5   7   96.31    2.72
  -1  -5  -7   98.59    2.02
   1  -5   7  102.54    3.97
  -1  -5  -7  107.97    4.16
   1   5   8   17.77    2.07
  -1   5  -8   21.79    1.86
   1  -5   8   20.75    1.85
   1  -5   8   19.87    2.06
  -1  -5  -8   16.99    1.97
   1  -5   8   24.12    2.31
  -1  -5  -8   19.24    3.03
   1   5   9    4.68    1.40
  -1   5  -9    8.27    2.77
   1   5   9    9.44    1.81
   1  -5   9    6.24    1.77
   1  -5   9    5.04    1.53
  -1  -5  -9    7.87    1.24
   1  -5   9    8.54    1.98
  -1  -5  -9    8.24    3.08
   1   5  10   58.72    2.39
  -1   5 -10   65.97    4.10
   1   5  10   65.18    4.08
   1  -5  10   70.09    4.05
   1  -5  10   62.03    2.51
  -1  -5 -10   58.98    2.13
   1  -5  10   65.37    3.11
  -1  -5 -10   63.44    4.49
   1   5  11  257.99    6.52
  -1   5 -11  278.86    9.40
   1   5  11  265.39    7.00
   1  -5  11  264.96    7.50
   1  -5  11  268.72    8.55
  -1  -5 -11  262.08    6.19
   1  -5  11  273.22    9.97
  -1  -5 -11  292.05   10.06
   1   5  12   -0.40    1.95
  -1   5 -12   -3.92    3.49
   1   5  12    0.75    2.16
   1  -5  12   -1.89    2.23
   1  -5  12    0.04    1.88
  -1  -5 -12   -0.30    1.69
   1  -5  12   -2.81    4.02
  -1  -5 -12   -0.07    3.90
   1   5  13  180.35    5.73
  -1   5 -13  194.67    8.35
   1   5  13  185.11    8.07
   1  -5  13  190.58    8.37
   1  -5  13  181.23    5.49
  -1  -5 -13  188.54    5.28
   1  -5  13  192.51    9.47
  -1  -5 -13  187.76    8.68
   1   5  14   86.66    4.03
  -1   5 -14   98.50    4.56
   1   5  14   89.24    4.26
   1  -5  14   92.74    6.35
   1  -5  14   80.71    5.33
  -1  -5 -14   90.65    5.06
   1  -5  14   96.08    7.46
  -1  -5 -14   93.58    4.71
   1   5  15    6.66    4.31
  -1   5 -15   10.65    3.26
   1   5  15    7.99    2.91
   1  -5  15    5.36    3.09
   1  -5  15    8.10    2.44
  -1  -5 -15    7.24    3.67
   1  -5  15   14.79    5.48
  -1  -5 -15    8.80    3.02
  -1   6  16  140.49    5.71
   1   6 -16  150.64    6.41
  -1   6  16  132.70    8.80
   1  -6 -16  142.39    8.59
  -1  -6  16  145.64   10.39
   1  -6 -16  133.24    5.64
  -1   6  15    3.67    3.83
   1   6 -15    1.05    4.62
  -1   6  15   -0.65    4.32
   1  -6 -15   -0.45    2.47
   1  -6 -15    0.13    2.92
  -1  -6  15   -0.45    1.95
  -1  -6  15    1.06    3.43
  -1  -6  15   -0.37    2.48
  -1   6  14    5.54    2.35
   1   6 -14    9.27    2.88
  -1   6  14    2.43    2.65
   1  -6 -14    3.95    2.48
   1  -6 -14    1.94    2.63
  -1  -6  14    4.18    1.89
  -1  -6  14    5.24    3.29
  -1  -6  14    6.97    1.52
  -1   6  13   11.21    2.34
   1   6 -13   17.58    2.72
  -1   6  13   15.06    3.92
   1  -6 -13   16.00    3.61
   1  -6 -13   10.53    2.58
  -1  -6  13   11.58    1.78
  -1  -6  13   13.31    3.16
  -1  -6  13   15.42    2.30
  -1   6  12   50.76    2.65
   1   6 -12   52.58    3.10
  -1   6  12   39.51    4.34
   1  -6 -12   54.91    4.05
   1  -6 -12   47.21    2.87
  -1  -6  12   48.96    2.91
  -1  -6  12   48.18    5.17
  -1  -6  12   46.42    1.89
  -1   6  11  200.21    5.23
   1   6 -11  202.80    7.40
  -1   6  11  193.30    5.49
   1  -6 -11  203.25    5.18
   1  -6 -11  199.80    6.88
  -1  -6  11  187.24    5.21
  -1  -6  11  213.72    8.08
  -1  -6  11  187.30    4.00
  -1   6  10   49.66    2.38
   1   6 -10   54.50    3.67
  -1   6  10   43.83    2.43
   1  -6 -10   52.35    3.38
   1  -6 -10   41.58    2.39
  -1  -6  10   46.53    2.31
  -1  -6  10   48.70    2.80
  -1  -6  10   44.30    1.55
  -1   6   9   57.25    3.34
   1   6  -9   61.59    3.47
  -1   6   9   48.12    2.36
   1  -6  -9   54.40    2.25
   1  -6  -9   49.76    3.33
  -1  -6   9   54.07    2.20
  -1  -6   9   52.94    2.62
  -1  -6   9   52.94    2.09
  -1   6   8  120.74    3.13
   1   6  -8  120.88    4.33
  -1   6   8  112.32    2.98
  -1   6   8  112.81    3.13
   1  -6  -8  119.17    3.00
  -1  -6   8  118.52    3.24
  -1  -6   8  115.86    2.23
   1  -6  -8  125.28    3.20
  -1  -6   8  112.97    2.13
  -1   6   7   39.13    2.79
  -1   6   7   37.65    1.27
  -1   6   7   38.44    1.78
  -1  -6   7   36.86    2.10
  -1  -6   7   40.47    1.68
   1  -6  -7   42.21    2.72
  -1   6   6   35.30    1.71
   1   6  -6   35.94    2.36
  -1   6   6   34.42    1.10
   1  -6  -6   35.10    2.39
   1  -6  -6   33.61    2.54
  -1  -6   6   34.45    1.44
  -1  -6   6   35.15    1.64
  -1   6   5  159.89    4.33
   1   6  -5  158.79    3.26
  -1   6   5  154.81    2.96
   1  -6  -5  156.89    3.13
   1  -6  -5  156.83    3.25
  -1  -6   5  160.41    2.96
  -1  -6   5  147.69    4.20
  -1   6   4   52.38    1.17
   1   6  -4   52.50    2.12
   1   6  -4   53.26    1.24
  -1   6   4   51.26    1.81
  -1  -6   4   53.09    1.78
   1  -6  -4   55.60    2.33
  -1  -6   4   51.23    1.57
  -1  -6   4   51.76    1.10
   1  -6  -4   52.45    2.55
   1   6  -3  299.11    4.87
  -1   6   3  302.05    4.47
   1   6  -3  295.27    4.68
  -1   6   3  301.75    6.83
   1  -6  -3  296.98    4.36
   1  -6  -3  308.53    5.44
  -1  -6   3  309.19    5.72
   1  -6  -3  301.44    5.12
  -1  -6   3  300.96    5.93
   1  -6  -3  303.68    6.60
  -1  -6   3  301.00    4.44
  -1   6   2 2197.59   79.85
   1   6  -2 2178.03   82.85
  -1   6   2 2241.17   91.52
   1   6  -2 2181.58   83.57
   1  -6  -2 2191.86   84.51
   1  -6  -2 2162.60   79.06
   1  -6  -2 2190.26   85.93
  -1  -6   2 2140.49   81.76
  -1  -6   2 2251.98   88.97
  -1  -6   2 2235.01   82.47
   1   6  -1  183.60    4.27
  -1   6   1  190.18    3.18
   1   6  -1  178.45    2.55
  -1   6   1  190.79    3.57
   1   6  -1  177.02    2.86
   1  -6  -1  189.39    3.40
  -1  -6   1  184.31    3.48
   1  -6  -1  190.83    4.36
   1  -6  -1  175.88    3.10
  -1  -6   1  176.21    2.53
  -1  -6   1  182.90    3.51
   1   6   0  259.58    4.18
   1   6   0  268.82    5.81
  -1   6   0  276.76    6.06
   1   6   0  262.98    3.63
  -1   6   0  260.87    5.42
   1  -6   0  257.58    4.02
   1  -6   0  257.93    5.23
  -1  -6   0  251.89    3.88
  -1  -6   0  264.67    4.79
   1  -6   0  263.62    4.70
  -1  -6   0  260.23    4.27
   1   6   1   82.93    2.88
  -1   6  -1   97.34    3.12
  -1   6  -1   92.43    2.82
   1  -6   1   90.04    2.72
   1  -6   1   98.94    2.86
  -1  -6  -1   85.99    2.78
   1   6   2   24.46    2.08
  -1   6  -2   27.16    2.21
   1   6   2   23.05    2.04
  -1   6  -2   27.29    1.37
   1  -6   2   26.46    1.38
  -1  -6  -2   22.59    1.31
   1  -6   2   28.21    1.30
  -1  -6  -2   23.27    2.07
   1   6   3   56.59    1.71
  -1   6  -3   58.96    2.68
   1   6   3   54.58    1.72
  -1   6  -3   58.19    1.80
   1  -6   3   56.80    1.75
  -1  -6  -3   55.42    1.02
   1  -6   3   56.19    2.41
  -1  -6  -3   53.71    1.72
   1   6   4  550.19   11.30
  -1   6  -4  548.62   12.26
   1   6   4  547.02   11.64
  -1   6  -4  527.82   11.22
   1  -6   4  552.74   11.66
  -1  -6  -4  564.71    9.75
   1  -6   4  559.02   11.74
  -1  -6  -4  557.45   11.91
   1   6   5   29.66    1.50
  -1   6  -5   35.87    1.75
   1   6   5   36.93    2.52
  -1   6  -5   29.66    1.72
   1  -6   5   31.87    2.27
  -1  -6  -5   30.47    1.02
   1  -6   5   37.53    2.53
  -1  -6  -5   28.76    1.76
   1   6   6  326.42    6.68
   1   6   6  316.40    5.63
   1   6   6  337.02    7.08
  -1   6  -6  346.50    7.13
   1  -6   6  336.58    8.37
  -1  -6  -6  337.86    6.46
   1  -6   6  333.86    7.08
  -1  -6  -6  351.57    7.44
   1   6   7   33.31    1.77
   1   6   7   30.99    2.01
   1   6   7   35.76    2.03
  -1   6  -7   40.61    3.05
   1  -6   7   36.89    2.16
   1  -6   7   37.93    2.85
  -1  -6  -7   32.28    3.16
   1   6   8   11.64    1.67
   1   6   8    8.99    1.88
  -1   6  -8   14.82    1.91
   1   6   8    9.86    1.86
   1  -6   8   11.94    2.64
   1  -6   8   13.68    1.47
  -1  -6  -8   11.84    1.81
   1  -6   8   13.44    1.94
  -1  -6  -8    7.87    3.04
   1   6   9    3.15    2.07
  -1   6  -9   -4.29    2.90
   1   6   9    0.65    1.88
   1  -6   9    2.73    1.73
   1  -6   9    3.90    1.53
  -1  -6  -9    2.01    1.19
   1  -6   9    4.78    3.20
  -1  -6  -9    1.89    3.12
   1   6  10    1.80    2.03
  -1   6 -10    7.87    3.34
   1  -6  10    6.08    2.87
   1  -6  10    9.26    2.70
   1  -6  10    5.25    3.61
  -1  -6 -10    2.53    3.47
   1   6  11   17.50    1.99
  -1   6 -11   26.03    3.98
   1   6  11   20.23    2.43
   1  -6  11   26.21    3.57
   1  -6  11   21.82    2.12
  -1  -6 -11   19.30    1.80
   1  -6  11   24.94    2.78
  -1  -6 -11   26.76    4.18
   1   6  12   76.74    3.16
  -1   6 -12   78.69    5.43
   1   6  12   83.34    3.63
   1  -6  12   69.06    3.49
   1  -6  12   66.39    3.15
  -1  -6 -12   75.64    2.78
   1  -6  12   78.88    4.13
  -1  -6 -12   79.93    5.79
   1   6  13   92.95    3.85
  -1   6 -13   95.94    6.39
   1   6  13   97.67    6.04
   1  -6  13   81.94    4.10
   1  -6  13   92.12    3.76
  -1  -6 -13   93.12    3.42
   1  -6  13  101.16    4.87
  -1  -6 -13   91.93    6.66
   1   6  14  110.99    4.66
  -1   6 -14  128.79    7.25
   1   6  14  123.27    5.06
   1  -6  14  109.23    7.04
   1  -6  14  120.45    6.18
  -1  -6 -14  115.12    4.24
   1  -6  14  126.18    5.74
  -1  -6 -14  125.26    7.63
   1   6  15    0.01    2.58
  -1   6 -15    1.69    3.18
   1   6  15    4.19    2.93
   1  -6  15    4.22    4.43
   1  -6  15    5.34    2.46
  -1  -6 -15    4.22    2.28
   1  -6  15    5.62    3.75
  -1  -6 -15    7.00    5.03
  -1   7  15   26.02    3.21
   1   7 -15   29.80    5.58
  -1   7  15   25.31    3.37
  -1   7  15   21.92    2.68
   1  -7 -15   26.31    4.51
  -1  -7  15   29.78    4.24
  -1  -7  15   20.17    3.27
   1  -7 -15   25.19    5.29
  -1  -7  15   22.18    2.85
  -1   7  14    0.37    2.47
   1   7 -14    1.10    2.79
  -1   7  14   -0.81    2.60
  -1   7  14    2.50    2.07
   1  -7 -14   -0.79    2.41
  -1  -7  14    2.05    5.08
  -1  -7  14   -0.63    2.64
   1  -7 -14   -1.00    4.06
  -1  -7  14    1.30    1.49
  -1   7  13    4.60    2.35
   1   7 -13    2.38    2.58
  -1   7  13    4.18    2.44
  -1   7  13    3.57    1.88
   1  -7 -13    3.77    2.23
  -1  -7  13    5.25    4.64
  -1  -7  13    2.12    2.39
   1  -7 -13    3.63    2.49
  -1  -7  13    5.53    2.27
  -1   7  12    2.20    2.13
   1   7 -12   -2.59    2.27
  -1   7  12    0.53    2.18
  -1   7  12    3.51    1.68
   1  -7 -12    3.43    3.09
  -1  -7  12    8.13    2.63
  -1  -7  12   -0.14    1.39
   1  -7 -12   -0.96    2.30
  -1  -7  12    0.46    2.03
  -1   7  11   53.21    2.69
   1   7 -11   56.25    3.02
  -1   7  11   52.38    3.94
  -1   7  11   44.75    3.14
   1  -7 -11   55.37    2.67
  -1  -7  11   48.76    3.25
  -1  -7  11   50.99    2.66
   1  -7 -11   55.48    4.24
  -1  -7  11   48.94    2.57
  -1   7  10   11.02    2.07
   1   7 -10    9.45    2.17
  -1   7  10   15.50    2.01
  -1   7  10   13.77    1.48
   1  -7 -10   15.98    2.85
  -1  -7  10    9.13    2.46
  -1  -7  10   14.73    1.91
   1  -7 -10    9.43    2.11
  -1  -7  10   12.32    1.24
  -1   7   9  200.95    6.58
   1   7  -9  199.71    4.94
  -1   7   9  192.13    4.68
  -1   7   9  191.40    3.98
   1  -7  -9  207.74    4.89
  -1  -7   9  203.48    5.31
  -1  -7   9  199.02    4.73
   1  -7  -9  202.38    5.04
  -1  -7   9  187.48    4.36
  -1   7   8    3.34    1.67
   1   7  -8    0.52    1.63
  -1   7   8    0.14    1.65
   1  -7  -8    2.84    1.50
   1  -7  -8    2.01    2.57
  -1  -7   8    0.66    1.45
  -1  -7   8   -1.33    1.76
  -1   7   7   26.47    2.79
   1   7  -7   25.06    2.64
  -1   7   7   24.75    1.21
   1  -7  -7   27.06    1.63
   1  -7  -7   25.85    1.91
  -1  -7   7   23.30    1.61
  -1  -7   7   26.77    1.85
  -1   7   6   10.47    0.99
  -1   7   6   10.64    2.43
   1  -7  -6   13.03    1.60
  -1  -7   6   11.79    1.42
   1  -7  -6   17.46    2.17
   1   7  -5    7.24    0.96
   1   7  -5    7.63    1.21
  -1   7   5    6.81    1.34
  -1   7   5    7.01    2.26
   1  -7  -5    5.72    1.90
   1  -7  -5    6.10    2.13
  -1  -7   5    6.82    1.21
  -1  -7   5    7.31    1.31
   1   7  -4    8.81    1.10
   1   7  -4    8.65    0.93
  -1   7   4   13.27    1.27
  -1  -7   4   11.76    1.45
   1  -7  -4   12.53    2.16
  -1  -7   4    7.33    1.87
  -1  -7   4   10.65    0.90
  -1   7   3  356.17    6.41
   1   7  -3  351.16    6.17
  -1   7   3  355.68    7.07
   1   7  -3  355.78    6.11
   1  -7  -3  350.88    6.34
   1  -7  -3  355.72    5.65
   1  -7  -3  348.87    7.98
  -1  -7   3  342.89    6.05
  -1  -7   3  363.85    7.14
  -1  -7   3  355.20    5.73
  -1   7   2    7.11    0.79
   1   7  -2    7.01    1.33
  -1   7   2    6.22    1.31
   1   7  -2    4.48    0.96
   1  -7  -2    7.02    1.07
   1  -7  -2    7.75    1.24
   1  -7  -2    6.62    1.96
  -1  -7   2    4.40    0.89
  -1  -7   2    7.84    1.35
  -1  -7   2    7.09    1.35
   1   7  -1  810.03   18.73
   1   7  -1  751.90   15.99
   1   7  -1  799.38   17.74
  -1   7   1  826.59   19.65
  -1   7   1  819.72   18.36
   1  -7  -1  800.01   18.43
   1  -7  -1  804.28   19.39
   1  -7  -1  794.93   20.25
  -1  -7   1  810.17   21.12
  -1  -7   1  804.82   17.53
  -1  -7   1  789.29   18.35
   1   7   0  178.65    4.41
  -1   7   0  182.07    3.34
  -1   7   0  189.48    4.77
   1  -7   0  175.42    3.42
  -1  -7   0  178.70    4.53
  -1  -7   0  176.63    3.02
   1  -7   0  177.90    3.71
   1  -7   0  179.27    3.26
  -1  -7   0  166.93    3.94
  -1   7  -1   14.79    1.24
   1   7   1   10.91    1.33
   1   7   1   13.47    1.20
  -1   7  -1   13.14    1.37
   1  -7   1   12.75    1.61
  -1  -7  -1   12.99    1.26
  -1  -7  -1   13.05    0.65
   1  -7   1   11.69    1.21
   1  -7   1   11.81    1.29
  -1  -7  -1   13.11    1.15
   1   7   2   34.83    2.33
  -1   7  -2   39.06    1.59
  -1   7  -2   37.82    1.72
   1  -7   2   36.47    1.50
   1  -7   2   39.42    1.62
   1   7   3  167.50    3.38
  -1   7  -3  162.01    3.33
  -1   7  -3  161.66    4.64
   1   7   3  162.40    3.34
   1  -7   3  166.09    3.37
  -1  -7  -3  163.93    2.39
  -1  -7  -3  163.21    3.23
  -1  -7  -3  161.20    2.22
   1  -7   3  162.93    4.25
  -1  -7  -3  174.66    4.50
   1   7   4    4.17    1.25
   1   7   4    2.64    1.33
  -1   7  -4    6.22    1.43
  -1   7  -4    6.08    2.08
  -1  -7  -4    4.44    1.11
   1  -7   4    2.54    2.05
  -1  -7  -4    4.23    0.64
   1  -7   4    5.62    2.01
  -1  -7  -4    6.53    1.47
   1   7   5  277.88    6.75
  -1   7  -5  275.15    7.51
   1   7   5  279.12    5.77
  -1   7  -5  278.64    5.87
   1  -7   5  277.48    5.84
  -1  -7  -5  288.89    5.29
   1  -7   5  280.24    5.92
  -1  -7  -5  286.79    6.07
   1   7   6    9.61    1.44
   1   7   6   10.84    1.65
  -1   7  -6    7.49    1.71
   1  -7   6    9.24    2.26
  -1  -7  -6    8.58    0.95
   1  -7   6   11.29    1.71
  -1  -7  -6    8.75    2.75
   1   7   7    3.95    1.48
   1   7   7    2.28    1.78
  -1   7  -7    7.91    2.65
   1  -7   7    4.28    2.29
  -1  -7  -7    5.73    1.56
   1  -7   7    6.17    1.74
  -1  -7  -7    3.85    2.80
   1   7   8   17.16    1.74
   1   7   8   10.87    1.34
   1   7   8   11.48    2.07
  -1   7  -8   17.74    2.01
   1  -7   8   16.80    2.17
   1  -7   8   16.64    1.75
  -1  -7  -8    9.03    2.22
   1   7   9  131.68    5.05
   1   7   9  127.01    3.20
  -1   7  -9  139.38    4.23
   1   7   9  142.40    4.27
   1  -7   9  138.91    4.15
   1  -7   9  134.06    4.83
  -1  -7  -9  138.22    3.06
   1  -7   9  143.02    4.57
  -1  -7  -9  148.74    4.54
   1   7  10    3.77    1.89
   1   7  10    0.71    2.36
  -1   7 -10    0.37    3.51
   1   7  10    0.58    2.11
   1  -7  10    1.46    2.90
   1  -7  10    0.69    2.66
  -1  -7 -10    1.82    1.37
   1  -7  10    2.53    2.42
  -1  -7 -10    6.60    2.32
   1   7  11   50.02    4.06
   1   7  11   49.04    2.51
  -1   7 -11   51.30    3.18
   1   7  11   49.81    3.16
   1  -7  11   53.77    4.29
   1  -7  11   53.12    2.65
  -1  -7 -11   53.68    3.18
   1  -7  11   55.21    3.51
  -1  -7 -11   51.71    3.35
   1   7  12   19.07    2.54
   1   7  12   18.08    2.29
  -1   7 -12   22.00    2.83
   1   7  12   17.36    2.81
   1  -7  12   18.68    2.47
   1  -7  12   15.24    2.31
  -1  -7 -12   17.01    2.91
   1  -7  12   18.08    3.27
  -1  -7 -12   15.52    3.01
   1   7  13  166.66    6.04
   1   7  13  165.75    5.46
  -1   7 -13  182.19    6.32
   1   7  13  165.58    8.45
   1  -7  13  181.45    6.06
   1  -7  13  158.81    5.40
  -1  -7 -13  167.12    6.42
   1  -7  13  175.67    7.03
  -1  -7 -13  180.13    6.62
   1   7  14   10.84    2.77
   1   7  14    7.57    2.57
  -1   7 -14    8.74    4.86
   1   7  14    8.66    3.01
   1  -7  14   12.58    2.71
   1  -7  14    7.46    2.41
  -1  -7 -14    7.34    3.31
   1  -7  14    6.22    3.46
  -1  -7 -14    4.04    3.26
  -1   8  15    2.71    4.43
   1   8 -15   -1.67    4.69
  -1   8  15    0.76    2.90
  -1   8  15    0.46    3.37
   1  -8 -15    0.41    2.63
  -1  -8  15   -0.68    3.53
   1  -8 -15   -0.47    3.00
  -1   8  14    8.23    2.82
   1   8 -14   10.23    3.09
  -1   8  14    7.08    4.15
  -1   8  14    7.16    2.19
   1  -8 -14    9.77    2.56
  -1  -8  14   13.89    3.71
  -1  -8  14    9.16    1.85
   1  -8 -14   12.08    3.00
  -1  -8  14    8.41    1.66
  -1   8  13   -3.43    2.51
   1   8 -13    0.93    2.70
  -1   8  13    5.98    2.39
  -1   8  13    3.91    1.94
   1  -8 -13    5.67    3.49
  -1  -8  13    2.04    3.14
  -1  -8  13    1.23    1.65
   1  -8 -13    4.19    4.02
  -1  -8  13    3.88    1.50
  -1   8  12    2.85    2.36
   1   8 -12    3.84    2.41
  -1   8  12   -0.32    2.21
  -1   8  12   -0.45    2.60
   1  -8 -12    2.68    2.06
  -1  -8  12    1.69    2.67
  -1  -8  12    1.32    2.21
   1  -8 -12    2.29    2.40
  -1  -8  12    0.57    1.36
  -1   8  11   48.02    2.93
   1   8 -11   51.99    3.02
  -1   8  11   42.72    2.19
   1  -8 -11   49.91    3.87
   1  -8 -11   50.91    3.01
  -1  -8  11   46.96    1.92
  -1  -8  11   52.32    4.86
  -1  -8  11   43.99    1.88
  -1   8  10  312.42    8.17
   1   8 -10  333.33    8.33
  -1   8  10  306.12    8.20
   1  -8 -10  317.34    7.84
   1  -8 -10  319.23    8.33
  -1  -8  10  304.46    6.33
  -1  -8  10  324.39   11.09
  -1  -8  10  292.89    7.36
  -1   8   9   25.38    3.50
   1   8  -9   29.14    2.24
  -1   8   9   26.79    2.30
   1  -8  -9   26.46    2.04
   1  -8  -9   26.88    3.56
  -1  -8   9   27.08    1.36
  -1  -8   9   32.07    3.64
  -1  -8   9   23.77    1.33
  -1   8   8  303.25    7.33
   1   8  -8  305.15    8.65
  -1   8   8  295.87    5.95
   1  -8  -8  301.57    6.91
   1  -8  -8  313.17    7.29
  -1  -8   8  298.13    5.55
  -1  -8   8  304.20    9.23
  -1   8   7   45.04    2.25
  -1   8   7   57.09    3.51
   1  -8  -7   50.56    2.09
   1  -8  -7   50.10    3.43
   1   8  -6    3.03    1.71
   1   8  -6    3.03    1.37
  -1   8   6    5.05    1.58
  -1   8   6    4.15    1.64
   1  -8  -6    1.33    2.14
   1  -8  -6    3.65    1.66
  -1  -8   6    3.23    1.42
  -1  -8   6    1.47    2.26
  -1   8   5   68.97    1.79
  -1   8   5   74.49    2.55
   1  -8  -5   77.50    2.20
  -1  -8   5   66.30    3.65
   1  -8  -5   72.71    2.38
  -1  -8   5   74.12    2.43
   1  -8  -5   77.48    2.74
  -1   8   4  136.98    3.16
   1   8  -4  140.55    2.86
  -1   8   4  147.80    4.61
   1   8  -4  143.57    2.74
   1  -8  -4  145.36    3.14
  -1  -8   4  142.04    3.45
   1  -8  -4  138.89    3.65
  -1  -8   4  144.51    2.95
   1  -8  -4  146.35    4.54
  -1  -8   4  138.70    2.44
  -1   8   3    9.19    0.91
   1   8  -3    6.46    1.08
  -1   8   3   10.40    1.58
   1   8  -3    7.52    1.66
   1  -8  -3    7.65    1.16
   1  -8  -3    8.71    1.34
   1  -8  -3    8.35    1.37
  -1  -8   3    3.33    1.65
  -1  -8   3    7.02    1.62
  -1  -8   3    6.57    0.97
  -1   8   2  991.10   28.78
   1   8  -2  947.04   22.94
   1   8  -2  928.19   24.88
   1  -8  -2  942.77   22.77
   1  -8  -2  983.89   25.88
  -1  -8   2  940.87   25.28
  -1  -8   2  945.56   24.12
   1  -8  -2  967.68   24.30
  -1  -8   2  972.75   23.65
   1   8  -1   16.03    0.95
   1   8  -1   15.30    1.19
  -1   8   1   12.48    2.33
  -1   8   1   15.31    1.23
   1  -8  -1   16.85    1.10
   1  -8  -1   16.82    1.84
   1  -8  -1   14.28    1.45
  -1  -8   1   15.67    1.51
  -1  -8   1   16.53    1.34
  -1  -8   1   16.47    1.11
   1   8   0    1.02    1.89
   1   8   0    1.88    0.73
   1   8   0   -0.72    1.11
  -1   8   0    1.91    2.23
  -1   8   0    2.09    1.79
   1  -8   0    0.87    1.02
   1  -8   0    1.98    1.10
   1  -8   0    0.30    1.21
  -1  -8   0   -1.23    2.03
  -1  -8   0    0.84    0.68
  -1  -8   0    1.34    1.63
   1   8   1   37.99    1.80
  -1   8  -1   45.54    1.70
  -1   8  -1   45.24    1.92
   1  -8   1   38.75    2.35
   1  -8   1   48.07    2.54
  -1   8  -2   65.64    2.00
   1   8   2   65.79    2.02
   1   8   2   62.91    2.00
  -1   8  -2   62.89    2.18
   1  -8   2   63.63    1.83
  -1  -8  -2   66.25    1.96
  -1  -8  -2   65.98    1.22
   1  -8   2   65.69    2.74
   1  -8   2   68.16    2.81
  -1  -8  -2   63.85    2.78
   1   8   3    4.47    1.41
   1   8   3    2.97    2.21
  -1   8  -3    8.93    1.55
  -1   8  -3    8.23    1.44
  -1  -8  -3    6.35    2.04
   1  -8   3    8.74    2.03
  -1  -8  -3    8.77    1.08
   1  -8   3    9.98    1.35
   1   8   4  726.68   17.94
   1   8   4  726.75   19.72
  -1   8  -4  736.01   19.04
  -1   8  -4  732.33   19.89
  -1  -8  -4  729.65   15.20
   1  -8   4  710.95   17.32
  -1  -8  -4  714.67   14.57
   1  -8   4  715.72   17.76
  -1  -8  -4  746.21   20.31
   1   8   5    4.45    2.15
   1   8   5    0.99    2.57
  -1   8  -5    7.47    2.58
  -1   8  -5    7.52    2.39
  -1  -8  -5    4.34    0.86
   1  -8   5    3.58    1.60
  -1  -8  -5    5.11    0.77
   1  -8   5    5.38    1.44
  -1  -8  -5    5.82    2.60
   1   8   6  443.46   10.10
  -1   8  -6  441.41   10.97
   1   8   6  457.27   10.62
  -1   8  -6  450.96   12.19
   1  -8   6  440.93   10.38
  -1  -8  -6  445.09    9.44
   1  -8   6  465.52   12.87
  -1  -8  -6  461.92   10.91
   1   8   7    4.12    1.59
   1   8   7    2.63    1.85
  -1  -8  -7    2.51    1.00
  -1  -8  -7    1.92    1.91
   1   8   8   33.17    2.06
   1   8   8   32.59    3.66
  -1   8  -8   29.81    2.34
   1  -8   8   31.40    2.09
  -1  -8  -8   30.69    1.43
   1  -8   8   30.43    2.55
  -1  -8  -8   27.52    2.61
   1   8   9   16.57    1.99
  -1   8  -9   17.74    2.39
   1  -8   9   19.39    2.01
   1  -8   9   15.71    3.86
  -1  -8  -9   11.16    2.49
   1   8  10    6.51    3.05
   1   8  10    4.53    1.58
  -1   8 -10    7.69    3.50
   1   8  10    8.60    2.27
   1  -8  10    4.92    1.98
   1  -8  10    5.80    1.83
  -1  -8 -10    5.93    2.17
   1  -8  10    7.71    2.61
  -1  -8 -10    5.46    2.54
   1   8  11    7.91    2.15
   1   8  11    9.38    2.72
  -1   8 -11    7.46    2.70
   1   8  11    9.43    2.51
   1  -8  11    4.46    3.19
   1  -8  11    5.15    1.96
  -1  -8 -11    7.06    1.64
   1  -8  11    4.47    2.98
  -1  -8 -11    6.77    2.77
   1   8  12  243.47    7.64
   1   8  12  237.60    6.81
  -1   8 -12  272.78    8.27
   1   8  12  248.18    7.98
   1  -8  12  249.80    7.63
   1  -8  12  244.53    7.30
  -1  -8 -12  249.40    6.40
   1  -8  12  269.92    9.01
  -1  -8 -12  264.91    8.70
   1   8  13   21.21    2.95
   1   8  13   23.75    2.58
  -1   8 -13   30.74    3.44
   1   8  13   25.50    4.84
   1  -8  13   22.04    2.86
   1  -8  13   28.10    3.92
  -1  -8 -13   23.03    2.22
   1  -8  13   26.82    3.87
  -1  -8 -13   25.62    3.55
   1   8  14   44.69    5.26
   1   8  14   44.69    3.29
  -1   8 -14   52.09    4.13
   1   8  14   51.87    4.07
   1  -8  14   46.27    3.56
   1  -8  14   49.57    3.24
  -1  -8 -14   44.77    4.29
   1  -8  14   51.27    4.66
  -1  -8 -14   46.56    4.46
  -1   9  14   -0.75    2.91
   1   9 -14    2.53    3.02
  -1   9  14    1.62    3.23
   1  -9 -14   -3.76    2.95
  -1  -9  14    0.69    5.48
   1  -9 -14    2.47    2.51
  -1   9  13   -2.66    2.67
   1   9 -13    3.95    2.71
  -1   9  13   -1.51    1.95
   1  -9 -13    0.54    2.26
   1  -9 -13   -2.68    2.82
  -1  -9  13    1.31    2.37
  -1  -9  13   -3.92    3.22
  -1  -9  13    0.11    1.53
  -1   9  12    1.78    2.60
   1   9 -12    3.57    2.52
  -1   9  12    4.83    2.81
   1  -9 -12    0.90    3.40
   1  -9 -12    2.05    2.61
  -1  -9  12    3.16    1.48
  -1  -9  12    3.38    2.84
  -1  -9  12    3.83    1.49
  -1   9  11   87.73    3.94
   1   9 -11   93.15    3.71
  -1   9  11   84.17    2.93
   1  -9 -11   88.97    3.42
   1  -9 -11   93.48    5.56
  -1  -9  11   81.47    3.43
  -1  -9  11   94.66    4.32
  -1  -9  11   87.62    3.56
  -1   9  10    4.18    2.24
   1   9 -10   -0.80    2.17
  -1   9  10    2.19    1.51
   1  -9 -10    3.51    1.88
   1  -9 -10    1.12    3.59
  -1  -9  10    3.81    1.83
  -1  -9  10    2.54    2.35
  -1  -9  10    2.16    1.27
  -1   9   9  321.36   10.90
   1   9  -9  338.74   10.44
  -1   9   9  314.47    7.13
   1  -9  -9  332.11    9.87
   1  -9  -9  354.90    9.01
  -1  -9   9  320.23    6.65
  -1  -9   9  326.18    8.68
  -1   9   8   40.35    2.62
   1   9  -8   35.65    2.30
  -1   9   8   41.13    1.73
   1  -9  -8   39.64    3.15
   1  -9  -8   41.74    2.58
  -1  -9   8   35.71    2.14
  -1  -9   8   34.36    2.53
   1   9  -7    2.75    1.99
   1   9  -7   -1.66    2.50
  -1   9   7    1.93    1.20
  -1   9   7    3.33    2.96
   1  -9  -7    3.61    1.64
   1  -9  -7    7.18    1.89
  -1  -9   7    1.35    1.59
  -1  -9   7    0.96    1.76
  -1   9   6   34.53    2.36
  -1   9   6   34.61    2.13
  -1  -9   6   26.48    3.38
   1  -9  -6   31.28    2.34
  -1  -9   6   28.52    2.20
   1  -9  -6   26.78    1.65
  -1   9   5   11.11    1.71
   1   9  -5    9.03    2.19
  -1   9   5    9.03    1.85
   1   9  -5    8.24    1.27
   1  -9  -5    6.98    2.23
  -1  -9   5   11.04    1.81
   1  -9  -5    8.45    1.95
  -1  -9   5    8.82    1.50
   1  -9  -5    9.47    1.69
  -1  -9   5   10.43    1.59
   1   9  -4   69.12    2.12
  -1   9   4   77.98    1.85
   1   9  -4   74.54    2.04
  -1   9   4   77.41    2.66
   1  -9  -4   74.85    1.76
   1  -9  -4   75.70    2.08
   1  -9  -4   78.03    3.24
   1  -9  -4   75.95    2.58
  -1  -9   4   70.32    2.96
  -1  -9   4   76.43    2.71
  -1  -9   4   74.29    1.78
  -1   9   3  520.84   11.47
   1   9  -3  530.51   12.20
  -1   9   3  532.49   14.38
   1   9  -3  532.85   11.34
   1  -9  -3  529.60   12.50
   1  -9  -3  526.29   11.60
   1  -9  -3  549.05   12.35
  -1  -9   3  524.90   10.91
  -1  -9   3  544.53   12.61
  -1  -9   3  535.30   10.88
  -1   9   2    5.15    1.59
   1   9  -2    0.56    1.56
   1   9  -2    1.31    1.18
   1  -9  -2    2.27    0.99
   1  -9  -2    6.04    2.26
  -1  -9   2    2.30    2.39
  -1  -9   2    1.52    1.54
   1  -9  -2    5.38    1.84
  -1  -9   2    1.10    1.61
   1   9  -1  519.73   11.20
   1   9  -1  491.78   12.02
  -1   9   1  530.27   12.04
   1  -9  -1  521.05   10.65
   1  -9  -1  541.88   11.84
   1  -9  -1  532.13   12.36
  -1  -9   1  528.94   10.98
  -1  -9   1  525.47   13.58
  -1  -9   1  509.06   10.55
   1   9   0  246.83    6.30
   1   9   0  234.44    4.69
   1   9   0  233.21    4.85
  -1   9   0  256.27    5.55
  -1   9   0  245.32    4.78
   1  -9   0  241.93    4.61
   1  -9   0  251.29    4.78
   1  -9   0  243.56    5.02
  -1  -9   0  239.16    5.15
  -1  -9   0  246.30    4.61
  -1  -9   0  243.94    5.67
  -1   9  -1   58.54    1.98
   1   9   1   59.20    2.12
   1   9   1   57.56    2.79
  -1   9  -1   61.73    2.29
   1  -9   1   58.78    2.68
  -1  -9  -1   58.75    2.02
  -1  -9  -1   59.44    1.28
   1  -9   1   60.95    1.95
   1  -9   1   59.96    2.91
  -1  -9  -1   60.87    1.94
  -1   9  -2   52.09    1.98
   1   9   2   47.60    2.01
  -1   9  -2   54.63    2.20
   1  -9   2   56.05    1.99
   1  -9   2   52.38    1.89
   1  -9   2   49.80    1.84
  -1  -9  -2   49.52    1.91
   1   9   3   48.74    2.93
   1   9   3   49.03    2.07
  -1   9  -3   53.40    2.06
  -1   9  -3   47.12    2.21
   1  -9   3   48.83    1.95
  -1  -9  -3   44.90    1.31
  -1  -9  -3   46.74    1.85
   1  -9   3   46.68    2.78
  -1  -9  -3   50.03    1.58
  -1  -9  -3   50.01    2.13
   1   9   4    1.93    1.43
   1   9   4   -0.85    1.62
  -1   9  -4   -1.12    2.60
  -1   9  -4    1.14    1.55
  -1  -9  -4   -1.46    0.89
   1  -9   4    0.18    1.49
  -1  -9  -4    0.18    1.17
   1  -9   4    1.50    1.39
  -1  -9  -4    2.57    1.59
   1   9   5  942.60   26.95
   1   9   5  946.24   27.41
  -1   9  -5  923.81   28.22
  -1   9  -5  911.74   28.55
  -1  -9  -5  918.67   23.94
   1  -9   5  934.25   26.66
  -1  -9  -5  920.86   22.34
   1  -9   5  929.69   26.80
  -1  -9  -5  954.25   27.71
   1   9   6   86.02    2.79
   1   9   6   85.22    4.45
  -1   9  -6   78.27    3.07
  -1   9  -6   82.01    4.26
  -1  -9  -6   86.30    2.60
   1  -9   6   84.05    4.33
  -1  -9  -6   81.06    2.33
   1  -9   6   83.19    3.84
  -1  -9  -6   93.40    4.46
   1   9   7  198.15    4.88
   1   9   7  207.76    5.58
  -1   9  -7  203.49    5.36
   1  -9   7  194.60    6.43
  -1  -9  -7  197.55    3.86
   1  -9   7  200.43    5.45
  -1  -9  -7  204.62    7.24
   1   9   8   13.59    2.00
   1   9   8   14.50    3.66
  -1  -9  -8   11.83    1.28
  -1  -9  -8   15.47    3.86
   1   9   9   12.42    2.13
   1   9   9   12.60    3.67
  -1   9  -9   14.65    2.48
   1  -9   9   14.20    2.09
  -1  -9  -9   14.88    1.44
   1  -9   9   17.68    2.56
  -1  -9  -9   18.75    4.26
   1   9  10   17.77    3.48
   1   9  10   14.54    2.71
  -1   9 -10   15.62    4.02
   1  -9  10   18.95    3.39
   1  -9  10   16.86    3.10
   1  -9  10   16.57    4.43
  -1  -9 -10   18.75    4.50
   1   9  11   55.47    3.13
  -1   9 -11   49.20    3.54
   1   9  11   54.26    3.52
   1  -9  11   48.67    2.98
   1  -9  11   48.41    2.85
  -1  -9 -11   54.41    2.27
   1  -9  11   57.32    5.81
  -1  -9 -11   57.48    5.59
   1   9  12    8.58    3.99
  -1   9 -12   15.75    3.19
   1   9  12   14.10    4.61
   1  -9  12   15.22    2.44
   1  -9  12   11.71    2.33
  -1  -9 -12   12.31    2.84
   1  -9  12   16.81    5.31
  -1  -9 -12   19.71    5.16
   1   9  13   90.60    4.47
  -1   9 -13  100.23    5.02
   1   9  13   98.49    7.24
   1  -9  13   93.48    4.15
   1  -9  13   89.23    5.76
  -1  -9 -13   90.00    3.51
   1  -9  13  109.24    8.31
  -1  -9 -13  100.59    7.67
  -1  10  14   -2.06    4.88
   1  10 -14    0.93    3.08
  -1  10  14   -2.00    3.30
   1 -10 -14    0.97    3.19
  -1 -10  14    1.03    3.68
   1 -10 -14    1.09    2.50
   1  10 -13   40.55    3.59
  -1  10  13   33.33    2.67
   1 -10 -13   41.40    4.53
   1 -10 -13   43.15    5.81
  -1 -10  13   43.18    6.18
  -1  10  12   11.86    4.54
   1  10 -12   15.76    2.88
  -1  10  12   12.82    3.22
   1 -10 -12   15.04    2.47
   1 -10 -12   12.23    4.67
  -1 -10  12   13.38    1.72
  -1 -10  12   14.79    4.93
  -1 -10  12   15.10    1.73
  -1  10  11   45.52    3.31
   1  10 -11   48.11    3.19
  -1  10  11   40.49    2.33
   1 -10 -11   46.34    4.08
   1 -10 -11   44.82    3.30
  -1 -10  11   40.10    2.74
  -1 -10  11   46.64    3.55
  -1 -10  11   36.14    2.85
  -1  10  10  135.34    4.98
   1  10 -10  144.10    6.28
  -1  10  10  138.94    3.77
   1 -10 -10  142.66    5.81
   1 -10 -10  137.82    4.87
  -1 -10  10  127.63    4.15
  -1 -10  10  141.05    4.98
  -1 -10  10  126.50    3.30
  -1  10   9   39.15    2.90
   1  10  -9   37.14    2.59
  -1  10   9   39.76    2.05
   1 -10  -9   42.65    2.41
   1 -10  -9   44.36    2.97
  -1 -10   9   32.78    1.73
  -1 -10   9   38.90    2.86
  -1  10   8  181.07    5.31
   1  10  -8  182.47    4.84
  -1  10   8  177.20    5.28
   1 -10  -8  176.87    4.34
  -1 -10   8  175.81    5.67
   1 -10  -8  186.07    4.75
  -1 -10   8  190.43    5.31
  -1 -10   8  167.33    3.75
   1 -10  -8  197.00    7.35
  -1  10   7  147.39    3.33
   1  10  -7  147.28    3.95
  -1  10   7  154.92    6.34
   1  10  -7  133.00    4.60
   1 -10  -7  152.68    5.41
  -1 -10   7  139.33    6.55
   1 -10  -7  146.50    3.65
  -1 -10   7  143.13    4.23
   1 -10  -7  150.76    4.52
  -1  10   6   37.81    2.35
   1  10  -6   37.75    2.02
  -1  10   6   37.24    2.67
   1  10  -6   34.31    2.67
   1 -10  -6   39.36    2.97
  -1 -10   6   41.24    3.67
   1 -10  -6   39.53    2.70
  -1 -10   6   36.65    2.19
   1 -10  -6   42.23    2.52
  -1 -10   6   33.87    2.16
   1  10  -5   65.67    3.32
  -1  10   5   77.34    3.09
   1 -10  -5   77.66    4.11
  -1 -10   5   69.66    2.41
  -1 -10   5   66.61    3.08
  -1  10   4   35.53    2.30
  -1  10   4   34.22    2.14
   1 -10  -4   30.68    2.05
   1 -10  -4   33.92    1.67
   1 -10  -4   34.76    2.17
  -1  10   3   26.18    2.07
   1  10  -3   29.46    1.54
   1  10  -3   28.82    1.68
   1 -10  -3   27.52    2.02
   1 -10  -3   31.52    2.85
  -1 -10   3   25.45    3.08
  -1 -10   3   26.66    1.51
   1 -10  -3   29.69    1.60
  -1 -10   3   27.78    2.09
   1  10  -2  358.95    6.85
   1  10  -2  351.63    8.62
  -1  10   2  353.50    8.27
   1 -10  -2  356.50    8.05
   1 -10  -2  359.28    7.97
   1 -10  -2  344.75    7.04
  -1 -10   2  347.82    7.63
  -1 -10   2  361.69    8.16
  -1 -10   2  350.08    6.89
   1  10  -1  244.56    5.25
   1  10  -1  232.64    4.98
  -1  10   1  236.23    5.59
   1 -10  -1  238.42    5.77
   1 -10  -1  252.22    6.90
   1 -10  -1  244.29    5.97
  -1 -10   1  237.05    4.23
  -1 -10   1  244.59    5.55
  -1 -10   1  230.93    5.68
   1  10   0    4.76    1.57
   1  10   0    6.12    1.50
   1  10   0    3.83    1.51
  -1  10   0   10.89    2.28
  -1 -10   0    3.80    0.97
  -1 -10   0    9.06    1.59
  -1 -10   0    4.28    1.38
   1  10   1   10.99    2.52
  -1  10  -1   15.78    1.86
  -1  10  -1   16.58    2.39
   1 -10   1   14.85    2.29
  -1 -10  -1    9.29    2.50
   1 -10   1   15.21    2.47
   1 -10   1   11.88    2.28
  -1  10  -2    1.88    1.55
   1  10   2    1.82    2.34
   1  10   2    1.23    1.58
  -1  10  -2    3.88    1.70
   1 -10   2    1.06    2.26
  -1 -10  -2    0.91    1.45
  -1 -10  -2    0.51    1.27
   1 -10   2    2.27    1.40
   1 -10   2    1.34    1.50
  -1 -10  -2    1.90    2.38
   1  10   3  380.37    8.79
   1  10   3  381.97    8.70
  -1  10  -3  379.28    8.43
  -1  10  -3  374.04    9.22
   1 -10   3  385.63    8.67
   1 -10   3  391.70    8.59
  -1 -10  -3  385.53    8.09
  -1 -10  -3  387.87    8.48
   1 -10   3  381.28    8.72
  -1 -10  -3  378.21    6.64
  -1 -10  -3  390.26   10.70
   1  10   4  467.45   11.09
  -1  10  -4  435.30   10.65
  -1  10  -4  477.34   12.12
   1  10   4  491.69   11.71
  -1 -10  -4  476.87   10.28
  -1 -10  -4  472.38    9.59
   1 -10   4  479.76   13.04
   1 -10   4  484.88   13.18
  -1 -10  -4  487.11   11.57
   1  10   5   43.95    2.30
   1  10   5   47.40    2.62
  -1  10  -5   46.06    2.54
  -1  10  -5   52.42    3.54
  -1 -10  -5   48.32    2.12
   1 -10   5   47.14    2.42
  -1 -10  -5   45.09    1.91
   1 -10   5   46.85    3.21
  -1 -10  -5   47.50    2.56
   1  10   6  288.28    8.69
   1  10   6  290.43    9.64
  -1  10  -6  280.49    9.68
  -1  10  -6  291.46    9.10
  -1 -10  -6  286.39    6.32
   1 -10   6  282.80    7.10
  -1 -10  -6  273.15    5.19
   1 -10   6  283.41    8.32
  -1 -10  -6  286.46    7.42
   1  10   7   53.67    3.75
   1  10   7   51.29    2.96
  -1  10  -7   60.89    2.94
   1 -10   7   53.87    3.59
  -1 -10  -7   49.46    1.72
   1 -10   7   57.00    4.32
  -1 -10  -7   47.98    1.65
  -1 -10  -7   51.05    3.00
   1  10   8   45.51    3.78
   1  10   8   45.40    3.13
  -1  10  -8   44.69    2.94
   1 -10   8   39.08    3.53
  -1 -10  -8   43.65    2.49
   1 -10   8   39.28    3.10
  -1 -10  -8   41.99    2.41
  -1 -10  -8   49.45    3.22
   1  10   9   16.36    3.47
   1  10   9   18.53    4.27
  -1  10  -9   16.84    2.60
   1 -10   9   17.34    2.19
  -1 -10  -9   12.63    2.32
   1 -10   9   20.03    2.70
  -1 -10  -9   13.83    2.87
   1  10  10   10.87    2.28
   1  10  10    6.93    4.31
  -1  10 -10    9.65    4.08
   1 -10  10    7.69    3.34
  -1 -10 -10    8.24    1.55
   1 -10  10    6.04    2.86
  -1 -10 -10   12.84    2.89
   1  10  11   28.24    4.19
  -1  10 -11   30.51    3.20
   1  10  11   37.19    3.30
   1 -10  11   25.47    2.70
   1 -10  11   24.48    3.77
  -1 -10 -11   24.79    2.01
   1 -10  11   35.58    3.46
  -1 -10 -11   22.47    3.56
   1  10  12  104.69    4.64
  -1  10 -12  118.88    5.40
   1  10  12  117.09    7.83
   1 -10  12  110.53    4.52
   1 -10  12  105.26    4.27
  -1 -10 -12  106.26    3.61
   1 -10  12  123.07    5.97
  -1 -10 -12  123.67    5.68
   1  10  13    1.04    2.82
  -1  10 -13    9.34    3.33
   1  10  13   11.65    5.00
   1 -10  13    8.15    3.95
   1 -10  13    4.52    2.54
  -1 -10 -13    6.61    3.01
   1 -10  13    8.84    3.72
  -1 -10 -13    8.73    3.67
  -1  11  13    3.18    3.21
   1  11 -13    2.05    3.03
  -1  11  13   -0.59    2.11
   1 -11 -13   -0.16    4.88
  -1 -11  13   -2.54    3.51
   1 -11 -13    0.51    2.44
  -1  11  12   31.36    5.42
   1  11 -12   36.09    3.23
  -1  11  12   33.44    3.70
   1 -11 -12   39.51    4.25
   1 -11 -12   26.52    3.61
  -1 -11  12   27.55    1.94
  -1 -11  12   31.56    3.85
  -1 -11  12   25.97    2.02
  -1  11  11   18.76    4.90
   1  11 -11   19.97    4.41
  -1  11  11   22.35    2.20
   1 -11 -11   21.91    2.50
   1 -11 -11   20.77    3.10
  -1 -11  11   19.02    2.61
  -1 -11  11   20.84    4.77
  -1 -11  11   15.09    2.64
  -1  11  10    1.55    1.71
   1  11 -10    1.55    2.36
  -1  11  10    4.18    2.70
   1 -11 -10    1.70    1.82
  -1 -11  10    7.30    2.67
   1 -11 -10   -1.24    2.04
  -1 -11  10   -2.70    3.94
  -1 -11  10    1.88    2.13
   1 -11 -10    2.44    2.63
  -1  11   9  248.39    6.15
   1  11  -9  263.54    7.07
  -1  11   9  255.25    7.82
   1 -11  -9  250.37    7.90
  -1 -11   9  258.89    7.86
   1 -11  -9  263.51    8.60
  -1 -11   9  259.12    7.47
  -1 -11   9  235.91    5.43
   1 -11  -9  256.27    7.77
  -1  11   8   42.85    2.09
   1  11  -8   51.31    3.98
  -1  11   8   47.55    3.29
   1 -11  -8   51.88    4.65
  -1 -11   8   41.73    3.25
   1 -11  -8   39.09    3.52
  -1 -11   8   44.72    2.75
   1 -11  -8   44.08    2.17
  -1 -11   8   39.67    1.78
  -1  11   7   99.86    3.71
   1  11  -7   98.70    3.36
  -1  11   7   99.25    3.85
   1  11  -7   87.82    3.13
   1 -11  -7  104.86    4.49
  -1 -11   7   95.83    3.92
   1 -11  -7   94.49    2.96
  -1 -11   7   95.19    3.47
   1 -11  -7  101.17    3.81
  -1 -11   7   89.12    2.51
  -1  11   6   12.73    2.51
  -1  11   6    9.05    1.48
   1 -11  -6   10.98    1.61
   1 -11  -6    8.23    2.41
  -1 -11   6    8.09    3.58
  -1  11   5    9.00    1.32
   1  11  -5    8.20    1.64
  -1  11   5    9.37    2.24
   1  11  -5    5.01    2.51
   1 -11  -5    8.90    1.53
   1 -11  -5   10.18    1.74
   1 -11  -5    7.06    3.13
  -1 -11   5    7.55    2.61
  -1 -11   5    6.17    2.27
  -1 -11   5    6.17    1.34
  -1  11   4    6.31    1.24
   1  11  -4    4.29    2.37
  -1  11   4    5.87    2.12
   1  11  -4    5.01    1.54
   1 -11  -4    8.07    2.22
   1 -11  -4    9.16    1.90
   1 -11  -4    6.24    2.01
  -1 -11   4    1.25    2.29
  -1 -11   4    3.87    2.06
  -1 -11   4    5.57    1.30
   1  11  -3  224.61    4.72
   1  11  -3  205.39    4.93
  -1  11   3  223.49    5.94
   1 -11  -3  225.02    5.57
   1 -11  -3  219.27    5.39
   1 -11  -3  214.41    4.71
  -1 -11   3  220.83    4.63
  -1 -11   3  214.61    7.26
  -1 -11   3  216.95    5.64
   1  11  -2   92.82    2.87
   1  11  -2   94.96    2.52
  -1  11   2  107.47    3.56
   1 -11  -2  108.62    4.42
   1 -11  -2  102.83    2.57
  -1 -11   2   91.90    2.39
  -1 -11   2   92.43    3.30
  -1 -11   2   93.79    3.51
   1  11  -1  287.09    6.67
   1  11  -1  282.74    6.49
  -1  11   1  296.57    7.35
   1 -11  -1  290.88    6.20
   1 -11  -1  287.83    6.90
   1 -11  -1  286.59    7.35
  -1 -11   1  291.16    5.50
  -1 -11   1  288.37    6.90
  -1 -11   1  291.37    6.21
  -1  11   0   18.37    2.15
  -1  11   0   17.53    1.67
   1 -11   0   16.52    1.68
   1 -11   0   19.07    1.62
   1 -11   0   17.72    1.86
   1  11   1  332.66    9.25
   1  11   1  319.00    9.39
  -1  11  -1  339.26    7.46
  -1  11  -1  333.25    8.35
   1 -11   1  327.88    8.89
  -1 -11  -1  322.78    7.39
   1 -11   1  333.05    9.37
   1 -11   1  342.59    7.32
  -1 -11  -1  333.56    6.90
  -1 -11  -1  329.05    7.38
   1  11   2   44.72    2.24
   1  11   2   45.83    2.42
  -1  11  -2   54.29    3.33
  -1  11  -2   52.67    2.62
   1 -11   2   49.73    2.31
  -1 -11  -2   47.38    2.16
   1 -11   2   51.08    2.36
   1 -11   2   53.34    3.22
  -1 -11  -2   50.64    2.01
  -1 -11  -2   49.71    3.47
   1  11   3  107.65    3.50
   1  11   3  110.20    3.21
  -1  11  -3  104.66    3.22
  -1  11  -3  107.32    3.66
   1 -11   3  100.51    3.23
   1 -11   3  112.31    3.21
  -1 -11  -3  108.08    3.10
  -1 -11  -3  107.28    3.03
   1 -11   3  102.42    3.19
  -1 -11  -3  107.55    2.74
  -1 -11  -3  111.69    4.71
  -1  11  -4  109.54    3.51
   1  11   4  112.74    3.42
   1  11   4  116.00    3.67
  -1  11  -4  113.94    3.82
   1 -11   4  117.51    3.50
  -1 -11  -4  119.80    2.50
  -1 -11  -4  117.24    3.00
   1 -11   4  123.33    3.59
   1 -11   4  112.42    3.41
  -1 -11  -4  117.13    3.76
  -1  11  -5  265.92    8.36
   1  11   5  250.51    7.90
   1  11   5  257.12    8.83
  -1  11  -5  250.39    6.97
   1 -11   5  253.66    6.53
  -1 -11  -5  257.55    4.93
  -1 -11  -5  245.88    5.35
   1 -11   5  263.18    6.64
   1 -11   5  245.31    6.18
  -1 -11  -5  258.64    6.80
   1  11   6   52.01    2.65
  -1  11  -6   51.34    3.08
  -1  11  -6   54.07    4.14
   1  11   6   52.16    3.01
   1 -11   6   47.85    2.44
  -1 -11  -6   47.56    2.28
   1 -11   6   52.50    4.08
  -1 -11  -6   51.69    3.08
   1  11   7   11.77    2.05
   1  11   7   13.35    2.57
  -1  11  -7    9.72    2.34
  -1  11  -7   12.83    2.44
  -1 -11  -7   10.10    1.98
   1 -11   7   12.84    3.72
  -1 -11  -7   11.16    1.95
   1 -11   7   10.62    1.98
  -1 -11  -7   14.42    2.57
   1  11   8   41.05    2.74
   1  11   8   36.34    3.31
  -1  11  -8   42.24    2.97
   1 -11   8   42.10    3.20
   1 -11   8   41.49    3.77
  -1 -11  -8   37.27    3.30
   1  11   9    5.27    2.28
   1  11   9    6.34    4.29
  -1  11  -9    3.61    2.57
   1 -11   9    5.55    2.05
  -1 -11  -9    5.57    1.47
   1 -11   9    7.06    2.70
  -1 -11  -9    4.97    2.14
  -1 -11  -9   10.84    2.90
   1  11  10   31.51    4.32
   1  11  10   34.69    5.29
  -1  11 -10   31.90    4.88
   1 -11  10   29.19    2.61
  -1 -11 -10   29.92    1.96
   1 -11  10   37.78    3.55
  -1 -11 -10   28.13    2.74
  -1 -11 -10   38.95    3.61
   1  11  11  104.05    4.45
  -1  11 -11  111.53    5.09
   1  11  11  109.24    7.64
   1 -11  11   98.59    4.09
   1 -11  11   97.21    4.02
  -1 -11 -11   97.36    4.43
   1 -11  11  115.56    5.44
  -1 -11 -11  104.34    5.42
   1  11  12    1.62    3.99
  -1  11 -12   -2.47    3.09
   1  11  12    4.95    5.14
   1 -11  12   -3.47    3.63
   1 -11  12    2.15    3.46
  -1 -11 -12    0.40    1.74
   1 -11  12   -6.37    3.49
  -1 -11 -12    2.41    3.31
  -1  12  12    2.50    3.10
   1  12 -12    1.33    4.50
  -1  12  12    1.67    3.19
   1 -12 -12   -0.44    3.16
  -1 -12  12    2.31    3.30
   1 -12 -12    3.13    3.73
  -1 -12  12    1.75    3.36
   1 -12 -12   -0.25    2.16
  -1  12  11   20.29    2.29
   1  12 -11   25.92    4.73
  -1  12  11   25.25    5.32
   1 -12 -11   21.78    2.43
  -1 -12  11   25.13    3.49
   1 -12 -11   18.92    3.90
  -1 -12  11   17.30    3.40
  -1 -12  11   16.24    2.73
   1 -12 -11   24.84    3.33
  -1 -12  11   18.91    2.84
  -1  12  10   38.47    2.39
   1  12 -10   38.86    3.08
  -1  12  10   34.37    3.73
   1 -12 -10   42.70    3.51
  -1 -12  10   34.31    3.68
   1 -12 -10   41.14    2.70
  -1 -12  10   37.36    5.14
   1 -12 -10   32.54    3.60
  -1 -12  10   30.20    2.02
  -1  12   9   77.62    2.83
   1  12  -9   76.77    5.01
  -1  12   9   70.68    4.40
   1 -12  -9   80.62    6.09
  -1 -12   9   76.18    4.16
   1 -12  -9   74.37    3.30
  -1 -12   9   86.92    5.51
   1 -12  -9   74.00    4.22
  -1 -12   9   67.55    3.39
  -1  12   8  137.62    3.82
   1  12  -8  141.18    4.52
  -1  12   8  138.84    7.41
   1 -12  -8  145.82    7.13
  -1 -12   8  136.80    5.13
   1 -12  -8  139.86    4.36
  -1 -12   8  142.92    6.49
   1 -12  -8  139.85    5.39
  -1 -12   8  124.76    4.46
  -1  12   7    5.01    2.46
   1  12  -7   -1.50    3.05
  -1  12   7    1.30    2.60
   1  12  -7   -0.55    2.95
   1 -12  -7    4.98    1.90
  -1 -12   7    3.16    3.82
   1 -12  -7    5.53    2.66
  -1 -12   7   -0.49    2.04
   1 -12  -7    0.84    2.39
  -1 -12   7    1.08    1.37
  -1  12   6    3.38    1.46
   1  12  -6    2.61    2.94
  -1  12   6    3.54    2.58
   1  12  -6    6.15    1.86
   1 -12  -6    4.52    1.65
   1 -12  -6    4.76    1.82
   1 -12  -6    4.43    2.47
  -1 -12   6    2.47    1.94
  -1 -12   6   -1.57    3.73
  -1 -12   6    3.70    1.44
  -1  12   5   59.74    3.04
   1  12  -5   61.69    3.67
  -1  12   5   56.34    5.04
   1  12  -5   54.23    3.67
   1 -12  -5   57.20    2.29
   1 -12  -5   58.59    3.71
   1 -12  -5   57.79    3.09
  -1 -12   5   58.14    3.73
  -1 -12   5   58.88    4.72
  -1 -12   5   52.95    2.13
   1  12  -4   22.86    1.98
   1  12  -4   21.20    1.84
  -1  12   4   28.93    4.08
   1 -12  -4   21.56    2.99
   1 -12  -4   23.28    2.39
   1 -12  -4   20.74    3.61
   1 -12  -4   24.51    1.76
  -1 -12   4   21.90    2.73
  -1 -12   4   18.88    2.49
  -1 -12   4   19.14    1.64
   1  12  -3   38.31    2.94
   1  12  -3   38.58    3.30
  -1  12   3   35.36    4.23
   1 -12  -3   36.24    1.82
   1 -12  -3   41.58    3.77
   1 -12  -3   40.78    2.00
  -1 -12   3   40.38    1.95
  -1 -12   3   38.96    2.70
  -1 -12   3   37.37    1.90
   1  12  -2  268.91    7.00
   1  12  -2  258.40    8.13
  -1  12   2  256.30    7.19
   1 -12  -2  261.47    5.90
   1 -12  -2  259.93    6.53
   1 -12  -2  262.42    5.82
  -1 -12   2  266.68    5.46
  -1 -12   2  263.20    8.72
  -1 -12   2  255.47    5.78
   1  12  -1    5.42    2.00
   1  12  -1    7.09    1.80
  -1  12   1    5.24    2.26
   1 -12  -1    6.87    1.57
   1 -12  -1    7.37    1.92
   1 -12  -1    8.88    2.42
  -1 -12   1    3.26    1.95
  -1 -12   1    5.42    2.00
  -1 -12   1    5.74    1.64
   1  12   0   37.15    1.61
   1  12   0   36.85    2.31
  -1  12   0   39.91    4.06
  -1  12   0   33.35    1.99
   1 -12   0   38.94    3.13
   1 -12   0   37.83    2.02
   1 -12   0   38.45    2.32
  -1 -12   0   35.62    2.29
  -1 -12   0   36.86    1.54
  -1 -12   0   36.47    3.10
   1  12   1   15.26    1.99
   1  12   1    9.65    3.16
  -1  12  -1   20.98    1.81
  -1  12  -1   20.48    2.34
   1 -12   1   20.46    1.87
  -1 -12  -1   16.15    2.00
   1 -12   1   16.54    3.11
   1 -12   1   21.53    2.75
  -1 -12  -1   12.08    1.89
  -1 -12  -1   15.03    2.84
   1  12   2   27.39    2.13
   1  12   2   28.45    2.38
  -1  12  -2   29.04    3.23
  -1  12  -2   27.91    2.47
   1 -12   2   24.74    2.05
  -1 -12  -2   24.54    2.06
   1 -12   2   29.50    3.19
   1 -12   2   29.02    2.02
  -1 -12  -2   26.32    1.34
  -1 -12  -2   27.72    3.32
   1  12   3   16.09    3.21
   1  12   3   17.85    2.30
  -1  12  -3   14.06    2.39
  -1  12  -3   20.62    2.13
   1 -12   3   14.28    3.19
  -1 -12  -3   17.36    1.92
   1 -12   3   17.86    3.05
  -1 -12  -3   15.75    1.21
  -1 -12  -3   17.39    2.08
   1 -12   3   17.38    2.02
  -1 -12  -3   12.14    3.35
  -1  12  -4   18.93    3.36
   1  12   4   18.84    2.13
   1  12   4   21.08    2.43
  -1  12  -4   18.09    2.50
   1 -12   4   18.99    2.19
  -1 -12  -4   18.17    2.07
  -1 -12  -4   17.85    1.24
   1 -12   4   19.82    2.22
   1 -12   4   19.29    2.04
  -1 -12  -4   18.95    2.30
  -1  12  -5   10.80    3.48
   1  12   5   13.75    2.10
   1  12   5    7.70    3.79
  -1  12  -5   13.10    3.69
   1 -12   5   11.54    2.19
  -1 -12  -5   14.54    2.11
  -1 -12  -5   12.14    1.81
   1 -12   5   10.67    2.16
   1 -12   5   11.17    2.03
  -1 -12  -5   13.39    2.43
  -1  12  -6   90.02    5.42
   1  12   6   96.95    4.91
   1  12   6   94.36    4.03
  -1  12  -6   97.17    5.84
   1 -12   6   89.56    3.75
  -1 -12  -6   90.84    3.25
  -1 -12  -6   93.48    3.02
   1 -12   6   96.80    5.26
   1 -12   6   86.14    4.84
  -1 -12  -6   97.73    3.98
   1  12   7  110.10    5.46
  -1  12  -7  100.48    6.24
  -1  12  -7  109.98    4.13
   1  12   7  105.80    4.53
   1 -12   7  105.45    5.17
  -1 -12  -7   95.09    2.56
   1 -12   7  110.37    4.27
  -1 -12  -7  110.41    4.53
   1  12   8    3.33    3.55
   1  12   8    6.15    2.84
  -1  12  -8   10.46    2.51
   1 -12   8    9.77    2.09
  -1 -12  -8    4.93    2.31
   1 -12   8    9.19    2.77
  -1 -12  -8    4.33    2.05
  -1 -12  -8    4.30    2.91
   1  12   9   13.63    2.56
   1  12   9   16.50    4.99
  -1  12  -9   16.18    2.88
   1 -12   9   11.91    3.56
  -1 -12  -9   11.93    2.52
   1 -12   9   16.43    3.05
  -1 -12  -9   11.63    1.59
  -1 -12  -9   15.34    3.34
   1  12  10   10.67    2.65
   1  12  10    7.12    5.13
  -1  12 -10    6.58    3.07
   1 -12  10   10.33    2.37
  -1 -12 -10    8.33    2.55
   1 -12  10    6.24    3.38
  -1 -12 -10    7.41    1.60
  -1 -12 -10   10.96    5.04
   1  12  11   79.13    6.08
   1  12  11   87.47    5.07
  -1  12 -11   87.13    4.73
   1 -12  11   76.09    5.41
   1 -12  11   71.26    3.68
   1 -12  11   84.87    5.30
  -1 -12 -11   90.05    7.75
  -1  13  11    2.47    2.06
   1  13 -11   -6.05    2.86
  -1  13  11    4.70    3.41
   1 -13 -11   -5.43    3.17
  -1 -13  11    4.85    3.28
   1 -13 -11    4.97    3.61
  -1 -13  11   -0.44    3.16
   1 -13 -11    2.54    3.24
  -1  13  10    8.98    3.27
   1  13 -10   10.01    2.82
  -1  13  10   20.49    5.28
   1 -13 -10    8.33    3.24
  -1 -13  10    3.04    3.27
   1 -13 -10   12.51    2.39
  -1 -13  10    8.88    4.62
   1 -13 -10   11.82    3.34
  -1 -13  10    9.38    2.64
  -1  13   9   78.49    4.35
   1  13  -9   83.26    5.66
  -1  13   9   81.49    4.84
   1 -13  -9   81.12    4.51
  -1 -13   9   80.20    4.45
   1 -13  -9   82.13    3.62
  -1 -13   9   88.84    5.93
   1 -13  -9   82.94    3.37
  -1 -13   9   70.91    2.77
  -1  13   8   49.76    3.64
   1  13  -8   50.76    3.07
  -1  13   8   55.46    3.78
   1  13  -8   43.70    4.13
   1 -13  -8   49.37    2.93
  -1 -13   8   48.98    3.81
   1 -13  -8   54.35    2.77
  -1 -13   8   47.61    4.64
   1 -13  -8   49.27    5.50
  -1 -13   8   44.59    3.18
  -1  13   7   73.64    2.67
   1  13  -7   70.68    3.25
  -1  13   7   79.38    4.33
   1  13  -7   63.73    3.23
   1 -13  -7   76.25    2.89
   1 -13  -7   75.90    3.18
   1 -13  -7   72.75    5.95
  -1 -13   7   70.82    3.37
  -1 -13   7   66.72    5.85
  -1 -13   7   63.27    3.58
  -1  13   6   14.61    1.76
   1  13  -6   18.02    2.21
  -1  13   6   14.62    4.46
   1  13  -6   13.90    3.42
   1 -13  -6   18.78    2.93
   1 -13  -6   17.84    2.20
   1 -13  -6   11.48    2.86
  -1 -13   6   18.65    2.29
  -1 -13   6   14.73    4.18
  -1 -13   6   14.61    1.73
   1  13  -5    6.65    1.94
   1  13  -5    3.99    3.04
  -1  13   5    6.75    2.65
   1 -13  -5    7.27    1.91
   1 -13  -5    4.09    2.39
   1 -13  -5    6.18    2.63
  -1 -13   5    5.78    1.90
  -1 -13   5    1.78    3.84
  -1 -13   5    4.22    1.57
   1  13  -4  156.54    4.64
   1  13  -4  163.63    4.28
  -1  13   4  155.35    5.58
   1 -13  -4  164.80    6.22
   1 -13  -4  154.08    5.04
   1 -13  -4  162.69    5.15
   1 -13  -4  162.31    4.19
  -1 -13   4  164.40    5.74
  -1 -13   4  152.41    7.31
  -1 -13   4  145.80    4.01
   1  13  -3   39.57    2.16
   1  13  -3   38.08    2.46
  -1  13   3   42.31    3.13
   1 -13  -3   38.63    2.01
   1 -13  -3   41.57    2.87
   1 -13  -3   43.90    3.16
  -1 -13   3   39.84    3.11
  -1 -13   3   38.98    2.88
  -1 -13   3   40.21    2.12
  -1  13   2   12.40    3.96
   1  13  -2    7.72    2.13
   1 -13  -2   13.60    1.71
  -1 -13   2    6.24    3.62
   1 -13  -2   14.65    2.20
  -1 -13   2   11.85    1.83
   1  13  -1  163.27    4.87
   1  13  -1  157.36    6.32
  -1  13   1  165.32    5.56
   1 -13  -1  160.00    5.49
   1 -13  -1  151.71    6.49
   1 -13  -1  169.67    5.60
  -1 -13   1  163.49    3.70
  -1 -13   1  158.48    4.83
  -1 -13   1  162.00    4.34
  -1  13   0   22.67    2.64
   1  13   0   19.62    2.26
   1 -13   0   17.86    3.54
  -1 -13   0   14.96    3.46
  -1 -13   0   16.09    1.49
   1 -13   0   19.25    3.08
  -1 -13   0   16.37    2.01
   1  13   1  243.40    8.45
  -1  13  -1  247.79    7.91
  -1  13  -1  247.08    9.58
   1 -13   1  250.21    8.18
  -1 -13  -1  246.12    8.25
   1 -13   1  242.66    8.61
   1 -13   1  250.99    6.14
  -1 -13  -1  260.48    6.18
  -1 -13  -1  264.94    6.74
   1  13   2    1.68    1.92
   1  13   2    5.94    2.23
  -1  13  -2    2.37    1.91
  -1  13  -2    3.97    2.31
   1 -13   2    5.63    1.98
  -1 -13  -2    2.78    1.90
   1 -13   2    6.35    2.01
   1 -13   2    3.32    2.90
  -1 -13  -2    2.16    1.19
  -1 -13  -2    3.16    2.00
   1  13   3   39.73    3.76
   1  13   3   35.18    2.86
  -1  13  -3   39.43    3.06
  -1  13  -3   44.69    2.68
   1 -13   3   37.03    3.90
  -1 -13  -3   40.29    2.44
   1 -13   3   44.46    2.46
  -1 -13  -3   37.17    1.62
  -1 -13  -3   41.87    2.75
   1 -13   3   34.81    3.73
  -1 -13  -3   36.69    2.75
  -1  13  -4   74.18    4.74
   1  13   4   76.48    3.16
  -1  13  -4   67.40    5.21
   1  13   4   66.74    3.51
   1 -13   4   64.29    3.29
  -1 -13  -4   67.32    3.06
   1 -13   4   72.82    4.31
   1 -13   4   72.43    3.08
  -1 -13  -4   66.06    2.72
  -1 -13  -4   71.73    3.46
  -1  13  -5   87.54    5.22
   1  13   5   83.19    3.43
  -1  13  -5   75.57    5.77
   1  13   5   89.43    5.77
   1 -13   5   77.48    3.67
  -1 -13  -5   81.02    3.31
   1 -13   5   75.36    4.61
   1 -13   5   81.58    5.09
  -1 -13  -5   80.12    2.16
  -1 -13  -5   83.06    3.90
  -1  13  -6   75.51    5.19
   1  13   6   73.79    3.35
   1  13   6   72.44    3.96
  -1  13  -6   67.85    5.59
   1 -13   6   62.41    3.54
  -1 -13  -6   73.27    3.27
  -1 -13  -6   69.17    2.91
   1 -13   6   79.03    5.16
   1 -13   6   75.79    3.25
  -1 -13  -6   71.37    3.97
  -1  13  -7   28.37    3.02
   1  13   7   25.55    2.67
   1  13   7   29.01    3.34
  -1  13  -7   24.20    3.12
   1 -13   7   26.14    4.39
  -1 -13  -7   30.08    1.77
  -1 -13  -7   23.99    1.57
   1 -13   7   32.12    3.01
   1 -13   7   24.45    2.51
  -1 -13  -7   26.24    3.26
   1  13   8   79.75    4.42
   1  13   8   72.01    3.58
  -1  13  -8   77.75    4.01
   1 -13   8   70.03    4.84
   1 -13   8   66.45    3.92
  -1 -13  -8   68.91    2.50
   1 -13   8   69.56    4.26
  -1 -13  -8   68.57    3.17
  -1 -13  -8   74.40    6.54
   1  13   9    3.37    3.85
   1  13   9    9.44    4.95
  -1  13  -9   -0.05    2.87
   1 -13   9    6.04    2.27
  -1 -13  -9    2.16    2.43
   1 -13   9    2.54    3.16
  -1 -13  -9    0.35    2.31
  -1 -13  -9   -3.87    5.14
   1  13  10   43.06    3.44
   1  13  10   47.68    6.36
  -1  13 -10   36.91    4.00
   1 -13  10   49.14    4.21
   1 -13  10   36.59    4.46
  -1 -13 -10   38.16    6.62
  -1  14  10    3.42    3.16
   1  14 -10   -1.65    2.82
  -1  14  10    4.02    3.62
   1 -14 -10    2.96    3.32
  -1 -14  10    1.01    3.44
   1 -14 -10    1.81    3.64
  -1 -14  10    4.85    4.71
   1 -14 -10    0.73    2.27
  -1 -14  10    3.15    1.76
  -1  14   9    8.25    3.62
   1  14  -9    9.95    2.76
  -1  14   9    8.76    2.19
   1 -14  -9   14.61    3.32
   1 -14  -9   12.45    2.43
  -1 -14   9    9.91    3.42
  -1 -14   9    2.80    4.46
   1 -14  -9    9.99    2.22
  -1 -14   9    8.37    2.84
  -1  14   8   51.62    2.68
   1  14  -8   56.89    3.35
  -1  14   8   54.65    4.28
   1  14  -8   46.16    4.79
   1 -14  -8   55.91    4.14
   1 -14  -8   53.58    3.17
   1 -14  -8   58.35    4.14
  -1 -14   8   60.80    3.56
  -1 -14   8   55.66    4.15
  -1 -14   8   46.56    2.53
  -1  14   7   26.79    3.19
   1  14  -7   28.85    2.72
  -1  14   7   28.50    3.51
   1  14  -7   25.23    2.71
   1 -14  -7   28.41    2.31
   1 -14  -7   25.05    2.57
   1 -14  -7   24.04    5.31
  -1 -14   7   27.58    2.84
  -1 -14   7   25.62    5.11
  -1 -14   7   24.55    3.06
   1  14  -6   33.53    2.66
   1  14  -6   24.72    4.03
  -1  14   6   28.22    3.48
   1 -14  -6   31.86    2.56
   1 -14  -6   32.82    5.00
   1 -14  -6   28.06    2.26
  -1 -14   6   30.64    2.68
  -1 -14   6   30.91    4.90
  -1 -14   6   28.79    2.17
   1  14  -5    2.74    2.09
   1  14  -5    2.57    3.53
  -1  14   5    7.33    2.97
   1 -14  -5    8.80    2.10
   1 -14  -5    5.64    3.95
   1 -14  -5    7.33    1.82
  -1 -14   5    4.21    2.13
  -1 -14   5   -4.82    4.08
  -1 -14   5    3.49    1.76
   1  14  -4   -1.93    3.22
   1  14  -4   -1.07    2.92
  -1  14   4    2.14    2.69
   1 -14  -4    0.76    2.08
   1 -14  -4    1.30    2.63
   1 -14  -4    1.70    3.77
   1 -14  -4    1.67    2.73
  -1 -14   4    2.60    1.83
  -1 -14   4   -0.73    3.87
  -1 -14   4    0.82    1.69
   1  14  -3    0.94    3.30
   1  14  -3   -0.73    1.78
  -1  14   3    1.83    2.67
   1 -14  -3    2.49    2.00
   1 -14  -3    1.55    2.62
   1 -14  -3    5.15    2.40
   1 -14  -3    3.16    2.72
  -1 -14   3    0.57    1.72
  -1 -14   3    1.57    2.41
  -1 -14   3    3.44    2.80
   1  14  -2  100.80    4.17
   1  14  -2  100.38    3.87
  -1  14   2  100.36    4.61
   1 -14  -2   94.06    3.19
   1 -14  -2  101.89    4.07
   1 -14  -2  102.82    3.35
  -1 -14   2  100.97    3.08
  -1 -14   2  101.02    4.20
  -1 -14   2   97.37    4.78
   1  14  -1   57.40    3.27
   1  14  -1   53.15    3.13
  -1  14   1   60.81    3.67
   1 -14  -1   55.39    2.64
   1 -14  -1   58.56    3.15
   1 -14  -1   55.49    2.60
  -1 -14   1   53.79    3.26
  -1 -14   1   49.75    4.49
  -1 -14   1   54.67    2.74
   1  14   0  105.69    5.65
  -1  14   0  102.19    6.52
   1 -14   0  107.51    5.07
   1 -14   0  107.61    3.99
  -1 -14   0   95.66    3.87
  -1 -14   0  104.84    3.82
   1 -14   0  110.29    4.78
  -1 -14   0  101.80    3.67
  -1  14  -1    9.06    3.20
  -1  14  -1    8.35    2.57
   1  14   1    6.66    2.36
   1 -14   1    8.95    2.29
  -1 -14  -1    1.42    2.22
   1 -14   1    8.23    3.33
   1 -14   1    7.48    2.00
  -1 -14  -1    6.34    2.21
   1  14   2   27.25    2.82
  -1  14  -2   30.11    4.54
  -1  14  -2   28.74    2.44
   1 -14   2   27.33    2.61
  -1 -14  -2   27.99    3.83
   1 -14   2   29.85    2.37
  -1 -14  -2   30.68    1.60
  -1 -14  -2   30.64    1.84
   1 -14   2   30.37    2.55
  -1 -14  -2   34.90    2.71
   1  14   3   40.80    3.94
   1  14   3   35.49    3.14
  -1  14  -3   37.24    3.27
  -1  14  -3   36.71    4.08
   1 -14   3   35.60    4.22
  -1 -14  -3   34.84    2.63
   1 -14   3   39.13    3.84
  -1 -14  -3   37.79    2.37
  -1 -14  -3   36.33    1.96
   1 -14   3   35.97    4.03
  -1 -14  -3   38.30    2.99
   1  14   4   45.99    4.28
  -1  14  -4   49.31    4.49
  -1  14  -4   45.22    3.33
   1  14   4   54.26    3.49
  -1 -14  -4   46.73    3.05
  -1 -14  -4   42.98    1.81
   1 -14   4   45.99    4.54
   1 -14   4   49.45    4.36
  -1 -14  -4   49.34    3.41
   1  14   5    1.30    3.46
   1  14   5    6.05    4.17
  -1  14  -5    1.85    3.76
  -1  14  -5    4.06    4.21
   1 -14   5    3.33    3.81
  -1 -14  -5    3.31    2.37
   1 -14   5    2.41    2.19
   1 -14   5    4.47    2.35
  -1 -14  -5    3.03    1.89
  -1 -14  -5    2.81    2.59
  -1  14  -6   22.90    4.36
   1  14   6   24.26    4.13
  -1  14  -6   22.15    3.22
   1  14   6   26.65    3.28
   1 -14   6   21.38    4.42
  -1 -14  -6   20.71    1.81
   1 -14   6   22.49    2.57
   1 -14   6   22.09    2.93
  -1 -14  -6   23.95    1.55
  -1 -14  -6   25.68    3.26
  -1  14  -7   46.27    3.49
   1  14   7   46.39    4.78
   1  14   7   49.26    3.68
  -1  14  -7   36.57    3.59
   1 -14   7   42.92    3.54
  -1 -14  -7   42.52    2.99
  -1 -14  -7   41.31    1.96
   1 -14   7   47.91    3.65
   1 -14   7   43.14    4.37
  -1 -14  -7   50.19    3.91
  -1  14  -8   56.27    3.85
   1  14   8   49.69    5.09
   1  14   8   55.28    4.33
   1 -14   8   46.81    3.13
   1 -14   8   52.70    4.04
   1 -14   8   49.83    3.87
  -1 -14  -8   52.88    6.34
  -1  14  -9    0.62    4.78
   1  14   9    4.24    2.67
   1  14   9    3.10    5.36
   1 -14   9    2.09    2.41
   1 -14   9    0.13    3.32
   1 -14   9    8.16    4.72
  -1 -14  -9    3.13    5.41
  -1  15   8   11.37    2.15
   1  15  -8   16.70    4.26
  -1  15   8   11.06    3.85
   1  15  -8   11.09    2.71
   1 -15  -8   13.97    2.26
   1 -15  -8   11.03    2.61
   1 -15  -8   14.01    3.58
  -1 -15   8   12.73    2.99
  -1 -15   8    8.98    3.50
  -1 -15   8   13.11    2.04
   1  15  -7   72.61    3.77
  -1  15   7   66.66    7.02
   1 -15  -7   72.12    3.53
   1 -15  -7   78.31    4.81
  -1 -15   7   69.62    6.56
  -1 -15   7   77.17    3.87
   1 -15  -7   68.64    3.13
  -1 -15   7   56.78    4.05
   1  15  -6   -0.61    2.31
   1  15  -6   -1.54    2.53
  -1  15   6    2.51    3.25
   1 -15  -6    0.67    2.23
   1 -15  -6    2.91    2.86
   1 -15  -6    1.21    1.95
  -1 -15   6    1.94    2.34
  -1 -15   6    1.01    2.96
  -1 -15   6    0.90    1.81
   1  15  -5    1.79    2.21
   1  15  -5    0.83    2.44
  -1  15   5   -0.93    3.24
   1 -15  -5    6.54    2.27
   1 -15  -5    4.18    2.91
   1 -15  -5    5.64    3.06
  -1 -15   5    1.88    2.25
  -1 -15   5   -0.30    2.84
  -1 -15   5    2.77    1.87
   1  15  -4   22.09    2.83
   1  15  -4   25.48    3.70
  -1  15   4   25.07    5.28
   1 -15  -4   26.50    2.63
   1 -15  -4   26.43    2.25
   1 -15  -4   24.05    3.13
   1 -15  -4   26.49    3.35
  -1 -15   4   26.27    2.41
  -1 -15   4   24.91    3.15
  -1 -15   4   21.91    3.39
   1  15  -3    0.85    2.32
   1  15  -3   -2.26    1.99
  -1  15   3    5.22    4.75
   1 -15  -3   -1.69    2.17
   1 -15  -3    4.15    1.88
   1 -15  -3    1.46    2.51
   1 -15  -3    1.28    1.88
  -1 -15   3    0.21    1.88
  -1 -15   3    0.46    4.02
  -1 -15   3    0.89    1.94
   1  15  -2   -0.58    2.85
   1  15  -2    0.64    2.36
  -1  15   2    3.50    4.58
   1 -15  -2    2.33    1.96
   1 -15  -2    0.62    2.60
   1 -15  -2    2.29    1.91
  -1 -15   2    0.14    1.78
  -1 -15   2    0.49    2.47
  -1 -15   2    2.46    2.03
   1  15  -1  112.92    4.78
  -1  15   1  120.36    5.42
   1 -15  -1  118.63    4.02
   1 -15  -1  123.89    4.72
  -1 -15   1  114.75    4.46
  -1 -15   1  125.88    3.50
   1 -15  -1  121.73    3.85
  -1 -15   1  117.90    4.22
   1  15   0    4.99    3.85
  -1  15   0    1.39    2.90
   1 -15   0    2.99    2.16
   1 -15   0    3.05    2.40
  -1 -15   0    3.99    3.54
  -1 -15   0    0.64    1.61
   1 -15   0    6.86    3.13
  -1 -15   0    2.08    2.27
   1  15   1   76.13    3.94
  -1  15  -1   81.53    3.37
  -1  15  -1   77.17    4.25
   1 -15   1   74.16    5.15
  -1 -15  -1   77.24    3.68
   1 -15   1   76.14    3.80
   1 -15   1   81.46    4.78
  -1 -15  -1   83.09    2.58
  -1 -15  -1   76.05    5.26
   1  15   2    2.73    2.68
  -1  15  -2    5.68    2.84
  -1  15  -2    1.38    2.23
   1 -15   2    1.89    2.35
  -1 -15  -2    3.78    2.31
   1 -15   2    1.22    2.21
  -1 -15  -2    2.12    1.40
  -1 -15  -2    0.36    2.62
   1 -15   2    1.24    2.39
  -1 -15  -2    5.81    3.75
   1  15   3   18.66    2.95
  -1  15  -3   18.37    3.21
  -1  15  -3   23.61    4.01
   1 -15   3   13.18    2.72
  -1 -15  -3   21.52    3.81
   1 -15   3   21.01    2.55
  -1 -15  -3   17.22    2.38
  -1 -15  -3   16.47    2.00
   1 -15   3   12.85    2.61
  -1 -15  -3   15.65    2.91
   1  15   4   26.86    4.25
   1  15   4   32.59    3.43
  -1  15  -4   38.65    4.52
  -1  15  -4   32.60    3.43
   1 -15   4   33.60    4.69
  -1 -15  -4   36.05    2.11
   1 -15   4   32.42    4.27
   1 -15   4   34.83    2.90
  -1 -15  -4   30.27    2.54
  -1 -15  -4   32.18    3.38
   1  15   5    4.03    3.63
   1  15   5   -0.04    4.69
  -1  15  -5    1.24    4.01
   1 -15   5    1.37    4.18
   1 -15   5    1.01    2.29
  -1 -15  -5    1.28    2.55
  -1 -15  -5    0.43    1.34
   1 -15   5    1.82    2.53
  -1 -15  -5    1.85    2.94
   1  15   6    1.55    3.75
  -1  15  -6   -2.09    3.04
   1  15   6   -2.17    3.18
  -1  15  -6    3.50    4.25
   1 -15   6    3.77    2.64
   1 -15   6    0.42    2.35
   1 -15   6   -1.56    4.39
  -1 -15  -6    0.30    2.96
   1  15   7   19.80    2.94
  -1  15  -7   25.93    3.49
   1  15   7   21.62    3.59
  -1  15  -7   24.87    3.30
   1 -15   7   26.18    3.37
   1 -15   7   20.27    4.16
   1 -15   7   20.03    3.37
  -1 -15  -7   25.96    3.60
  -1  15  -8    6.19    3.12
   1  15   8    8.59    2.81
   1  15   8    1.70    3.60
   1 -15   8    7.03    3.23
   1 -15   8    3.63    2.52
   1 -15   8    7.49    3.16
  -1 -15  -8    5.06    5.41
   1  16  -7    0.54    4.19
   1  16  -7    0.52    3.01
  -1  16   7    5.21    3.90
   1 -16  -7    7.95    2.58
   1 -16  -7    5.23    3.47
   1 -16  -7    5.32    3.45
  -1 -16   7    6.57    2.79
  -1 -16   7    8.72    5.33
  -1 -16   7    7.69    3.19
   1  16  -6   32.93    4.50
   1  16  -6   25.20    3.24
  -1  16   6   32.09    4.23
   1 -16  -6   23.58    4.35
   1 -16  -6   32.41    3.87
   1 -16  -6   33.65    3.81
  -1 -16   6   37.64    4.57
  -1 -16   6   30.78    3.80
  -1 -16   6   23.31    2.45
   1  16  -5    1.86    3.72
   1  16  -5    0.01    2.75
  -1  16   5    5.07    5.39
   1 -16  -5    2.89    3.73
   1 -16  -5    5.04    3.11
   1 -16  -5    1.36    3.21
  -1 -16   5    5.86    3.66
  -1 -16   5    5.81    3.03
  -1 -16   5    2.96    2.06
   1  16  -4    0.70    3.42
   1  16  -4   -0.07    2.56
  -1  16   4    0.99    3.23
   1 -16  -4    1.63    3.78
   1 -16  -4    0.60    2.87
   1 -16  -4   -0.16    2.02
  -1 -16   4    0.43    3.39
  -1 -16   4    1.40    2.93
  -1 -16   4    0.95    3.27
   1  16  -3    7.83    3.98
   1  16  -3    7.57    2.18
  -1  16   3   10.43    3.41
   1 -16  -3    9.28    3.94
   1 -16  -3    6.35    3.35
   1 -16  -3    9.90    4.58
   1 -16  -3   10.38    2.17
  -1 -16   3   10.28    2.17
  -1 -16   3    3.12    2.97
  -1 -16   3    6.48    2.26
   1  16  -2   25.75    3.58
   1  16  -2   28.04    3.13
  -1  16   2   31.46    3.84
   1 -16  -2   29.30    3.93
   1 -16  -2   28.94    4.84
   1 -16  -2   32.29    2.57
  -1 -16   2   30.98    2.36
  -1 -16   2   31.61    4.74
  -1 -16   2   28.10    4.02
   1  16  -1   17.43    4.54
  -1  16   1   15.71    3.53
   1 -16  -1   16.93    3.67
   1 -16  -1   18.45    4.60
  -1 -16   1   12.95    2.95
  -1 -16   1   14.23    2.01
   1 -16  -1   18.23    2.33
  -1 -16   1   15.38    3.80
   1  16   0  123.50    5.39
  -1  16   0  121.07    8.29
   1 -16   0  122.57    4.66
   1 -16   0  125.55    5.01
  -1 -16   0  129.49    5.06
  -1 -16   0  131.12    3.81
   1 -16   0  136.06    4.42
  -1 -16   0  131.67    4.91
   1  16   1    9.75    2.94
  -1  16  -1    6.47    3.16
   1 -16   1    5.00    3.92
   1 -16   1    7.43    2.69
  -1 -16  -1   12.31    2.54
  -1 -16  -1   10.95    1.81
   1 -16   1    9.98    2.40
  -1 -16  -1   10.51    2.70
   1  16   2   35.68    3.44
  -1  16  -2   31.79    3.75
  -1  16  -2   37.57    4.26
   1 -16   2   29.54    3.10
  -1 -16  -2   35.66    3.01
   1 -16   2   35.13    4.28
  -1 -16  -2   27.69    2.00
  -1 -16  -2   31.27    2.38
   1 -16   2   31.59    3.07
  -1 -16  -2   33.86    3.29
   1  16   3   12.83    3.16
  -1  16  -3    7.22    5.00
  -1  16  -3    8.65    3.98
   1 -16   3    8.39    2.65
  -1 -16  -3    8.82    2.53
   1 -16   3    3.95    3.94
  -1 -16  -3    8.42    1.62
  -1 -16  -3    5.12    2.92
   1 -16   3    2.26    2.58
  -1 -16  -3    9.17    4.47
   1  16   4    2.36    2.93
  -1  16  -4   -1.50    2.70
  -1  16  -4   -0.72    3.12
   1 -16   4    3.25    4.25
  -1 -16  -4    0.54    1.72
   1 -16   4   -0.99    3.89
   1 -16   4   -0.56    3.95
  -1 -16  -4   -0.18    2.33
  -1 -16  -4    8.31    4.55
   1  16   5   10.13    2.54
  -1  16  -5   16.01    5.05
   1  16   5    6.23    5.20
  -1  16  -5   11.56    3.03
   1 -16   5    9.99    4.53
   1 -16   5    8.83    2.68
   1 -16   5    8.90    4.76
  -1 -16  -5    4.50    3.33
   1  16   6    1.22    2.71
  -1  16  -6    3.67    3.43
   1  16   6    3.81    3.47
  -1  16  -6    3.81    4.67
   1 -16   6    8.24    4.64
   1 -16   6    7.54    4.08
   1 -16   6    5.53    3.18
  -1 -16  -6    7.65    2.84
   1  17  -4   17.05    2.57
   1  17  -4    7.77    5.01
  -1  17   4   14.86    3.88
   1 -17  -4   16.58    2.98
   1 -17  -4   17.78    3.06
   1 -17  -4   16.40    2.45
  -1 -17   4   13.55    2.67
  -1 -17   4   12.20    3.47
  -1 -17   4   12.92    2.53
   1  17  -3   43.40    3.86
   1  17  -3   49.66    3.08
  -1  17   3   50.66    4.67
   1 -17  -3   48.25    3.49
   1 -17  -3   46.53    2.97
   1 -17  -3   48.23    4.12
   1 -17  -3   50.02    3.00
  -1 -17   3   44.51    3.09
  -1 -17   3   45.30    3.92
  -1 -17   3   44.24    3.20
   1  17  -2    0.71    4.43
  -1  17   2    1.39    3.46
   1 -17  -2   -0.94    2.24
   1 -17  -2    3.15    3.06
  -1 -17   2    2.02    2.91
  -1 -17   2    1.25    3.16
   1 -17  -2    0.32    2.22
  -1 -17   2    0.11    3.74
   1  17  -1   10.98    3.23
  -1  17   1    9.55    3.63
   1 -17  -1    7.99    3.92
   1 -17  -1   10.46    3.10
  -1 -17   1   16.19    4.63
  -1 -17   1   11.65    3.25
   1 -17  -1    9.73    2.45
  -1 -17   1    9.86    2.78
   1  17   0    4.25    3.13
  -1  17   0    4.62    3.36
   1 -17   0    6.56    2.57
   1 -17   0    0.28    4.49
  -1 -17   0    3.82    2.91
  -1 -17   0    6.54    2.81
   1 -17   0    7.13    2.30
  -1 -17   0    5.49    2.72
   1  17   1   11.76    3.24
  -1  17  -1   11.81    3.39
   1 -17   1   12.14    2.81
   1 -17   1    8.48    4.49
  -1 -17  -1   10.23    2.83
  -1 -17  -1   11.23    1.98
   1 -17   1   13.59    2.59
  -1 -17  -1   13.81    4.55
   1  17   2   13.63    3.48
  -1  17  -2   17.44    5.36
   1 -17   2   14.87    3.03
   1 -17   2   15.82    2.74
  -1 -17  -2   17.04    2.87
   1 -17   2   15.64    3.05
  -1 -17  -2   16.37    1.94
  -1 -17  -2   14.09    2.34
  -1 -17  -2   15.76    3.23
  -1  17  -3    5.74    2.78
  -1  17  -3    4.80    3.31
   1  17   3    4.21    3.28
   1 -17   3    4.93    2.74
  -1 -17  -3    2.04    2.70
   1 -17   3   -0.10    2.93
   1 -17   3    3.05    2.74
  -1 -17  -3    1.61    3.11
   2   0 -17   -0.74    3.27
  -2   0  17    3.18    3.66
  -2   0  17    0.35    1.81
   2   0 -16    4.35    2.95
  -2   0  16    6.42    3.30
  -2   0  16    5.75    2.65
   2   0 -15    6.37    4.05
  -2   0  15   -1.70    2.98
  -2   0  15    2.17    1.50
   2   0 -14   76.73    5.41
   2   0 -14   71.56    2.58
  -2   0  14   76.34    6.04
  -2   0  14   70.82    3.25
   2   0 -13   -3.26    2.16
   2   0 -13   -0.61    1.41
  -2   0  13    1.89    2.47
  -2   0  13    0.14    1.26
   2   0 -12  286.80    7.41
   2   0 -12  271.17    5.73
  -2   0  12  273.02    7.85
  -2   0  12  277.00    5.45
   2   0 -11    0.20    1.85
   2   0 -11    2.31    1.73
  -2   0  11    0.24    3.18
  -2   0  11    0.63    0.97
   2   0 -10   60.29    2.45
   2   0 -10   59.17    2.24
  -2   0  10   60.41    4.01
  -2   0  10   59.54    1.44
   2   0  -9   -2.57    1.57
   2   0  -9    0.65    0.85
  -2   0   9   -2.05    2.62
  -2   0   9   -0.59    0.75
   2   0  -8  215.19    4.59
   2   0  -8  223.96    3.39
  -2   0   8  220.24    6.21
  -2   0   8  210.94    3.07
   2   0  -7   -1.76    2.02
   2   0  -7    0.06    0.62
  -2   0   7    0.28    1.35
  -2   0   7    0.38    0.55
   2   0  -6   32.01    1.64
   2   0  -6   25.99    0.73
  -2   0   6   25.93    1.64
  -2   0   6   25.43    0.75
   2   0  -5   -0.34    1.87
   2   0  -5   -0.52    0.45
  -2   0   5    0.47    0.45
   2   0  -4 2346.16  101.45
   2   0  -4 2555.42   92.38
  -2   0   4 2369.23  103.39
  -2   0   4 2574.40   94.23
   2   0  -3    0.37    1.56
   2   0  -3   -0.58    0.49
  -2   0   3    0.06    0.52
  -2   0   3    0.10    0.99
  -2   0   3   -0.04    0.74
   2   0  -2  175.86    2.03
   2   0  -2  170.87    2.72
   2   0  -2  175.52    2.02
  -2   0   2  185.78    2.57
  -2   0   2  191.78    2.97
   2   0  -1   -0.92    0.45
   2   0  -1    0.43    0.64
   2   0  -1    0.71    0.62
   2   0   0  789.20   16.34
   2   0   1   -0.31    0.53
   2   0   1    1.26    0.96
  -2   0  -1    0.12    0.57
   2   0   2 9859.11 1118.89
   2   0   2 9999.00 1190.81
  -2   0  -2 9771.54 1113.15
   2   0   3   -1.74    1.09
   2   0   3    1.95    1.85
  -2   0  -3   -1.04    0.66
   2   0   4  377.68    6.92
   2   0   4  392.82    7.51
  -2   0  -4  380.79    6.11
   2   0   5   -0.31    0.89
   2   0   5   -2.73    1.27
  -2   0  -5    0.38    0.81
   2   0   6   21.39    1.82
   2   0   6   19.94    1.69
  -2   0  -6   21.51    1.15
   2   0   7   -0.63    1.10
   2   0   7    1.55    1.44
  -2   0  -7    0.54    1.60
   2   0   8   32.51    1.73
   2   0   8   34.76    1.98
  -2   0  -8   35.78    1.57
   2   0   9   -0.49    2.28
   2   0   9    0.69    1.68
  -2   0  -9   -1.96    1.34
   2   0  10  191.38    6.31
   2   0  10  190.13    5.20
  -2   0 -10  190.01    4.48
   2   0  11   -1.72    2.93
   2   0  11    1.76    1.95
  -2   0 -11    0.34    2.61
   2   0  12   10.81    3.62
   2   0  12   15.88    2.31
  -2   0 -12   15.54    2.13
   2   0  13    1.31    2.34
   2   0  13    1.24    3.50
  -2   0 -13    0.46    2.03
   2   0  14   25.53    3.20
   2   0  14   32.81    4.48
  -2   0 -14   34.18    4.19
   2   0  15    4.45    2.86
   2   0  15   -3.60    4.33
  -2   0 -15   -0.43    2.46
  -2   1  17   31.08    4.28
   2   1 -17   34.88    3.88
  -2   1  17   29.28    2.47
  -2  -1  17   35.75    4.37
   2  -1 -17   34.18    3.83
  -2  -1  17   30.85    3.35
  -2   1  16    4.09    3.33
   2   1 -16    1.11    2.88
  -2   1  16    0.92    2.79
  -2  -1  16   -0.18    3.19
   2  -1 -16   -3.73    4.42
  -2  -1  16    0.26    1.61
  -2   1  15    3.43    1.67
   2   1 -15    3.86    2.84
  -2   1  15    6.32    3.11
   2  -1 -15    6.34    1.90
  -2  -1  15    5.03    3.17
   2  -1 -15    4.46    4.31
  -2  -1  15    4.30    2.29
  -2   1  14    2.60    2.29
   2   1 -14    5.09    3.88
  -2   1  14    7.75    4.26
   2  -1 -14    1.59    1.71
  -2  -1  14   -1.18    4.42
   2  -1 -14    2.20    3.67
  -2  -1  14    0.24    2.02
  -2   1  13   88.67    2.54
   2   1 -13   95.24    3.86
  -2   1  13   85.69    4.11
   2  -1 -13   91.53    2.81
  -2  -1  13   86.16    4.23
   2  -1 -13   95.47    3.74
  -2  -1  13   84.00    2.26
  -2   1  12    3.59    1.22
   2   1 -12    0.62    2.10
  -2   1  12    1.82    2.33
   2  -1 -12    4.57    2.14
  -2  -1  12    6.28    3.54
   2  -1 -12    2.45    2.13
  -2  -1  12    2.97    1.07
  -2   1  11  121.33    4.19
   2   1 -11  127.90    3.94
  -2   1  11  121.81    2.60
   2   1 -11  123.50    3.15
   2  -1 -11  119.39    3.82
  -2  -1  11  125.76    4.24
   2  -1 -11  122.57    2.86
  -2  -1  11  120.57    2.94
  -2   1  10   -3.09    1.87
   2   1 -10    2.78    2.60
  -2   1  10   -1.64    0.96
   2   1 -10    0.10    1.32
   2  -1 -10   -0.72    1.72
  -2  -1  10    0.32    1.88
   2  -1 -10    3.08    1.63
  -2  -1  10    0.55    1.19
  -2   1   9   35.13    2.16
   2   1  -9   34.95    3.03
  -2   1   9   38.84    1.72
   2   1  -9   38.08    1.52
   2  -1  -9   38.34    3.01
  -2  -1   9   43.19    2.20
   2  -1  -9   37.40    1.32
  -2  -1   9   35.32    1.37
  -2   1   8  160.45    2.60
  -2   1   8  163.37    3.86
   2   1  -8  170.67    2.89
   2  -1  -8  171.92    2.82
  -2  -1   8  172.95    4.10
   2  -1  -8  169.55    3.89
  -2  -1   8  164.44    2.26
  -2   1   7    3.71    1.44
   2   1  -7    0.98    1.28
  -2   1   7    0.87    1.07
   2   1  -7    1.20    0.54
   2  -1  -7    0.03    1.27
  -2  -1   7   -0.12    1.43
   2  -1  -7    0.73    1.12
  -2  -1   7    0.85    0.45
  -2   1   6   19.17    2.36
   2   1  -6   20.98    2.13
  -2   1   6   18.37    0.80
   2   1  -6   18.42    0.78
   2  -1  -6   17.57    1.50
  -2  -1   6   19.63    1.50
   2  -1  -6   19.58    1.18
  -2  -1   6   18.35    0.70
  -2   1   5 1493.28   49.41
   2   1  -5 1482.44   47.63
  -2   1   5 1558.71   45.27
   2   1  -5 1596.72   41.37
   2  -1  -5 1491.23   49.65
  -2  -1   5 1551.30   52.10
   2  -1  -5 1538.19   44.31
  -2  -1   5 1638.28   41.70
  -2   1   4   55.52    1.05
   2   1  -4   55.30    1.57
  -2   1   4   58.23    2.46
   2  -1  -4   58.86    2.55
   2  -1  -4   59.37    1.40
  -2  -1   4   58.37    0.70
  -2  -1   4   57.95    2.36
  -2   1   3  743.84   12.43
   2   1  -3  785.11   17.30
   2   1  -3  777.69   12.03
  -2   1   3  780.21   14.57
  -2   1   3  767.71   16.44
   2  -1  -3  782.99   15.23
   2  -1  -3  810.41   17.17
  -2  -1   3  764.59   15.65
  -2  -1   3  782.85   12.67
  -2  -1   3  763.11   14.62
   2   1  -2 2157.45   75.70
   2   1  -2 2181.77   79.72
  -2   1   2 2295.06   72.89
  -2   1   2 2264.97   82.45
   2   1  -2 2219.31   73.16
   2  -1  -2 2251.93   72.00
  -2  -1   2 2216.45   78.28
   2  -1  -2 2189.46   77.12
  -2  -1   2 2184.43   80.23
   2  -1  -2 2023.17   76.08
   2   1  -1   15.87    0.80
   2   1  -1   16.70    0.60
  -2   1   1   17.39    1.07
   2   1  -1   17.38    0.84
   2  -1  -1   15.27    1.00
  -2  -1   1   16.05    0.70
  -2  -1   1   15.95    0.85
   2   1   0 2683.52  112.38
  -2   1   0 2664.74  117.69
   2   1   0 2755.34  104.64
  -2   1   0 2743.08  111.12
   2   1   0 2692.52  110.27
   2  -1   0 2586.60  115.12
   2  -1   0 2553.00  104.35
   2   1   1  473.98    6.53
   2   1   1  495.05    8.69
  -2  -1  -1  483.20    7.04
  -2  -1  -1  504.10    8.77
   2   1   2   19.23    0.85
   2   1   2   17.46    1.26
  -2   1  -2   17.96    1.43
   2  -1   2   20.09    1.35
  -2  -1  -2   18.05    0.58
  -2  -1  -2   16.74    1.21
   2   1   3 1160.38   27.72
  -2   1  -3 1210.95   31.92
   2   1   3 1185.54   33.37
   2  -1   3 1172.95   29.56
  -2  -1  -3 1164.02   27.60
   2  -1   3 1230.62   35.32
  -2  -1  -3 1194.99   33.13
   2   1   4   95.80    2.04
  -2   1  -4   88.32    2.38
   2   1   4   93.57    2.33
   2  -1   4   92.54    1.82
  -2  -1  -4   94.26    1.97
   2  -1   4   96.97    2.31
  -2  -1  -4   98.33    2.32
   2   1   5    9.91    1.35
  -2   1  -5    8.96    0.99
   2   1   5   10.94    2.07
   2  -1   5   10.30    1.06
  -2  -1  -5    9.14    0.82
   2  -1   5    6.97    1.40
  -2  -1  -5    8.32    1.33
   2   1   6   71.61    1.71
  -2   1  -6   73.68    1.80
   2   1   6   75.68    2.30
   2  -1   6   73.06    2.64
  -2  -1  -6   72.59    2.14
   2  -1   6   71.18    2.35
  -2  -1  -6   72.79    2.29
   2   1   7   50.14    1.59
  -2   1  -7   53.92    2.39
   2   1   7   52.93    2.08
   2  -1   7   52.05    1.81
  -2  -1  -7   51.89    1.55
   2  -1   7   51.74    2.11
  -2  -1  -7   57.91    3.06
   2   1   8   58.42    1.91
  -2   1  -8   60.26    1.93
   2   1   8   56.06    2.33
   2  -1   8   52.45    2.96
  -2  -1  -8   58.16    1.77
   2  -1   8   59.04    3.38
  -2  -1  -8   56.02    2.35
   2   1   9  490.19   11.40
  -2   1  -9  515.92   11.63
   2   1   9  503.27   12.42
   2  -1   9  501.69   11.96
  -2  -1  -9  504.25   11.12
   2  -1   9  509.99   14.77
  -2  -1  -9  502.64   12.61
   2   1  10   76.71    2.71
  -2   1 -10   80.38    2.65
   2   1  10   78.61    4.39
   2  -1  10   76.45    2.83
  -2  -1 -10   82.04    3.56
   2  -1  10   78.62    4.38
   2   1  11  283.41    7.34
  -2   1 -11  290.56    7.03
   2   1  11  287.70    7.67
   2  -1  11  287.09    7.54
  -2  -1 -11  296.31    8.49
   2  -1  11  278.87    9.70
   2   1  12   19.94    2.37
  -2   1 -12   23.82    3.36
   2   1  12   20.63    2.51
   2  -1  12   19.98    2.54
  -2  -1 -12   23.55    2.07
   2  -1  12   24.24    3.58
   2   1  13    2.25    3.63
  -2   1 -13    4.69    2.22
   2   1  13    5.28    2.39
   2  -1  13    7.96    2.54
  -2  -1 -13    5.50    3.15
   2  -1  13    1.70    3.49
   2   1  14    2.71    3.99
   2   1  14   10.23    3.86
  -2   1 -14    2.02    2.44
   2  -1  14    5.79    2.81
  -2  -1 -14    4.88    2.30
   2   1  15    9.36    3.06
  -2   1 -15   10.08    4.26
   2   1  15    7.45    2.99
   2  -1  15   11.05    3.19
  -2  -1 -15   12.96    2.57
   2  -1  15    6.72    4.33
  -2   2  17    0.37    3.36
   2   2 -17    1.59    4.87
  -2   2  17   -1.74    3.55
   2  -2 -17    1.22    4.83
   2  -2 -17   -2.30    2.29
  -2  -2  17    1.15    3.51
  -2  -2  17   -4.25    3.75
  -2  -2  17   -0.02    1.72
  -2   2  16   24.32    2.34
   2   2 -16   23.06    3.27
  -2   2  16   30.64    5.74
   2  -2 -16   25.51    3.85
  -2  -2  16   30.89    5.94
   2  -2 -16   27.39    5.11
  -2  -2  16   24.40    1.91
  -2   2  15   -0.55    2.74
   2   2 -15   -1.99    2.80
  -2   2  15   -0.83    2.98
   2  -2 -15   -1.55    3.07
  -2  -2  15   -0.03    3.10
   2  -2 -15   -1.67    2.69
  -2  -2  15    1.36    2.12
  -2   2  14   15.07    2.68
   2   2 -14   12.07    4.15
  -2   2  14    7.75    2.96
   2  -2 -14   13.56    2.04
  -2  -2  14   18.68    4.95
   2  -2 -14   19.10    2.69
  -2  -2  14   12.42    1.41
  -2   2  13   12.34    1.59
   2   2 -13   13.93    2.44
  -2   2  13   12.06    4.04
   2  -2 -13   10.16    1.79
  -2  -2  13    8.32    2.87
   2  -2 -13   11.40    2.47
  -2  -2  13    8.49    1.22
  -2   2  12   83.25    2.49
   2   2 -12   82.58    3.47
  -2   2  12   86.26    5.55
   2  -2 -12   84.04    3.76
  -2  -2  12   79.34    5.39
   2  -2 -12   79.98    3.41
  -2  -2  12   80.02    2.52
  -2   2  11    2.22    1.23
   2   2 -11   -1.60    2.99
  -2   2  11    0.77    3.27
   2  -2 -11    2.29    1.38
  -2  -2  11    1.75    2.19
   2  -2 -11    2.81    2.95
  -2  -2  11    3.14    0.88
  -2   2  10  108.41    3.08
   2   2 -10  112.18    3.32
  -2   2  10  119.47    4.93
   2  -2 -10  114.75    3.44
  -2  -2  10  107.85    3.42
   2  -2 -10  109.60    3.38
  -2  -2  10  108.94    1.87
  -2   2   9   22.42    1.19
   2   2  -9   24.39    1.86
  -2   2   9   19.83    2.02
   2  -2  -9   20.54    1.27
  -2  -2   9   26.77    2.99
   2  -2  -9   23.55    1.85
  -2  -2   9   24.34    1.12
  -2   2   8    3.03    1.41
   2   2  -8    7.95    2.30
  -2   2   8    2.99    1.57
   2  -2  -8    5.97    1.47
  -2  -2   8    4.71    1.53
   2  -2  -8    1.93    2.33
  -2  -2   8    5.22    0.77
  -2   2   7  111.74    2.52
   2   2  -7  113.20    2.61
  -2   2   7  109.89    2.79
   2  -2  -7  112.17    1.99
  -2  -2   7  110.63    2.76
   2  -2  -7  104.73    2.75
  -2  -2   7  108.97    1.51
  -2   2   6  264.23    4.17
   2   2  -6  263.47    4.96
  -2   2   6  261.08    5.34
   2  -2  -6  272.19    4.87
  -2  -2   6  266.57    5.11
   2  -2  -6  259.09    5.34
  -2  -2   6  259.50    2.95
  -2   2   5   78.97    1.49
   2   2  -5   75.67    1.88
  -2   2   5   77.28    2.05
   2  -2  -5   80.85    1.46
  -2  -2   5   80.99    1.99
   2  -2  -5   76.58    2.09
  -2  -2   5   76.81    0.62
  -2   2   4  894.55   21.51
   2   2  -4  909.58   20.50
  -2   2   4  919.92   19.75
  -2  -2   4  913.71   20.05
   2  -2  -4  879.47   21.08
  -2  -2   4  911.37   22.41
   2  -2  -4  931.00   19.77
  -2   2   3   65.67    1.77
   2   2  -3   62.89    1.41
  -2   2   3   67.81    1.98
  -2  -2   3   66.65    2.08
   2  -2  -3   71.66    2.62
  -2  -2   3   62.90    2.10
   2  -2  -3   65.65    1.35
   2   2  -2    8.24    1.50
  -2   2   2   10.65    1.54
   2   2  -2    6.72    1.01
   2  -2  -2    7.01    0.92
  -2  -2   2    6.49    0.94
  -2  -2   2    6.19    0.76
   2  -2  -2   11.18    1.78
   2   2  -1  477.93    8.12
   2   2  -1  466.07    6.46
  -2   2   1  492.16    8.74
   2   2  -1  463.17    7.10
   2  -2  -1  499.80    9.83
  -2  -2   1  479.17    7.16
  -2  -2   1  481.41    8.10
  -2  -2   1  475.71    7.15
   2   2   0  154.16    3.30
   2   2   0  157.41    1.47
  -2   2   0  157.93    2.95
   2   2   0  157.02    2.29
  -2   2   0  154.40    2.46
   2  -2   0  163.97    3.92
  -2  -2   0  156.51    2.54
   2  -2   0  148.30    2.48
  -2  -2   0  159.31    2.37
   2   2   1   60.06    1.52
   2   2   1   59.26    0.56
   2   2   1   62.49    1.47
  -2   2  -1   56.30    1.42
  -2   2  -1   62.85    1.94
   2  -2   1   62.36    1.94
   2  -2   1   61.35    1.44
  -2  -2  -1   58.13    1.52
   2   2   2   94.16    2.99
  -2  -2  -2   97.79    1.20
  -2  -2  -2   91.68    2.20
   2   2   3    0.60    0.46
   2   2   3   -1.03    1.15
  -2   2  -3   -0.52    1.45
   2  -2   3    2.18    2.11
  -2  -2  -3    1.12    0.42
   2  -2   3    2.31    0.93
  -2  -2  -3   -1.86    1.17
   2   2   4  276.50    4.43
   2   2   4  288.28    6.66
  -2   2  -4  289.21    5.70
   2  -2   4  283.13    5.96
  -2  -2  -4  287.39    4.35
   2  -2   4  284.42    4.90
  -2  -2  -4  285.80    5.53
   2   2   5   38.71    1.06
  -2   2  -5   38.03    1.42
   2   2   5   35.90    1.74
   2  -2   5   37.13    1.42
  -2  -2  -5   38.80    1.40
   2  -2   5   38.75    2.40
  -2  -2  -5   36.47    2.61
   2   2   6   45.48    1.28
  -2   2  -6   44.09    1.57
   2   2   6   40.41    2.78
   2  -2   6   43.67    1.67
  -2  -2  -6   43.24    1.21
   2  -2   6   44.82    1.82
  -2  -2  -6   40.36    1.95
   2   2   7  119.38    3.17
  -2   2  -7  112.83    2.66
   2   2   7  118.91    3.08
   2  -2   7  121.39    2.88
  -2  -2  -7  122.02    2.27
   2  -2   7  118.66    4.17
  -2  -2  -7  116.44    4.39
   2   2   8   24.75    2.12
  -2   2  -8   23.02    1.66
   2   2   8   22.27    2.81
   2  -2   8   25.11    1.72
  -2  -2  -8   24.58    1.32
   2  -2   8   22.59    1.91
  -2  -2  -8   27.18    2.01
   2   2   9  119.31    3.01
  -2   2  -9  124.69    3.17
   2   2   9  122.78    3.65
   2  -2   9  117.13    4.57
  -2  -2  -9  121.61    2.82
   2  -2   9  122.97    3.65
  -2  -2  -9  127.83    5.09
   2   2  10  567.01   14.33
  -2   2 -10  582.50   14.67
   2   2  10  571.36   15.40
   2  -2  10  580.43   15.34
  -2  -2 -10  575.98   15.40
   2  -2  10  574.63   15.71
  -2  -2 -10  584.87   15.83
   2   2  11   19.88    3.08
  -2   2 -11   16.81    2.16
   2   2  11   17.48    3.48
   2  -2  11   20.69    2.37
  -2  -2 -11   18.45    1.78
   2  -2  11   19.24    3.46
  -2  -2 -11   17.88    2.38
   2   2  12   32.80    3.68
  -2   2 -12   29.86    2.50
   2   2  12   30.59    2.62
   2  -2  12   34.35    2.77
  -2  -2 -12   28.23    2.16
   2  -2  12   26.95    3.86
   2   2  13    6.12    2.39
  -2   2 -13    3.62    3.59
   2   2  13    3.03    2.47
   2  -2  13    3.83    2.65
  -2  -2 -13    3.78    1.98
   2  -2  13    3.17    3.69
   2   2  14   15.92    2.72
  -2   2 -14   13.71    2.76
   2   2  14    9.97    4.36
   2  -2  14   17.09    3.47
   2  -2  14    8.70    4.11
  -2  -2 -14   15.19    2.44
   2  -2  14   14.32    3.08
   2   2  15    6.86    4.55
  -2   2 -15   11.92    2.97
   2   2  15   14.19    2.98
   2  -2  15   11.24    5.62
   2  -2  15   13.86    4.34
  -2  -2 -15    8.39    2.50
   2  -2  15   10.80    3.18
  -2   3  17   34.29    4.13
  -2   3  17   29.68    2.93
  -2  -3  17   33.27    4.57
  -2   3  16   15.31    3.60
   2   3 -16   22.54    3.44
  -2   3  16   22.07    5.56
   2  -3 -16   15.88    3.27
   2  -3 -16   20.93    2.66
  -2  -3  16   14.69    2.27
  -2  -3  16   20.24    5.98
  -2  -3  16   16.75    2.53
  -2   3  15    2.68    2.97
   2   3 -15    0.26    2.78
  -2   3  15   -0.58    2.98
   2  -3 -15    0.72    2.72
   2  -3 -15    0.55    2.21
  -2  -3  15    0.76    2.75
  -2  -3  15    0.21    3.24
  -2  -3  15    3.97    2.08
  -2   3  14    1.65    1.82
   2   3 -14    4.58    3.91
  -2   3  14    3.10    2.73
   2  -3 -14    4.06    2.55
   2  -3 -14    2.76    1.97
  -2  -3  14    2.15    1.57
  -2  -3  14    1.60    4.58
  -2  -3  14    3.39    1.19
  -2   3  13   67.33    2.56
   2   3 -13   77.01    3.67
  -2   3  13   65.93    3.71
   2  -3 -13   71.40    3.49
   2  -3 -13   67.36    3.97
  -2  -3  13   64.69    3.11
  -2  -3  13   62.46    3.84
  -2  -3  13   63.26    1.87
  -2   3  12  109.36    2.94
   2   3 -12  114.99    5.76
  -2   3  12  102.79    4.15
   2  -3 -12  108.93    3.88
   2  -3 -12  112.30    3.22
  -2  -3  12  107.25    2.60
  -2  -3  12  114.56    6.27
  -2  -3  12  103.78    2.86
  -2   3  11  280.18    6.03
   2   3 -11  294.22    7.34
  -2   3  11  280.53    7.45
   2  -3 -11  298.87    9.29
   2  -3 -11  302.10    7.81
  -2  -3  11  283.50    5.43
  -2  -3  11  286.34    7.64
  -2  -3  11  272.96    5.45
  -2   3  10   24.10    2.09
   2   3 -10   21.26    1.97
  -2   3  10   20.98    2.16
   2  -3 -10   23.78    2.02
   2  -3 -10   26.23    1.59
  -2  -3  10   21.77    1.11
  -2  -3  10   24.95    3.44
  -2  -3  10   21.24    0.84
  -2   3   9  106.06    2.36
   2   3  -9  105.94    3.01
  -2   3   9  103.37    4.27
   2  -3  -9  101.69    2.98
   2  -3  -9  103.66    2.36
  -2  -3   9  103.94    2.22
  -2  -3   9  104.64    3.16
  -2  -3   9   99.89    1.85
  -2   3   8   67.70    2.40
   2   3  -8   67.46    2.17
  -2   3   8   67.58    2.27
   2  -3  -8   65.59    2.33
   2  -3  -8   65.42    1.74
  -2  -3   8   66.92    1.50
  -2  -3   8   64.22    2.35
  -2  -3   8   63.03    1.19
  -2   3   7   13.73    1.71
   2   3  -7   14.59    1.44
  -2   3   7   13.72    1.57
   2  -3  -7   16.38    1.63
   2  -3  -7   13.89    1.68
  -2  -3   7   15.40    0.72
  -2  -3   7   11.80    2.35
  -2  -3   7   14.37    0.62
  -2   3   6   57.95    1.51
   2   3  -6   55.16    2.53
  -2   3   6   54.11    1.99
   2  -3  -6   53.21    1.99
   2  -3  -6   57.29    1.44
  -2  -3   6   53.44    0.71
  -2  -3   6   56.09    1.83
   2   3  -5  284.83    5.17
   2  -3  -5  285.98    5.63
  -2  -3   5  287.09    5.36
  -2   3   4  111.05    2.41
   2   3  -4  108.81    2.02
  -2   3   4  114.89    2.13
  -2  -3   4  110.87    2.18
   2  -3  -4  112.72    2.45
  -2  -3   4  110.23    2.10
   2  -3  -4  112.93    2.68
   2   3  -3  672.39    9.62
   2   3  -3  669.71   13.40
  -2   3   3  668.66   13.24
   2  -3  -3  664.52   12.95
   2  -3  -3  653.52   15.53
  -2  -3   3  644.85   12.21
  -2  -3   3  672.28   13.52
  -2  -3   3  701.21   10.22
   2   3  -2   80.18    1.83
  -2   3   2   77.17    1.81
   2   3  -2   79.60    1.58
   2   3  -2   79.16    1.13
   2  -3  -2   75.84    0.71
   2  -3  -2   78.25    1.70
  -2  -3   2   78.32    1.70
  -2  -3   2   83.56    1.88
  -2  -3   2   78.03    1.22
   2   3  -1  150.34    2.67
   2   3  -1  152.49    1.78
  -2   3   1  161.97    2.94
   2   3  -1  151.41    2.35
   2  -3  -1  156.08    2.82
  -2  -3   1  153.85    2.70
  -2  -3   1  153.05    1.72
   2  -3  -1  153.21    2.64
  -2  -3   1  155.29    2.53
   2   3   0  152.21    2.79
   2   3   0  149.52    1.26
  -2   3   0  156.30    3.47
  -2   3   0  157.20    3.08
   2   3   0  153.30    2.80
  -2  -3   0  149.23    2.67
  -2  -3   0  156.10    1.39
   2  -3   0  156.20    2.63
   2  -3   0  158.86    3.92
  -2  -3   0  153.67    2.35
  -2   3  -1   72.31    1.72
   2   3   1   75.42    2.21
   2  -3   1   70.26    1.62
  -2  -3  -1   69.76    1.71
   2   3   2    5.91    1.74
  -2   3  -2    2.05    1.01
  -2   3  -2    3.05    1.34
   2  -3   2    4.00    1.00
   2  -3   2    1.34    1.37
  -2  -3  -2    1.22    1.09
   2   3   3 1463.48   38.14
   2   3   3 1438.53   44.56
  -2   3  -3 1476.17   46.73
   2  -3   3 1477.72   50.79
  -2  -3  -3 1514.50   38.45
   2  -3   3 1454.08   43.75
  -2  -3  -3 1479.77   48.90
   2   3   4  127.94    1.72
   2   3   4  128.82    2.75
  -2   3  -4  123.71    2.51
   2  -3   4  128.53    3.13
  -2  -3  -4  133.14    1.95
   2  -3   4  130.86    2.59
  -2  -3  -4  130.26    2.93
   2   3   5  124.77    1.94
   2   3   5  130.44    2.93
  -2   3  -5  122.21    2.62
   2  -3   5  130.78    3.28
  -2  -3  -5  125.14    1.81
   2  -3   5  126.79    2.66
  -2  -3  -5  127.55    4.08
   2   3   6    6.57    1.34
  -2   3  -6    9.23    1.95
   2   3   6    6.49    2.30
   2  -3   6    2.40    2.52
   2  -3   6    7.25    1.38
  -2  -3  -6    5.49    1.19
   2  -3   6    5.25    1.37
  -2  -3  -6    6.68    1.52
   2   3   7    1.57    1.50
  -2   3  -7    4.03    1.36
   2   3   7   -0.31    1.54
   2  -3   7    2.25    1.73
   2  -3   7    3.23    1.47
  -2  -3  -7    0.48    0.86
   2  -3   7    1.03    2.18
  -2  -3  -7    2.64    1.70
   2   3   8   14.55    1.31
  -2   3  -8   20.50    1.65
   2   3   8   15.98    1.83
   2  -3   8   12.21    2.10
   2  -3   8   16.26    1.79
  -2  -3  -8   17.68    1.13
   2  -3   8   15.28    1.69
  -2  -3  -8   14.35    3.04
   2   3   9   74.34    3.17
  -2   3  -9   81.37    2.73
   2   3   9   75.60    3.00
   2  -3   9   77.12    4.66
   2  -3   9   74.53    4.12
  -2  -3  -9   77.59    2.07
   2  -3   9   82.74    4.30
  -2  -3  -9   82.79    3.18
   2   3  10   37.61    2.08
  -2   3 -10   35.65    2.30
   2   3  10   37.17    2.65
   2  -3  10   37.41    4.21
   2  -3  10   35.28    2.46
  -2  -3 -10   41.41    2.66
   2  -3  10   43.60    2.58
  -2  -3 -10   41.32    2.77
   2   3  11  109.84    4.72
  -2   3 -11  114.74    3.81
   2   3  11  104.43    3.98
   2  -3  11  110.27    4.50
   2  -3  11  105.70    3.91
  -2  -3 -11  108.55    3.13
   2  -3  11  114.48    4.06
  -2  -3 -11  119.18    5.87
   2   3  12   94.93    3.57
  -2   3 -12  111.73    3.88
   2   3  12   97.00    3.98
   2  -3  12  105.56    4.76
   2  -3  12   93.70    3.92
  -2  -3 -12  102.53    4.36
   2  -3  12   99.78    4.19
  -2  -3 -12  105.57    4.18
   2   3  13    2.29    2.20
  -2   3 -13    7.05    2.44
   2   3  13    4.47    2.59
   2  -3  13    3.65    2.89
   2  -3  13    3.61    3.76
  -2  -3 -13    5.21    1.95
   2  -3  13    3.70    2.76
  -2  -3 -13    9.23    2.65
   2   3  14    4.46    3.75
  -2   3 -14   -1.66    4.11
   2   3  14    2.33    4.02
   2  -3  14    4.96    4.96
   2  -3  14    3.66    3.81
  -2  -3 -14    0.60    2.10
   2  -3  14   -0.29    2.98
   2   3  15    3.07    2.75
  -2   3 -15    4.61    4.37
   2   3  15   -2.13    2.92
   2  -3  15   -1.08    3.54
   2  -3  15   -0.07    4.02
  -2  -3 -15   -2.62    2.31
   2  -3  15   -2.27    3.19
  -2   4  16   36.79    4.20
   2   4 -16   35.68    5.65
  -2   4  16   37.54    3.99
   2  -4 -16   29.65    3.14
  -2  -4  16   32.29    4.32
   2  -4 -16   32.14    3.47
  -2   4  15   21.47    2.38
   2   4 -15   22.87    3.29
  -2   4  15   20.40    5.20
   2  -4 -15   21.57    3.10
   2  -4 -15   22.41    2.57
  -2  -4  15   23.17    2.88
  -2  -4  15   18.09    3.74
  -2   4  14   12.80    2.11
   2   4 -14   16.70    4.29
  -2   4  14   13.28    4.37
   2  -4 -14   11.56    2.68
   2  -4 -14   12.23    3.47
  -2  -4  14   11.45    1.63
  -2  -4  14   17.17    3.18
  -2  -4  14   12.53    1.27
  -2   4  13    1.55    1.79
   2   4 -13   -0.25    2.34
  -2   4  13    0.72    3.78
   2  -4 -13    1.12    2.28
   2  -4 -13    4.06    1.91
  -2  -4  13    2.03    1.25
  -2  -4  13    1.10    2.78
  -2  -4  13    2.23    1.03
  -2   4  12   27.60    1.98
   2   4 -12   28.39    3.77
  -2   4  12   31.55    4.02
   2  -4 -12   24.36    2.55
   2  -4 -12   27.57    3.11
  -2  -4  12   24.97    1.39
  -2  -4  12   30.12    4.25
  -2  -4  12   25.27    1.19
  -2   4  11   55.91    2.21
   2   4 -11   53.80    2.81
  -2   4  11   53.82    4.25
   2  -4 -11   60.12    3.98
   2  -4 -11   52.61    2.30
  -2  -4  11   52.30    1.55
  -2  -4  11   53.37    3.13
  -2  -4  11   51.93    1.27
  -2   4  10  469.46   10.41
   2   4 -10  476.04   11.55
  -2   4  10  474.66   12.02
   2  -4 -10  476.41   11.67
   2  -4 -10  490.81   12.40
  -2  -4  10  476.67    9.54
  -2  -4  10  475.49   14.36
  -2  -4  10  463.31    8.59
  -2   4   9   25.56    1.57
   2   4  -9   25.74    2.83
  -2   4   9   24.25    3.00
   2  -4  -9   25.74    2.96
   2  -4  -9   25.74    2.26
  -2  -4   9   23.36    0.83
  -2  -4   9   24.20    2.03
  -2  -4   9   23.40    1.00
  -2   4   8   60.31    2.59
   2   4  -8   65.07    2.22
  -2   4   8   60.66    2.43
   2  -4  -8   60.33    2.32
   2  -4  -8   62.23    1.86
  -2  -4   8   61.88    1.32
  -2  -4   8   60.58    3.34
  -2  -4   8   62.04    1.18
  -2   4   7  168.93    4.09
   2   4  -7  167.09    3.51
  -2   4   7  169.66    3.86
   2  -4  -7  168.77    3.79
   2  -4  -7  166.03    4.01
  -2  -4   7  168.53    2.13
  -2  -4   7  168.07    3.72
  -2  -4   7  169.35    2.06
  -2   4   6   35.87    2.09
   2  -4  -6   35.30    2.66
  -2  -4   6   27.03    2.33
   2  -4  -6   32.08    1.41
  -2   4   5   37.89    1.62
   2   4  -5   39.70    1.40
  -2   4   5   37.11    1.38
  -2   4   5   36.08    0.82
  -2  -4   5   38.56    1.50
   2  -4  -5   42.23    1.72
  -2  -4   5   37.61    1.44
   2  -4  -5   40.24    1.93
   2   4  -4  539.68    7.63
   2   4  -4  535.22   10.06
  -2   4   4  536.43   10.49
   2  -4  -4  554.87   11.79
   2  -4  -4  551.93   11.39
  -2  -4   4  531.58   10.09
  -2  -4   4  545.53   10.82
  -2  -4   4  544.33    7.32
  -2   4   3   71.05    1.81
   2   4  -3   67.30    1.86
   2  -4  -3   72.78    2.44
  -2  -4   3   69.19    2.74
  -2  -4   3   65.48    1.90
   2  -4  -3   73.64    1.98
   2   4  -2  851.58   19.23
  -2   4   2  876.38   21.73
   2   4  -2  837.64   16.42
   2   4  -2  859.56   16.67
   2  -4  -2  859.63   19.46
   2  -4  -2  832.30   14.73
  -2  -4   2  860.67   21.59
  -2  -4   2  856.65   17.73
   2  -4  -2  862.97   19.39
  -2  -4   2  865.30   16.31
   2   4  -1   36.81    1.45
   2   4  -1   36.07    0.81
  -2   4   1   41.08    2.33
   2   4  -1   36.67    0.87
   2  -4  -1   37.19    1.50
  -2  -4   1   36.30    1.44
  -2  -4   1   36.66    0.66
   2  -4  -1   41.98    2.13
  -2  -4   1   38.24    1.34
   2   4   0   32.49    1.50
   2   4   0   31.76    0.44
  -2  -4   0   32.53    0.46
   2   4   1  139.16    2.76
  -2   4  -1  141.07    4.18
   2   4   1  137.61    2.37
  -2   4  -1  140.32    2.68
   2  -4   1  139.30    2.87
  -2  -4  -1  135.97    2.66
   2  -4   1  142.45    3.54
  -2  -4  -1  141.80    3.27
   2   4   2  400.85    7.58
   2   4   2  406.40    7.42
  -2   4  -2  420.04    8.81
  -2   4  -2  403.81    8.32
   2  -4   2  424.35    8.49
   2  -4   2  418.46    7.50
  -2  -4  -2  424.77    8.99
   2   4   3   21.10    1.41
   2   4   3   19.72    0.58
   2   4   3   20.16    1.97
  -2   4  -3   23.00    2.03
  -2   4  -3   20.93    1.66
   2  -4   3   21.44    1.56
   2  -4   3   23.69    1.96
  -2  -4  -3   21.45    2.12
   2   4   4  429.78    8.72
   2   4   4  431.36    6.73
   2   4   4  451.51    8.93
   2  -4   4  435.19    9.27
   2  -4   4  434.53    8.43
  -2  -4  -4  433.14    6.13
  -2  -4  -4  435.21    8.93
   2   4   5   37.55    0.93
   2   4   5   41.88    1.79
  -2   4  -5   43.15    2.42
   2  -4   5   37.38    2.99
  -2  -4  -5   39.76    0.87
   2  -4   5   41.95    1.71
  -2  -4  -5   40.28    1.93
   2   4   6  107.27    2.41
   2   4   6  104.18    3.94
  -2   4  -6  108.81    3.55
   2  -4   6  105.13    3.03
  -2  -4  -6  110.11    1.79
   2  -4   6  103.37    2.72
  -2  -4  -6  106.55    3.01
   2   4   7   55.79    1.51
  -2   4  -7   55.39    2.18
   2   4   7   52.88    3.35
   2  -4   7   58.27    2.60
   2  -4   7   57.15    2.16
  -2  -4  -7   58.36    1.92
   2  -4   7   59.82    2.26
  -2  -4  -7   57.77    3.69
   2   4   8    3.54    1.17
  -2   4  -8    8.59    1.72
   2   4   8    5.64    1.80
   2  -4   8    5.29    2.09
   2  -4   8    2.20    1.71
  -2  -4  -8    4.76    1.03
   2  -4   8    4.45    1.82
  -2  -4  -8    6.97    2.01
   2   4   9   33.76    1.72
  -2   4  -9   38.74    2.22
   2   4   9   35.64    2.42
   2  -4   9   35.59    4.00
   2  -4   9   34.81    2.26
  -2  -4  -9   34.74    2.16
   2  -4   9   39.34    3.58
  -2  -4  -9   35.33    2.56
   2   4  10  213.27    6.30
  -2   4 -10  232.44    5.91
   2   4  10  228.82    8.31
   2  -4  10  224.66    9.05
   2  -4  10  220.85    7.79
  -2  -4 -10  223.16    4.71
   2  -4  10  234.56    6.28
  -2  -4 -10  234.87    6.51
   2   4  11   41.39    3.32
  -2   4 -11   42.39    2.72
   2   4  11   46.88    2.88
   2  -4  11   47.87    4.74
   2  -4  11   36.05    2.67
  -2  -4 -11   40.84    2.91
   2  -4  11   41.98    2.94
  -2  -4 -11   44.98    4.64
   2   4  12  113.18    3.84
  -2   4 -12  125.90    4.36
   2   4  12  113.05    6.35
   2  -4  12  106.16    7.13
   2  -4  12  108.88    4.29
  -2  -4 -12  108.66    3.40
   2  -4  12  119.81    4.72
  -2  -4 -12  109.34    4.66
   2   4  13   66.91    4.79
  -2   4 -13   69.93    3.78
   2   4  13   68.12    3.78
   2  -4  13   65.71    4.28
   2  -4  13   64.41    5.18
  -2  -4 -13   67.00    4.10
   2  -4  13   61.77    3.99
  -2  -4 -13   64.48    3.89
   2   4  14    1.34    2.51
  -2   4 -14    2.42    2.77
   2   4  14    2.97    4.31
   2  -4  14    2.40    3.26
   2  -4  14    3.57    3.94
  -2  -4 -14    4.74    2.07
   2  -4  14    3.66    4.73
  -2  -4 -14    3.19    2.96
   2   4  15   20.35    4.57
  -2   4 -15   15.59    3.30
   2  -4  15   17.45    5.53
  -2   5  16    0.79    2.40
   2   5 -16    1.23    5.07
  -2   5  16    1.07    3.03
   2  -5 -16    1.37    2.62
  -2  -5  16    1.57    3.77
   2  -5 -16    6.37    4.51
  -2   5  15    1.38    2.24
   2   5 -15   -1.86    2.91
  -2   5  15   -3.60    2.93
   2  -5 -15    5.72    4.17
   2  -5 -15    2.36    3.73
  -2  -5  15    1.33    2.34
  -2  -5  15   -1.35    5.15
  -2  -5  15   -0.02    1.19
  -2   5  14   15.03    2.27
   2   5 -14   13.86    4.35
  -2   5  14   16.82    2.95
   2  -5 -14   19.55    4.22
   2  -5 -14   17.49    3.68
  -2  -5  14   12.96    1.55
  -2  -5  14   16.74    3.30
  -2  -5  14   12.63    1.85
  -2   5  13    4.41    2.97
   2   5 -13    2.88    2.44
  -2   5  13   -0.67    2.49
   2  -5 -13   -0.59    2.30
   2  -5 -13    3.29    2.04
  -2  -5  13    3.45    1.86
  -2  -5  13    2.94    4.26
  -2  -5  13    2.11    1.54
  -2   5  12    3.40    1.79
   2   5 -12    4.77    2.32
  -2   5  12    5.95    2.30
   2  -5 -12    6.97    2.13
   2  -5 -12    5.72    2.91
  -2  -5  12    2.15    1.68
  -2  -5  12    4.61    2.54
  -2  -5  12    3.16    1.39
  -2   5  11  104.01    3.21
   2   5 -11  107.99    5.00
  -2   5  11  107.48    3.82
   2  -5 -11  104.67    5.12
   2  -5 -11  101.91    3.19
  -2  -5  11  103.16    2.67
  -2  -5  11  105.62    4.06
  -2  -5  11  102.54    1.87
  -2   5  10  367.23    8.18
   2   5 -10  355.10    8.48
  -2   5  10  360.83    9.29
   2  -5 -10  365.68    8.91
   2  -5 -10  372.53   10.07
  -2  -5  10  359.87    6.72
  -2  -5  10  361.79   11.23
  -2  -5  10  343.18    6.11
  -2   5   9  369.40    7.79
   2   5  -9  369.28    8.21
  -2   5   9  358.42    8.80
   2  -5  -9  376.25   10.48
   2  -5  -9  363.70    7.93
  -2  -5   9  366.27    6.10
  -2  -5   9  365.20    8.73
  -2  -5   9  357.96    5.86
  -2   5   8   99.56    3.49
   2   5  -8   98.86    2.70
  -2   5   8   96.11    2.92
   2  -5  -8  103.26    4.09
   2  -5  -8   99.52    2.58
  -2  -5   8   97.22    1.66
  -2  -5   8   96.24    2.88
  -2   5   7   12.56    1.41
   2   5  -7   10.68    1.43
  -2   5   7    9.97    1.64
  -2   5   7   11.74    0.73
   2  -5  -7    9.89    2.48
  -2  -5   7   12.83    1.52
  -2  -5   7   10.59    0.67
   2  -5  -7   12.69    1.38
  -2  -5   7   10.64    0.68
  -2   5   6   10.02    1.99
   2  -5  -6    7.89    1.86
   2  -5  -6    9.41    1.58
  -2   5   5  216.83    2.97
   2   5  -5  218.55    3.86
   2   5  -5  218.95    2.62
  -2   5   5  229.23    4.32
  -2  -5   5  224.21    4.38
   2  -5  -5  226.41    4.08
  -2  -5   5  220.59    4.98
   2  -5  -5  225.35    4.50
  -2  -5   5  211.91    2.34
  -2   5   4  378.20    5.02
   2   5  -4  367.84    6.23
   2   5  -4  367.31    5.19
  -2   5   4  371.30    8.08
  -2  -5   4  375.22    7.20
   2  -5  -4  369.96    6.83
  -2  -5   4  373.18    6.47
   2  -5  -4  370.97    7.31
  -2  -5   4  361.53    4.60
   2   5  -3  940.83   20.81
  -2   5   3  930.59   23.13
   2   5  -3  925.24   18.66
   2  -5  -3  949.26   23.63
   2  -5  -3  908.79   17.53
   2  -5  -3  966.72   23.33
  -2  -5   3  937.73   23.51
  -2  -5   3  932.04   20.93
   2  -5  -3  926.44   22.42
  -2  -5   3  975.57   19.37
   2   5  -2   23.53    2.14
  -2   5   2   22.90    1.48
   2  -5  -2   21.83    1.33
  -2  -5   2   20.16    1.45
   2  -5  -2   23.17    1.39
   2   5  -1   36.37    2.37
   2   5  -1   34.74    0.89
  -2   5   1   40.02    2.43
   2   5  -1   35.11    0.95
   2  -5  -1   38.27    2.30
  -2  -5   1   33.63    1.55
  -2  -5   1   34.62    0.98
   2  -5  -1   38.03    1.44
  -2  -5   1   35.79    1.01
   2   5   0  126.29    3.65
  -2   5   0  125.75    2.82
   2   5   0  123.21    1.38
  -2   5   0  125.21    2.61
   2   5   0  125.14    2.66
   2  -5   0  124.79    2.51
  -2  -5   0  122.79    1.37
  -2  -5   0  125.77    2.60
   2  -5   0  125.64    2.73
  -2  -5   0  126.10    2.73
   2   5   1   37.82    2.49
  -2   5  -1   38.26    2.32
  -2   5  -1   38.12    1.91
   2  -5   1   36.37    1.51
   2  -5   1   43.42    2.55
   2   5   2   10.37    1.33
  -2   5  -2   15.69    1.34
  -2   5  -2   11.90    1.64
   2  -5   2   13.90    1.28
   2  -5   2   15.54    2.12
   2   5   3  245.65    4.78
  -2   5  -3  257.37    5.39
   2   5   3  246.57    4.62
  -2   5  -3  248.70    4.71
   2  -5   3  247.06    5.03
  -2  -5  -3  246.63    2.75
   2  -5   3  252.11    4.64
  -2  -5  -3  251.27    4.81
   2   5   4  393.95    9.40
   2   5   4  386.77    5.81
   2   5   4  418.86    9.62
   2  -5   4  417.79    8.88
   2  -5   4  405.17    9.27
  -2  -5  -4  400.92    5.45
  -2  -5  -4  421.93    8.54
   2   5   5  237.98    4.91
   2   5   5  234.35    3.75
   2   5   5  244.10    5.11
  -2   5  -5  233.75    5.99
   2  -5   5  238.17    5.40
  -2  -5  -5  240.45    3.55
   2  -5   5  244.71    6.15
  -2  -5  -5  235.78    6.66
   2   5   6   76.60    2.46
   2   5   6   76.86    1.93
   2   5   6   80.00    2.58
  -2   5  -6   81.07    3.43
   2  -5   6   78.87    2.68
  -2  -5  -6   74.32    1.78
   2  -5   6   74.92    2.47
  -2  -5  -6   74.49    3.83
   2   5   7   18.67    1.61
   2   5   7   18.62    2.01
  -2   5  -7   25.26    1.84
   2  -5   7   21.90    3.19
  -2  -5  -7   20.91    0.98
   2  -5   7   24.30    1.97
  -2  -5  -7   22.86    2.15
   2   5   8  119.77    2.65
   2   5   8  134.81    5.28
  -2   5  -8  132.63    3.70
   2  -5   8  137.26    4.25
   2  -5   8  120.00    3.57
   2  -5   8  135.57    5.20
  -2  -5  -8  135.01    3.99
   2   5   9   55.43    1.91
  -2   5  -9   57.57    2.67
   2   5   9   56.09    4.12
   2  -5   9   63.17    4.39
   2  -5   9   55.02    2.63
  -2  -5  -9   54.15    2.48
   2  -5   9   61.19    2.89
  -2  -5  -9   60.40    3.16
   2   5  10   11.26    1.58
  -2   5 -10   10.48    3.32
   2   5  10    9.36    2.30
   2  -5  10    7.95    3.70
   2  -5  10    9.99    3.22
  -2  -5 -10   12.32    1.35
   2  -5  10   10.71    2.32
  -2  -5 -10   11.43    2.53
   2   5  11   93.03    3.11
  -2   5 -11  103.87    5.38
   2   5  11   93.81    3.84
   2  -5  11   98.17    4.24
   2  -5  11   89.89    3.86
  -2  -5 -11   94.98    2.73
   2  -5  11  103.06    5.98
  -2  -5 -11   98.91    6.17
   2   5  12   71.36    3.18
  -2   5 -12   88.22    5.49
   2   5  12   78.36    3.84
   2  -5  12   69.33    5.89
   2  -5  12   73.75    3.69
  -2  -5 -12   72.38    3.80
   2  -5  12   85.39    5.97
  -2  -5 -12   71.17    4.21
   2   5  13   31.01    3.81
  -2   5 -13   29.79    4.83
   2   5  13   26.32    3.26
   2  -5  13   32.89    5.04
   2  -5  13   25.21    4.37
  -2  -5 -13   27.28    2.24
   2  -5  13   28.00    5.17
  -2  -5 -13   29.54    3.42
   2   5  14   98.86    4.36
  -2   5 -14  118.25    5.02
   2   5  14  112.94    7.20
   2  -5  14   96.22    7.79
   2  -5  14   96.07    4.63
  -2  -5 -14  104.40    3.77
   2  -5  14  105.70    5.48
  -2  -5 -14  103.53    5.12
  -2   6  16   32.48    3.19
   2   6 -16   32.30    5.60
  -2   6  16   29.57    3.81
   2  -6 -16   27.87    3.42
  -2  -6  16   31.73    7.00
   2  -6 -16   35.10    3.63
  -2   6  15   22.11    4.16
   2   6 -15   19.80    3.39
  -2   6  15   20.66    3.49
   2  -6 -15   23.40    2.97
  -2  -6  15   23.22    4.02
   2  -6 -15   21.03    3.13
  -2   6  14    9.20    3.69
   2   6 -14   16.47    2.78
  -2   6  14   11.91    2.95
   2  -6 -14    9.48    2.60
   2  -6 -14   10.04    3.78
  -2  -6  14    8.65    2.06
  -2  -6  14   15.55    3.25
  -2  -6  14    9.60    1.76
  -2   6  13    2.90    3.24
   2   6 -13    0.32    2.44
  -2   6  13    2.36    2.60
   2  -6 -13    3.84    3.62
   2  -6 -13    0.61    2.22
  -2  -6  13    1.17    1.71
  -2  -6  13    4.14    2.79
  -2  -6  13    4.05    1.47
  -2   6  12  149.79    5.85
   2   6 -12  153.36    4.91
  -2   6  12  142.56    6.87
   2  -6 -12  154.06    4.79
   2  -6 -12  134.58    4.24
  -2  -6  12  130.36    3.42
  -2  -6  12  149.85    5.24
  -2  -6  12  134.01    3.19
  -2   6  11  153.41    4.26
   2   6 -11  157.61    4.64
  -2   6  11  145.51    4.77
   2  -6 -11  151.75    6.18
   2  -6 -11  144.78    4.13
  -2  -6  11  146.79    3.18
  -2  -6  11  156.65    6.73
  -2   6  10  373.39    8.76
   2   6 -10  376.90    9.02
  -2   6  10  370.64   11.66
   2  -6 -10  382.82    9.54
   2  -6 -10  388.09   10.58
  -2  -6  10  369.87    6.81
  -2  -6  10  373.37    9.71
  -2  -6  10  353.55    5.82
  -2   6   9   -0.42    1.74
   2   6  -9    2.13    2.44
  -2   6   9    0.80    1.40
   2  -6  -9   -1.21    2.76
   2  -6  -9   -1.69    1.52
  -2  -6   9    0.59    1.83
  -2  -6   9    0.32    0.93
  -2  -6   9   -0.22    0.90
  -2   6   8   41.83    1.86
   2   6  -8   39.13    2.87
  -2   6   8   40.98    2.12
  -2   6   8   36.87    1.11
   2  -6  -8   39.81    3.06
  -2  -6   8   39.68    2.06
  -2  -6   8   39.15    0.86
   2  -6  -8   41.90    1.91
  -2  -6   8   38.12    0.82
  -2   6   7   55.04    2.06
   2   6  -7   54.02    1.98
   2  -6  -7   58.09    1.98
  -2  -6   7   55.40    2.05
  -2  -6   7   51.87    0.88
   2  -6  -7   59.74    3.39
  -2   6   6   25.00    1.75
  -2   6   6   26.45    1.16
   2  -6  -6   25.76    1.61
   2   6  -5    9.54    1.08
   2   6  -5    7.78    0.89
  -2   6   5    7.51    0.81
  -2   6   5    7.72    2.11
  -2  -6   5    8.45    1.46
  -2  -6   5    7.16    1.17
   2  -6  -5    9.02    1.28
  -2  -6   5    8.64    0.71
   2   6  -4  210.39    3.25
   2   6  -4  202.12    3.43
  -2   6   4  215.96    2.93
  -2   6   4  212.54    4.26
   2  -6  -4  222.90    4.50
   2  -6  -4  218.71    4.18
  -2  -6   4  210.04    4.44
  -2  -6   4  211.18    5.48
  -2  -6   4  210.16    3.01
  -2   6   3  265.91    5.17
   2   6  -3  250.01    4.47
   2   6  -3  259.02    4.10
   2  -6  -3  254.96    3.53
   2  -6  -3  258.95    5.98
  -2  -6   3  244.24    6.05
  -2  -6   3  255.34    4.66
   2  -6  -3  250.98    4.61
  -2  -6   3  257.59    3.47
   2   6  -2   83.62    2.22
   2   6  -2   82.54    1.34
  -2   6   2   90.18    2.39
   2   6  -2   84.24    1.44
   2  -6  -2   85.43    2.24
  -2  -6   2   83.60    2.25
  -2  -6   2   82.71    1.83
   2  -6  -2   86.14    2.10
  -2  -6   2   82.95    1.43
   2   6  -1  113.01    2.48
   2   6  -1  116.22    3.65
   2   6  -1  110.98    1.47
  -2   6   1  119.47    2.49
  -2   6   1  114.26    2.73
   2  -6  -1  111.13    1.66
  -2  -6   1  119.48    3.60
  -2  -6   1  108.99    1.48
   2  -6  -1  119.00    2.46
   2  -6  -1  117.22    2.61
  -2  -6   1  113.31    2.50
   2   6   0  116.73    2.70
  -2   6   0  122.70    3.92
   2   6   0  118.90    1.59
  -2   6   0  128.85    3.49
   2   6   0  115.63    2.12
   2  -6   0  122.33    3.50
  -2  -6   0  115.70    1.55
  -2  -6   0  120.76    3.61
   2  -6   0  117.73    3.77
  -2  -6   0  120.79    2.19
   2   6   1   14.88    1.16
   2  -6   1   18.15    1.34
  -2  -6  -1   14.83    1.35
  -2  -6  -1   16.87    0.48
  -2  -6  -1   14.96    1.17
   2   6   2  211.55    4.22
   2   6   2  211.63    3.84
  -2   6  -2  208.51    4.06
  -2   6  -2  213.86    5.91
   2  -6   2  216.19    4.11
  -2  -6  -2  215.28    2.25
  -2  -6  -2  212.07    4.11
   2  -6   2  208.99    5.55
  -2  -6  -2  207.24    2.11
  -2  -6  -2  205.65    4.87
   2   6   3    6.05    1.40
   2   6   3    4.58    1.25
  -2   6  -3    5.63    1.59
  -2   6  -3    5.98    1.38
  -2  -6  -3    5.84    0.47
   2  -6   3    5.16    1.31
  -2  -6  -3    5.42    0.43
   2  -6   3    8.38    1.46
  -2  -6  -3    2.31    2.00
   2   6   4  604.08   15.44
  -2   6  -4  595.63   14.64
   2   6   4  610.51   15.12
  -2   6  -4  585.44   14.99
   2  -6   4  618.46   16.39
  -2  -6  -4  600.68    9.93
   2  -6   4  603.79   13.60
  -2  -6  -4  610.04   15.75
   2   6   5  221.40    4.83
   2   6   5  235.50    5.15
  -2   6  -5  233.83    6.48
   2  -6   5  232.97    5.35
  -2  -6  -5  241.06    3.54
   2  -6   5  238.26    4.99
  -2  -6  -5  245.36    6.89
   2   6   6    2.78    1.52
   2   6   6    1.48    0.72
   2   6   6    2.56    1.59
  -2   6  -6    5.04    2.46
   2  -6   6   -0.31    1.70
  -2  -6  -6    3.76    0.98
   2  -6   6    3.49    1.67
  -2  -6  -6    3.13    1.81
   2   6   7   60.30    2.36
   2   6   7   55.51    1.96
   2   6   7   55.84    2.55
  -2   6  -7   56.90    2.44
   2  -6   7   57.69    3.78
  -2  -6  -7   56.13    1.34
   2  -6   7   62.77    3.64
  -2  -6  -7   63.55    2.70
   2   6   8    9.20    2.94
   2   6   8    6.99    1.66
  -2   6  -8   10.58    2.03
   2   6   8    3.49    2.07
   2  -6   8    9.73    2.06
   2  -6   8    5.73    1.81
  -2  -6  -8    5.26    1.52
   2  -6   8   11.19    2.13
  -2  -6  -8    3.37    2.23
   2   6   9   13.85    2.23
   2   6   9   16.89    1.45
  -2   6  -9   17.23    2.30
   2   6   9   14.54    2.30
   2  -6   9   16.77    3.67
   2  -6   9   16.13    2.05
  -2  -6  -9   15.78    1.83
   2  -6   9   20.25    2.38
  -2  -6  -9   20.63    2.50
   2   6  10   41.85    2.93
  -2   6 -10   50.10    4.25
   2   6  10   47.10    2.95
   2  -6  10   42.18    2.97
   2  -6  10   42.74    2.69
  -2  -6 -10   44.30    2.55
   2  -6  10   49.26    4.54
  -2  -6 -10   45.05    3.32
   2   6  11   20.73    2.85
  -2   6 -11   21.92    4.02
   2   6  11   21.83    4.22
   2  -6  11   21.80    2.75
   2  -6  11   17.89    2.49
  -2  -6 -11   19.57    1.65
   2  -6  11   18.97    2.88
  -2  -6 -11   24.22    4.53
   2   6  12   18.36    3.10
  -2   6 -12   11.67    2.75
   2   6  12   15.69    2.81
   2  -6  12   14.03    2.88
   2  -6  12   13.74    2.51
  -2  -6 -12   15.02    1.76
   2  -6  12   14.43    3.12
  -2  -6 -12   13.02    4.81
   2   6  13   13.21    3.42
  -2   6 -13   13.40    4.63
   2   6  13   14.11    2.93
   2  -6  13   12.46    3.04
   2  -6  13   10.91    3.99
  -2  -6 -13   11.74    2.89
   2  -6  13   10.92    3.24
  -2  -6 -13   11.42    3.30
   2   6  14   18.41    2.77
  -2   6 -14   22.97    5.23
   2   6  14   14.90    5.30
   2  -6  14   16.05    3.44
   2  -6  14   16.24    2.94
  -2  -6 -14   23.21    3.41
   2  -6  14   19.12    3.68
  -2  -6 -14   18.81    3.59
  -2   7  15    7.80    4.72
   2   7 -15   13.55    3.05
  -2   7  15    5.78    2.65
  -2   7  15    7.08    2.06
   2  -7 -15    8.64    4.49
  -2  -7  15    7.22    5.72
   2  -7 -15    1.93    2.91
  -2   7  14    3.59    2.80
   2   7 -14    4.74    2.72
  -2   7  14    3.95    2.45
  -2   7  14    3.01    1.76
   2  -7 -14    4.13    2.55
  -2  -7  14   -0.70    3.21
   2  -7 -14    1.52    2.53
  -2   7  13   16.00    2.39
   2   7 -13   19.48    4.10
  -2   7  13   16.12    2.82
  -2   7  13   15.23    2.66
   2  -7 -13   18.59    2.62
  -2  -7  13   16.53    3.13
  -2  -7  13   14.68    1.25
   2  -7 -13   15.12    3.85
  -2  -7  13   13.50    1.12
  -2   7  12    3.06    2.09
   2   7 -12    4.31    2.27
  -2   7  12    0.38    2.37
  -2   7  12    3.63    1.40
   2  -7 -12    8.33    3.51
  -2  -7  12    0.71    4.05
  -2  -7  12    3.40    1.53
   2  -7 -12    2.75    2.18
  -2  -7  12    4.20    0.85
  -2   7  11  476.52   15.76
   2   7 -11  519.49   13.57
  -2   7  11  439.41   11.94
   2  -7 -11  501.67   13.56
   2  -7 -11  486.64   15.19
  -2  -7  11  487.56   13.87
  -2  -7  11  472.24    9.74
  -2   7  10    3.05    1.82
   2   7 -10    1.68    1.89
  -2   7  10    0.58    1.96
  -2   7  10   -0.56    1.65
   2  -7 -10   -1.31    1.92
  -2  -7  10    3.44    2.07
  -2  -7  10    0.40    0.72
   2  -7 -10    1.88    1.77
  -2  -7  10   -0.02    1.09
  -2   7   9   30.55    2.10
   2   7  -9   32.49    2.12
  -2   7   9   31.72    1.83
   2  -7  -9   30.66    3.32
   2  -7  -9   32.33    3.10
  -2  -7   9   27.29    0.87
  -2  -7   9   30.10    2.31
  -2  -7   9   27.97    1.31
  -2   7   8   -2.02    1.59
   2   7  -8    1.16    1.53
  -2   7   8    0.65    1.23
   2  -7  -8    1.19    1.68
   2  -7  -8    3.50    1.56
  -2  -7   8    0.28    0.58
  -2  -7   8   -0.19    2.51
  -2  -7   8   -0.25    0.87
  -2   7   7   56.37    1.78
   2   7  -7   53.45    2.95
  -2   7   7   59.60    2.41
  -2  -7   7   56.27    2.54
   2  -7  -7   61.47    3.65
  -2  -7   7   56.10    2.29
   2  -7  -7   63.24    2.24
  -2   7   6    3.57    0.65
   2   7  -6    2.63    1.21
   2   7  -6    2.22    1.09
  -2   7   6    2.79    1.50
  -2  -7   6    5.41    1.59
   2  -7  -6    1.06    1.42
  -2  -7   6    3.61    1.32
   2  -7  -6   -0.63    1.48
  -2  -7   6    1.45    0.82
  -2   7   5    3.46    0.95
   2   7  -5    3.21    1.07
   2   7  -5    2.03    1.06
  -2   7   5    5.72    1.54
   2  -7  -5    4.25    1.37
   2  -7  -5    6.34    1.47
  -2  -7   5    1.31    2.42
  -2   7   4    4.32    0.56
   2   7  -4    3.34    0.92
  -2   7   4    4.30    2.21
   2   7  -4    4.75    0.72
   2  -7  -4    6.63    1.24
   2  -7  -4    6.09    1.38
   2  -7  -4    4.94    1.44
  -2  -7   4    4.32    0.99
  -2  -7   4    3.63    1.49
  -2  -7   4    5.61    0.94
  -2   7   3  309.97    6.41
   2   7  -3  304.43    4.88
   2   7  -3  299.58    5.30
   2  -7  -3  308.56    4.75
   2  -7  -3  297.80    6.04
  -2  -7   3  302.54    6.19
  -2  -7   3  301.01    4.95
   2  -7  -3  299.14    5.71
  -2  -7   3  312.49    5.21
   2   7  -2   13.28    1.47
  -2   7   2   16.09    1.58
   2   7  -2   13.29    1.16
   2   7  -2   13.49    1.35
   2  -7  -2   16.42    1.14
   2  -7  -2   16.32    1.50
  -2  -7   2   11.04    1.54
  -2  -7   2   12.50    0.80
   2  -7  -2   20.31    2.06
  -2  -7   2   15.37    0.89
   2   7  -1  209.01    4.39
  -2   7   1  217.49    4.12
   2   7  -1  211.20    3.26
   2   7  -1  206.22    4.14
  -2   7   1  223.46    4.69
   2  -7  -1  216.05    3.86
  -2  -7   1  207.12    4.33
  -2  -7   1  201.11    3.19
   2  -7  -1  211.77    4.05
   2  -7  -1  217.01    4.34
  -2  -7   1  210.65    4.19
  -2   7   0   72.68    2.06
   2   7   0   74.42    2.21
   2   7   0   75.60    1.75
  -2   7   0   71.91    2.33
   2  -7   0   74.93    1.54
  -2  -7   0   73.70    2.23
  -2  -7   0   71.55    1.26
   2  -7   0   76.26    2.92
   2  -7   0   75.19    2.15
  -2  -7   0   72.24    1.71
   2   7   1   38.16    1.82
   2   7   1   35.78    1.43
  -2   7  -1   43.52    1.99
  -2  -7  -1   36.08    0.79
   2   7   2   27.97    1.80
   2   7   2   31.41    1.45
  -2   7  -2   32.48    2.57
  -2   7  -2   27.76    2.85
   2  -7   2   30.02    1.57
  -2  -7  -2   31.01    0.76
  -2  -7  -2   32.25    1.63
   2  -7   2   37.26    2.70
  -2  -7  -2   29.75    0.49
  -2  -7  -2   32.80    2.27
   2   7   3  179.60    3.94
  -2   7  -3  175.99    3.90
  -2   7  -3  178.71    4.28
   2   7   3  179.20    3.69
  -2  -7  -3  175.51    2.22
  -2  -7  -3  177.24    2.12
   2  -7   3  173.66    3.75
   2  -7   3  176.13    4.02
  -2  -7  -3  186.88    4.84
   2   7   4    3.75    1.49
   2   7   4    1.28    1.41
  -2   7  -4    0.55    1.78
  -2   7  -4    5.09    2.32
  -2  -7  -4    3.32    0.66
   2  -7   4    0.79    1.43
  -2  -7  -4    2.89    0.61
   2  -7   4    0.17    2.39
  -2  -7  -4    1.64    2.30
   2   7   5  348.54    7.78
  -2   7  -5  369.51    8.88
   2   7   5  366.81    8.06
  -2   7  -5  371.50    8.26
   2  -7   5  368.62    8.39
  -2  -7  -5  360.05    5.79
   2  -7   5  367.60    8.16
  -2  -7  -5  368.00   10.15
   2   7   6   14.37    1.82
   2   7   6   13.63    2.83
  -2   7  -6   13.27    2.89
   2  -7   6   16.77    1.90
  -2  -7  -6   14.19    0.74
   2  -7   6   18.21    2.96
  -2  -7  -6   14.65    3.16
   2   7   7    1.08    1.74
   2   7   7    0.48    1.89
  -2   7  -7    4.87    1.83
   2  -7   7    1.20    2.86
  -2  -7  -7    2.34    1.19
   2  -7   7    3.33    1.89
  -2  -7  -7    0.18    2.02
   2   7   8    9.65    1.89
   2   7   8    4.28    1.09
   2   7   8    6.50    2.04
  -2   7  -8    3.14    2.05
   2  -7   8    3.42    2.01
  -2  -7  -8    7.63    1.44
   2  -7   8    5.17    3.29
  -2  -7  -8    6.82    2.30
   2   7   9    3.84    3.36
   2   7   9    9.02    1.36
  -2   7  -9   10.39    2.35
   2   7   9    5.63    2.23
   2  -7   9   16.78    3.63
   2  -7   9    8.21    3.14
  -2  -7  -9    6.99    1.13
   2  -7   9   13.85    2.48
  -2  -7  -9    8.31    2.56
   2   7  10    2.74    2.08
   2   7  10    0.57    1.43
  -2   7 -10   -0.37    3.56
   2   7  10   -1.57    3.62
   2  -7  10    4.93    2.29
   2  -7  10    3.40    2.03
  -2  -7 -10    1.54    1.88
   2  -7  10    1.51    2.45
  -2  -7 -10   -0.70    2.44
   2   7  11   63.75    3.44
   2   7  11   58.86    2.61
  -2   7 -11   72.38    3.62
   2   7  11   66.09    3.67
   2  -7  11   65.03    3.77
   2  -7  11   62.90    3.32
  -2  -7 -11   63.44    3.08
   2  -7  11   65.07    3.81
  -2  -7 -11   62.39    4.10
   2   7  12   23.23    4.21
   2   7  12   21.03    3.27
  -2   7 -12   17.06    3.10
   2   7  12   26.29    3.06
   2  -7  12   21.29    3.05
   2  -7  12   18.72    4.16
  -2  -7 -12   18.96    2.70
   2  -7  12   30.26    5.16
  -2  -7 -12   15.61    5.11
   2   7  13    0.24    4.18
   2   7  13    4.04    3.40
  -2   7 -13    8.27    3.03
   2   7  13    7.25    3.08
   2  -7  13    5.49    2.87
   2  -7  13    2.13    2.58
  -2  -7 -13    2.91    2.78
   2  -7  13   -2.65    4.98
  -2  -7 -13    8.37    4.97
   2   7  14   -0.60    4.66
   2   7  14    1.17    2.39
  -2   7 -14    2.00    3.05
   2   7  14    5.53    4.97
   2  -7  14    1.96    3.09
   2  -7  14    0.45    2.66
  -2  -7 -14   -0.59    1.95
   2  -7  14    6.65    5.33
  -2  -7 -14   -2.14    3.27
  -2   8  15    6.34    3.01
   2   8 -15   -0.93    3.05
  -2   8  15    2.87    2.88
  -2   8  15    2.53    2.00
   2  -8 -15    0.33    2.88
  -2  -8  15    0.21    3.66
   2  -8 -15    1.74    4.53
  -2   8  14    5.43    2.82
   2   8 -14    5.35    2.87
  -2   8  14    4.28    2.55
  -2   8  14    3.11    2.82
   2  -8 -14    6.71    4.11
  -2  -8  14    7.26    3.40
   2  -8 -14    5.46    2.82
  -2   8  13   21.02    2.61
   2   8 -13   18.29    4.39
   2  -8 -13   21.21    2.82
  -2  -8  13   23.72    5.10
   2  -8 -13   20.41    2.75
  -2   8  12   22.99    2.60
   2   8 -12   19.64    3.87
  -2   8  12   19.59    2.53
   2  -8 -12   21.48    2.60
   2  -8 -12   23.85    3.90
  -2  -8  12   20.63    1.68
  -2  -8  12   23.51    3.10
  -2  -8  12   17.39    1.61
  -2   8  11    3.59    2.02
   2   8 -11    0.37    3.38
  -2   8  11    4.03    1.31
   2  -8 -11    2.27    2.18
   2  -8 -11    4.63    2.16
  -2  -8  11    2.44    1.31
  -2  -8  11   -0.55    2.40
  -2  -8  11    1.54    0.86
  -2   8  10  256.35    8.72
   2   8 -10  251.60    8.34
   2  -8 -10  255.22    8.59
  -2  -8  10  248.77    8.78
  -2  -8  10  227.52    3.85
   2  -8 -10  252.88    8.55
  -2   8   9   44.03    2.56
   2   8  -9   43.23    3.39
  -2   8   9   41.25    2.14
   2  -8  -9   39.94    2.47
   2  -8  -9   43.57    2.46
  -2  -8   9   39.10    1.53
  -2  -8   9   42.15    2.58
  -2  -8   9   38.18    1.55
  -2   8   8   19.21    1.64
   2   8  -8   18.56    1.82
  -2   8   8   22.37    2.13
  -2  -8   8   19.51    2.17
   2  -8  -8   19.34    2.10
  -2  -8   8   19.74    2.02
   2  -8  -8   23.15    3.02
  -2  -8   8   16.44    1.19
  -2   8   7    7.54    1.31
   2   8  -7    8.61    2.30
  -2   8   7    4.83    2.78
  -2  -8   7    6.48    1.85
   2  -8  -7    4.52    1.78
  -2  -8   7    6.15    1.62
   2  -8  -7    8.18    1.64
  -2  -8   7    5.50    0.70
  -2   8   6   48.58    1.70
  -2   8   6   55.59    3.48
   2  -8  -6   52.14    2.33
   2  -8  -6   51.14    2.32
  -2   8   5    4.32    0.68
   2   8  -5    1.99    1.14
  -2   8   5    5.64    2.47
   2   8  -5    3.42    0.86
   2  -8  -5    4.20    1.36
   2  -8  -5    6.93    2.47
   2  -8  -5    4.23    2.33
  -2  -8   5    4.60    1.88
  -2  -8   5    2.61    2.66
  -2  -8   5    3.11    1.02
   2   8  -4  328.02    6.80
  -2   8   4  335.74    7.38
   2   8  -4  333.26    5.63
   2  -8  -4  335.82    7.20
   2  -8  -4  320.81    4.96
   2  -8  -4  336.44    8.56
  -2  -8   4  333.80    7.34
  -2  -8   4  329.95    6.98
   2  -8  -4  325.90    6.68
  -2  -8   4  342.59    6.00
  -2   8   3    2.24    1.62
   2   8  -3    4.09    0.89
   2   8  -3    4.59    0.90
   2  -8  -3    4.20    0.71
   2  -8  -3    4.81    1.49
  -2  -8   3    2.89    1.65
  -2  -8   3    2.93    1.42
   2  -8  -3    6.90    1.37
  -2  -8   3    4.35    0.80
   2   8  -2  532.44   11.97
  -2   8   2  551.58   12.79
   2   8  -2  550.53   10.06
   2   8  -2  536.91   11.63
   2  -8  -2  550.60   10.15
   2  -8  -2  533.90   12.10
  -2  -8   2  553.69   12.69
  -2  -8   2  528.61    9.81
   2  -8  -2  544.15   11.78
  -2  -8   2  564.81   11.71
   2   8  -1    3.03    1.43
   2   8  -1    0.84    1.00
  -2   8   1    1.14    1.59
   2   8  -1    0.34    0.99
   2  -8  -1   -0.49    1.26
   2  -8  -1    1.18    0.84
   2  -8  -1    3.14    1.44
  -2  -8   1    2.79    0.98
  -2  -8   1    0.59    1.47
  -2  -8   1    2.02    0.96
   2   8   0   10.14    0.95
   2   8   0    9.98    1.18
  -2  -8   0   14.24    1.55
  -2  -8   0    8.85    0.93
  -2  -8   0   10.59    1.14
   2   8   1   24.76    1.75
  -2   8  -1   25.46    1.71
  -2   8  -1   21.75    1.95
   2   8   1   24.71    1.46
  -2  -8  -1   24.75    2.55
  -2  -8  -1   25.23    0.85
   2  -8   1   24.04    1.65
   2  -8   1   24.53    2.54
  -2  -8  -1   25.36    2.16
   2   8   2   23.61    1.50
   2  -8   2   25.27    1.69
  -2  -8  -2   21.73    0.85
  -2  -8  -2   22.98    0.79
  -2  -8  -2   22.96    1.55
   2   8   3   22.44    2.72
  -2   8  -3   19.72    1.78
  -2   8  -3   23.26    2.08
   2   8   3   26.06    1.60
  -2  -8  -3   22.48    0.61
  -2  -8  -3   21.83    0.73
   2  -8   3   25.28    1.70
   2  -8   3   23.04    2.72
  -2  -8  -3   23.74    1.68
   2   8   4  415.33    9.40
   2   8   4  410.01    9.00
  -2   8  -4  413.81   10.29
  -2   8  -4  422.49    9.35
  -2  -8  -4  410.17    6.46
   2  -8   4  411.31    9.16
  -2  -8  -4  403.40    6.24
   2  -8   4  416.80    9.83
  -2  -8  -4  419.05    9.43
   2   8   5   31.36    2.93
   2   8   5   25.04    3.01
  -2   8  -5   26.35    2.26
  -2   8  -5   26.66    2.02
  -2  -8  -5   26.73    1.08
   2  -8   5   23.20    2.02
  -2  -8  -5   25.55    1.00
   2  -8   5   28.94    2.08
  -2  -8  -5   24.02    2.12
   2   8   6  217.50    6.86
   2   8   6  219.56    5.46
  -2   8  -6  219.56    5.38
   2  -8   6  216.14    5.59
  -2  -8  -6  205.48    3.62
   2  -8   6  216.97    5.52
  -2  -8  -6  199.67    3.02
  -2  -8  -6  222.20    5.73
   2   8   7   82.97    3.27
  -2   8  -7   85.50    4.83
   2  -8   7   80.47    4.43
  -2  -8  -7   81.86    2.19
   2  -8   7   86.15    3.32
  -2  -8  -7   85.41    5.02
   2   8   8   32.05    2.43
   2   8   8   30.53    2.67
  -2   8  -8   33.95    2.66
   2  -8   8   36.95    2.46
  -2  -8  -8   28.90    1.19
   2  -8   8   33.78    2.78
  -2  -8  -8   27.76    4.36
   2   8   9    1.24    2.02
  -2   8  -9    1.18    3.57
   2   8   9   -1.80    3.54
   2  -8   9   -0.27    2.13
   2  -8   9    2.70    1.91
  -2  -8  -9    1.50    1.03
   2  -8   9    0.16    3.72
  -2  -8  -9    3.97    3.83
   2   8  10   16.54    2.44
   2   8  10   14.87    1.55
  -2   8 -10   17.19    2.74
   2   8  10   18.08    2.63
   2  -8  10   16.67    2.58
   2  -8  10   18.33    3.57
  -2  -8 -10   16.62    1.36
   2  -8  10   17.17    2.96
  -2  -8 -10   21.00    3.02
   2   8  11    0.42    3.52
   2   8  11    1.54    2.47
  -2   8 -11    0.80    2.75
   2   8  11    3.75    2.65
   2  -8  11    2.41    3.71
   2  -8  11    0.31    2.24
  -2  -8 -11   -1.14    1.37
   2  -8  11    2.75    2.83
  -2  -8 -11   -2.10    2.92
   2   8  12   33.55    3.18
   2   8  12   30.77    2.39
  -2   8 -12   40.86    3.49
   2   8  12   35.65    3.60
   2  -8  12   36.85    4.79
   2  -8  12   32.73    4.44
  -2  -8 -12   33.17    1.98
   2  -8  12   34.80    3.89
  -2  -8 -12   39.39    3.82
   2   8  13    4.67    2.93
   2   8  13    5.18    2.16
  -2   8 -13    8.67    3.10
   2   8  13    3.74    3.11
   2  -8  13    2.81    4.61
   2  -8  13    6.12    2.70
  -2  -8 -13    5.10    1.76
   2  -8  13    6.51    3.50
  -2  -8 -13    9.73    3.51
  -2   9  14    1.23    4.23
   2   9 -14    4.33    2.98
  -2   9  14    2.14    2.89
   2  -9 -14   -0.35    4.38
  -2  -9  14    3.56    3.43
   2  -9 -14    2.22    2.69
  -2   9  13   13.80    2.81
   2   9 -13   13.20    2.82
  -2   9  13   10.95    1.86
   2  -9 -13   10.75    2.77
  -2  -9  13   10.65    3.36
   2  -9 -13   12.00    2.78
  -2   9  12   32.13    2.86
   2   9 -12   32.14    2.84
  -2   9  12   23.89    2.79
   2  -9 -12   34.06    2.89
   2  -9 -12   30.99    2.88
  -2  -9  12   25.06    1.81
  -2  -9  12   34.10    4.96
  -2   9  11  140.01    4.74
   2   9 -11  138.06    4.58
  -2   9  11  125.28    4.38
   2  -9 -11  139.06    4.68
   2  -9 -11  137.09    6.42
  -2  -9  11  118.04    3.06
  -2  -9  11  140.73    5.08
  -2   9  10   12.76    3.52
   2   9 -10   11.29    2.16
  -2   9  10   11.27    1.38
  -2  -9  10   10.82    2.60
   2  -9 -10    8.85    2.32
  -2  -9  10   11.29    2.40
  -2  -9  10    9.73    1.38
   2  -9 -10   12.24    2.32
  -2  -9  10    8.57    0.99
  -2   9   9  225.71    5.61
   2   9  -9  232.83    5.86
  -2   9   9  228.94    6.24
  -2  -9   9  238.19    6.87
   2  -9  -9  234.09    6.12
  -2  -9   9  236.33    6.39
   2  -9  -9  241.23    6.38
  -2  -9   9  219.20    4.26
  -2   9   8    1.21    1.02
   2   9  -8   -3.87    2.57
  -2   9   8   -1.05    3.02
  -2  -9   8   -0.48    2.18
   2  -9  -8    2.03    2.98
  -2  -9   8    4.14    2.81
   2  -9  -8   -0.78    1.91
  -2  -9   8    0.04    0.76
  -2   9   7    2.32    1.39
   2   9  -7    5.70    1.45
   2   9  -7    1.21    1.56
  -2   9   7    5.50    2.06
  -2  -9   7    0.18    2.08
   2  -9  -7    2.86    1.79
  -2  -9   7    5.66    2.51
   2  -9  -7    4.88    1.81
  -2  -9   7    0.97    1.20
  -2   9   6    0.09    0.82
   2   9  -6   -1.27    1.32
  -2   9   6   -1.87    1.89
   2   9  -6    0.27    1.50
   2  -9  -6    0.13    1.47
   2  -9  -6   -0.34    1.68
   2  -9  -6    0.24    1.76
  -2  -9   6   -0.56    1.47
  -2  -9   6    1.37    1.95
  -2  -9   6    0.06    0.75
   2   9  -5   31.85    1.59
  -2   9   5   35.12    2.20
   2   9  -5   34.30    1.93
  -2   9   5   34.84    1.54
   2  -9  -5   42.60    2.78
   2  -9  -5   31.36    2.03
  -2  -9   5   33.37    1.69
  -2  -9   5   37.51    2.32
  -2  -9   5   32.82    1.53
   2   9  -4   40.93    1.51
  -2   9   4   43.61    2.39
   2   9  -4   42.15    1.44
   2  -9  -4   42.93    3.15
   2  -9  -4   40.45    1.13
   2  -9  -4   43.83    2.09
  -2  -9   4   37.91    3.45
  -2  -9   4   39.37    1.57
   2  -9  -4   44.38    1.92
  -2  -9   4   42.32    1.24
  -2   9   3  414.06    9.76
   2   9  -3  406.90    7.52
   2   9  -3  400.11    8.75
   2  -9  -3  408.36    7.09
   2  -9  -3  422.93    9.35
  -2  -9   3  408.26    9.58
  -2  -9   3  408.08    7.62
   2  -9  -3  402.55    8.68
  -2  -9   3  412.41    7.51
  -2   9   2    8.70    1.83
   2   9  -2    7.27    0.92
   2   9  -2    8.54    1.71
   2  -9  -2    7.25    0.96
   2  -9  -2    8.34    1.64
  -2  -9   2    7.14    1.77
  -2  -9   2    5.80    1.40
   2  -9  -2    7.06    1.44
  -2  -9   2    7.25    1.58
   2   9  -1  202.60    4.62
   2   9  -1  207.49    3.85
   2   9  -1  203.17    3.92
  -2   9   1  219.46    5.24
   2  -9  -1  207.51    4.44
   2  -9  -1  217.84    4.79
   2  -9  -1  204.84    4.35
  -2  -9   1  194.94    3.09
  -2  -9   1  205.10    4.81
  -2  -9   1  206.33    3.89
   2   9   0   41.90    1.65
   2   9   0   40.09    2.10
  -2   9   0   41.64    3.29
   2   9   0   39.36    1.39
  -2   9   0   38.45    2.84
   2  -9   0   41.46    1.48
   2  -9   0   43.16    1.85
  -2  -9   0   41.54    1.32
  -2  -9   0   46.05    2.09
   2  -9   0   43.33    3.08
  -2  -9   0   42.20    1.62
  -2   9  -1   92.90    3.77
   2   9   1   85.78    2.79
  -2   9  -1   97.37    4.32
   2   9   1   77.47    3.29
   2  -9   1   91.09    2.53
   2  -9   1   82.15    2.09
  -2  -9  -1   78.65    2.62
   2   9   2   19.25    2.79
  -2   9  -2   21.63    1.89
  -2   9  -2   16.71    3.17
   2   9   2   23.09    1.61
  -2  -9  -2   25.06    2.64
  -2  -9  -2   17.90    0.88
   2  -9   2   16.22    1.72
   2  -9   2   19.50    2.82
  -2  -9  -2   18.02    1.65
   2   9   3  149.04    3.96
  -2   9  -3  152.32    5.15
  -2   9  -3  148.20    5.75
   2   9   3  149.11    3.57
  -2  -9  -3  146.77    2.37
  -2  -9  -3  145.01    2.19
   2  -9   3  149.85    4.99
   2  -9   3  146.06    3.90
  -2  -9  -3  145.64    3.71
   2   9   4   34.52    3.16
  -2   9  -4   31.93    2.10
  -2   9  -4   30.64    3.51
   2   9   4   33.02    3.09
  -2  -9  -4   30.93    1.13
  -2  -9  -4   30.33    1.02
   2  -9   4   34.79    2.11
   2  -9   4   32.94    2.11
  -2  -9  -4   28.97    2.14
   2   9   5   98.21    3.25
   2   9   5  100.27    3.18
  -2   9  -5   98.55    5.25
  -2   9  -5   99.92    3.31
  -2  -9  -5   96.58    1.93
   2  -9   5  100.54    3.26
  -2  -9  -5   92.47    1.82
   2  -9   5   93.77    3.35
  -2  -9  -5  103.76    3.33
   2   9   6   14.00    2.03
   2   9   6   13.00    3.20
  -2   9  -6   14.45    2.12
   2  -9   6   10.61    2.06
  -2  -9  -6   12.97    1.19
   2  -9   6   15.31    2.21
  -2  -9  -6   12.70    2.29
   2   9   7   11.28    2.20
   2   9   7    9.82    2.28
  -2   9  -7   20.90    3.70
   2  -9   7   15.56    3.58
   2  -9   7   15.35    2.24
  -2  -9  -7   10.78    2.54
   2   9   8   -0.56    3.16
   2   9   8   -2.89    2.33
  -2   9  -8    3.89    2.33
   2  -9   8    1.26    3.19
  -2  -9  -8    0.98    0.91
   2  -9   8   -2.83    2.34
  -2  -9  -8    1.10    2.49
   2   9   9   31.39    2.69
   2   9   9   31.91    2.94
  -2   9  -9   36.83    4.67
   2  -9   9   37.32    2.84
  -2  -9  -9   33.19    2.15
   2  -9   9   39.36    3.34
  -2  -9  -9   31.25    3.21
   2   9  10    6.07    2.53
  -2   9 -10   14.68    2.77
   2   9  10    9.58    2.71
   2  -9  10   13.46    3.74
   2  -9  10    9.74    3.52
  -2  -9 -10    7.55    2.01
   2  -9  10    2.90    4.53
  -2  -9 -10    7.89    3.06
   2   9  11   57.43    3.63
  -2   9 -11   67.91    4.04
   2   9  11   63.77    4.01
   2  -9  11   58.33    5.26
   2  -9  11   58.93    3.48
  -2  -9 -11   57.61    3.19
   2  -9  11   71.02    6.44
  -2  -9 -11   64.36    6.56
   2   9  12    4.74    4.29
  -2   9 -12   -1.23    3.02
   2   9  12   -2.10    3.03
   2  -9  12    1.81    2.64
   2  -9  12   -0.69    2.48
  -2  -9 -12   -0.30    1.47
   2  -9  12    4.64    3.29
  -2  -9 -12   -0.85    5.02
   2   9  13   24.15    4.95
   2   9  13   17.55    3.48
  -2   9 -13   13.53    3.65
   2  -9  13   17.83    3.14
   2  -9  13   17.62    3.06
   2  -9  13   17.84    3.90
  -2  -9 -13   18.33    3.99
  -2  10  14   52.24    6.05
   2  10 -14   52.75    4.09
   2 -10 -14   56.13    3.83
  -2 -10  14   64.92    7.03
   2 -10 -14   57.78    4.10
  -2  10  13   -2.19    4.30
   2  10 -13    1.32    2.74
  -2  10  13    3.39    2.70
   2 -10 -13   -1.52    2.79
  -2 -10  13   -1.68    3.20
   2 -10 -13    2.02    3.99
  -2  10  12   14.75    1.86
   2  10 -12   21.05    2.79
  -2  10  12   14.43    4.64
  -2 -10  12   15.09    3.27
   2 -10 -12   16.53    2.74
  -2 -10  12   19.86    3.12
   2 -10 -12   14.72    2.86
  -2  10  11   66.20    2.50
   2  10 -11   73.10    3.48
  -2  10  11   77.30    3.75
  -2 -10  11   67.10    4.04
   2 -10 -11   70.25    3.58
  -2 -10  11   73.92    5.62
   2 -10 -11   78.88    5.42
  -2 -10  11   63.63    2.33
  -2  10  10  149.49    5.16
   2  10 -10  151.06    4.70
   2 -10 -10  146.10    4.96
  -2 -10  10  152.77    7.76
  -2 -10  10  150.45    6.84
   2 -10 -10  154.90    6.77
  -2 -10  10  135.87    3.46
  -2  10   9   -0.24    1.84
   2  10  -9    1.12    3.00
  -2  10   9    0.18    3.70
  -2 -10   9   -3.61    2.49
   2 -10  -9   -0.84    2.07
  -2 -10   9    0.91    2.07
   2 -10  -9   -1.28    2.26
  -2 -10   9   -1.26    1.41
  -2  10   8   15.06    1.83
   2  10  -8   16.26    1.92
  -2  10   8   18.01    2.47
   2 -10  -8   17.60    2.33
  -2 -10   8   14.51    2.57
   2 -10  -8   16.07    2.29
  -2 -10   8   16.04    2.13
   2 -10  -8   15.96    1.83
  -2 -10   8   15.62    1.53
  -2  10   7   71.72    2.46
   2  10  -7   69.86    3.56
  -2  10   7   72.42    3.28
   2  10  -7   64.68    2.88
   2 -10  -7   74.15    2.95
  -2 -10   7   68.78    3.40
   2 -10  -7   71.58    2.65
  -2 -10   7   73.24    2.75
   2 -10  -7   68.68    3.02
  -2 -10   7   61.32    2.27
  -2  10   6   21.43    1.66
   2  10  -6   18.04    2.48
  -2  10   6   18.06    2.37
   2  10  -6   16.71    1.34
   2 -10  -6   19.05    2.79
   2 -10  -6   24.46    2.11
   2 -10  -6   23.25    3.33
  -2 -10   6   14.38    2.67
  -2 -10   6   16.18    2.33
  -2 -10   6   15.30    1.58
  -2  10   5    5.90    2.09
   2  10  -5   -2.01    2.07
   2  10  -5    1.49    1.75
   2 -10  -5    1.27    1.86
   2 -10  -5    5.35    1.78
  -2 -10   5    2.08    2.09
  -2 -10   5    2.07    2.10
   2 -10  -5    1.72    1.57
  -2 -10   5    0.86    0.93
  -2  10   4  486.37   12.31
   2  10  -4  460.06    9.61
   2  10  -4  456.06    9.69
   2 -10  -4  471.50   13.24
   2 -10  -4  474.77   13.70
  -2 -10   4  451.88   11.50
  -2 -10   4  464.16   11.27
   2 -10  -4  470.51   12.49
  -2 -10   4  464.60    9.22
   2  10  -3   -0.37    1.07
   2  10  -3   -0.68    1.17
  -2 -10   3   -1.13    1.89
  -2 -10   3    0.61    1.60
  -2 -10   3    0.29    1.63
   2  10  -2  334.42    6.89
   2  10  -2  345.36    8.20
  -2  10   2  356.72   10.50
   2 -10  -2  340.01    7.28
   2 -10  -2  341.93    9.72
   2 -10  -2  327.35    7.23
  -2 -10   2  339.55    6.86
  -2 -10   2  339.78    9.83
  -2 -10   2  332.56    7.62
   2  10  -1  131.09    3.50
   2  10  -1  128.20    2.95
   2  10  -1  122.97    3.87
  -2  10   1  134.66    4.04
   2 -10  -1  127.20    3.49
   2 -10  -1  128.38    3.49
   2 -10  -1  137.08    3.33
  -2 -10   1  121.61    2.21
  -2 -10   1  127.48    4.91
  -2 -10   1  121.77    3.67
   2  10   0    9.64    1.27
   2  10   0   10.17    2.23
  -2 -10   0   10.07    1.76
  -2 -10   0    8.26    1.22
  -2 -10   0    9.55    1.44
  -2  10  -1  222.36    5.11
   2  10   1  234.04    7.04
   2  10   1  228.19    4.84
  -2  10  -1  227.79    7.74
   2 -10   1  223.61    4.67
  -2 -10  -1  226.36    5.33
  -2 -10  -1  223.41    3.73
   2 -10   1  229.98    6.52
   2 -10   1  228.82    5.42
  -2 -10  -1  231.06    4.95
   2  10   2  127.68    3.45
   2  10   2  137.13    3.94
  -2  10  -2  139.11    3.78
  -2  10  -2  147.73    4.40
   2 -10   2  144.31    4.38
   2 -10   2  148.59    3.69
  -2 -10  -2  134.56    2.61
  -2 -10  -2  127.57    3.56
   2 -10   2  150.12    3.89
  -2 -10  -2  130.39    2.30
  -2 -10  -2  133.96    3.64
   2  10   3   58.81    2.61
   2  10   3   57.97    2.48
  -2  10  -3   63.15    2.63
  -2  10  -3   59.88    2.99
   2 -10   3   59.60    2.57
  -2 -10  -3   61.28    1.59
  -2 -10  -3   55.70    2.48
   2 -10   3   58.94    3.67
  -2 -10  -3   58.92    1.40
  -2 -10  -3   62.80    2.53
   2  10   4  192.16    5.09
  -2  10  -4  191.54    5.00
  -2  10  -4  184.16    5.59
   2  10   4  191.78    4.93
  -2 -10  -4  184.00    3.22
  -2 -10  -4  178.23    2.95
   2 -10   4  188.93    4.87
   2 -10   4  189.94    6.58
  -2 -10  -4  199.95    4.99
   2  10   5   22.51    2.26
  -2  10  -5   20.78    2.65
   2  10   5   20.34    2.26
  -2  10  -5   21.28    2.34
   2 -10   5   21.92    3.29
  -2 -10  -5   20.48    1.11
   2 -10   5   23.40    2.32
  -2 -10  -5   23.39    2.41
   2  10   6   27.15    3.66
   2  10   6   27.50    2.51
  -2  10  -6   20.14    2.73
  -2  10  -6   29.02    2.54
  -2 -10  -6   24.96    1.00
   2 -10   6   28.22    2.47
  -2 -10  -6   22.72    1.31
   2 -10   6   28.40    3.43
  -2 -10  -6   27.45    2.61
   2  10   7   -0.57    2.12
   2  10   7    6.13    3.43
  -2  10  -7    4.36    3.50
   2 -10   7   -1.16    2.03
  -2 -10  -7    0.08    1.30
   2 -10   7    0.64    3.45
  -2 -10  -7    0.22    1.21
  -2 -10  -7   -8.11    3.77
   2  10   8    2.09    2.20
   2  10   8    8.33    2.54
  -2  10  -8    3.90    2.53
   2 -10   8    7.63    2.33
  -2 -10  -8    4.61    1.55
   2 -10   8    4.77    2.67
  -2 -10  -8    4.01    0.95
  -2 -10  -8    7.12    4.22
   2  10   9   11.33    2.51
   2  10   9   13.81    2.76
  -2  10  -9   12.14    2.77
   2 -10   9    8.83    3.82
  -2 -10  -9   11.65    1.21
   2 -10   9   15.42    2.89
  -2 -10  -9   11.35    1.68
  -2 -10  -9   17.70    4.80
   2  10  10  113.87    4.93
   2  10  10  116.94    5.04
  -2  10 -10  121.61    5.24
   2 -10  10  113.56    4.87
   2 -10  10  111.04    4.34
   2 -10  10  123.59    5.55
  -2 -10 -10  131.06    5.57
   2  10  11    4.41    2.79
   2  10  11    2.29    3.12
  -2  10 -11    0.96    3.09
   2 -10  11    5.02    2.65
   2 -10  11    2.70    3.73
   2 -10  11    3.60    5.02
  -2 -10 -11   -0.99    3.28
   2  10  12   56.28    4.17
   2  10  12   59.20    4.52
  -2  10 -12   74.20    6.88
   2 -10  12   60.03    4.08
   2 -10  12   62.36    3.82
   2 -10  12   72.24    7.24
  -2 -10 -12   61.21    4.95
  -2  11  13   11.46    3.11
   2  11 -13   15.95    3.11
  -2  11  13    9.68    3.45
  -2 -11  13   11.58    5.62
   2 -11 -13   10.94    2.88
  -2 -11  13   14.17    5.59
   2 -11 -13   12.52    3.16
  -2  11  12   20.69    3.06
   2  11 -12   22.45    3.05
  -2  11  12   31.55    3.49
  -2 -11  12   27.15    5.77
   2 -11 -12   25.13    4.58
  -2 -11  12   26.62    3.32
   2 -11 -12   24.84    4.98
  -2  11  11  159.78    5.55
   2  11 -11  179.84    5.66
  -2  11  11  182.41    9.00
  -2 -11  11  180.34    7.01
   2 -11 -11  165.82    5.73
  -2 -11  11  180.21    6.12
   2 -11 -11  169.79    6.14
  -2  11  10    2.51    2.18
   2  11 -10    5.80    3.32
  -2  11  10    3.26    2.70
   2 -11 -10    3.06    2.55
  -2 -11  10    3.38    4.51
   2 -11 -10    0.18    2.34
  -2 -11  10    0.38    3.86
   2 -11 -10    1.92    2.01
  -2 -11  10    2.93    1.04
  -2 -11  10    2.15    1.06
  -2  11   9   66.09    2.15
   2  11  -9   66.65    3.08
  -2  11   9   68.44    3.76
   2 -11  -9   71.32    3.59
  -2 -11   9   67.39    3.91
   2 -11  -9   66.29    4.75
  -2 -11   9   71.85    4.93
   2 -11  -9   65.96    3.01
  -2 -11   9   62.57    2.55
  -2  11   8   76.05    2.95
   2  11  -8   74.22    4.21
  -2  11   8   74.11    3.74
   2  11  -8   72.69    2.39
   2 -11  -8   81.70    4.98
  -2 -11   8   75.81    3.94
   2 -11  -8   79.20    2.99
  -2 -11   8   80.23    3.27
   2 -11  -8   79.26    5.32
  -2 -11   8   69.81    2.54
  -2  11   7   23.73    2.02
   2  11  -7   23.51    1.96
  -2  11   7   23.54    4.24
   2  11  -7   22.10    1.67
   2 -11  -7   21.95    2.16
   2 -11  -7   27.66    3.65
   2 -11  -7   26.55    2.48
  -2 -11   7   22.87    2.23
  -2 -11   7   19.40    4.45
  -2 -11   7   20.98    1.79
  -2  11   6   14.26    1.23
   2  11  -6   15.31    1.79
  -2  11   6   17.46    3.65
   2  11  -6   15.93    2.34
   2 -11  -6   18.39    1.97
   2 -11  -6   22.19    3.25
   2 -11  -6   15.67    2.40
  -2 -11   6   16.88    1.91
  -2 -11   6   11.37    4.04
  -2 -11   6   14.35    1.77
  -2  11   5   36.28    2.75
   2  11  -5   34.51    1.85
   2  11  -5   30.75    2.42
   2 -11  -5   37.48    3.56
   2 -11  -5   28.94    2.47
  -2 -11   5   29.07    2.70
  -2 -11   5   30.59    1.89
   2 -11  -5   37.48    3.18
  -2 -11   5   32.43    2.08
   2  11  -4   77.89    2.32
  -2  11   4   83.10    3.60
   2  11  -4   77.46    3.29
   2 -11  -4   80.86    4.22
   2 -11  -4   76.22    2.51
   2 -11  -4   79.96    3.23
  -2 -11   4   78.85    3.29
  -2 -11   4   84.27    3.18
   2 -11  -4   78.93    2.72
  -2 -11   4   80.17    2.84
  -2  11   3  338.44   11.27
   2  11  -3  331.15    7.75
   2  11  -3  339.43    7.38
   2 -11  -3  332.14    7.48
   2 -11  -3  338.64   10.36
  -2 -11   3  341.93   10.87
  -2 -11   3  335.85    7.80
   2 -11  -3  334.81    9.39
  -2 -11   3  331.32    7.91
   2  11  -2    6.87    1.16
  -2  11   2   10.40    2.35
   2  11  -2    8.14    2.32
   2 -11  -2    7.29    1.23
   2 -11  -2   10.44    1.99
  -2 -11   2    9.67    2.11
   2 -11  -2    9.60    1.72
  -2 -11   2   11.61    2.11
   2  11  -1   51.39    1.49
   2  11  -1   50.95    3.01
  -2  11   1   50.85    2.92
   2 -11  -1   54.91    2.68
   2 -11  -1   52.23    2.58
   2 -11  -1   51.88    2.30
  -2 -11   1   47.80    1.40
  -2 -11   1   47.43    2.62
  -2 -11   1   52.68    1.99
   2  11   0   51.48    2.55
   2  11   0   50.47    3.18
  -2  11   0   51.43    3.49
  -2  11   0   51.17    2.91
   2 -11   0   47.56    1.95
  -2 -11   0   51.23    3.72
   2 -11   0   54.31    3.69
   2 -11   0   51.38    2.34
  -2 -11   0   51.97    1.84
  -2 -11   0   54.16    2.12
   2  11   1   89.00    4.59
  -2  11  -1   81.57    4.97
   2  11   1   75.60    2.77
  -2  11  -1   88.75    2.94
   2 -11   1   87.16    2.92
   2 -11   1   87.36    3.10
   2 -11   1   82.50    3.64
  -2  11  -2   16.15    3.03
   2  11   2    9.86    2.06
   2  11   2    8.93    1.84
  -2  11  -2    9.65    2.35
   2 -11   2   12.63    1.65
  -2 -11  -2    6.84    1.91
  -2 -11  -2    8.84    0.91
   2 -11   2   14.66    2.85
   2 -11   2    9.13    2.05
  -2 -11  -2   12.33    1.82
   2  11   3   67.70    2.84
   2  11   3   67.09    4.26
  -2  11  -3   66.40    2.95
  -2  11  -3   66.36    3.35
   2 -11   3   60.26    3.52
   2 -11   3   67.32    2.86
  -2 -11  -3   65.89    1.92
  -2 -11  -3   65.31    2.80
   2 -11   3   67.30    2.87
  -2 -11  -3   62.39    1.23
  -2 -11  -3   66.13    4.04
   2  11   4   50.62    2.81
  -2  11  -4   52.45    4.57
   2  11   4   53.66    2.72
  -2  11  -4   51.99    2.75
   2 -11   4   50.38    2.65
  -2 -11  -4   47.71    1.50
   2 -11   4   58.62    3.98
  -2 -11  -4   54.91    4.18
   2  11   5  128.03    4.18
  -2  11  -5  122.04    6.51
   2  11   5  129.12    5.99
  -2  11  -5  124.71    4.23
   2 -11   5  126.75    4.20
  -2 -11  -5  120.61    2.12
   2 -11   5  119.59    4.11
  -2 -11  -5  126.46    5.92
   2  11   6   12.18    2.25
  -2  11  -6   11.47    2.64
  -2  11  -6   14.17    2.46
   2 -11   6   12.47    2.44
   2 -11   6    9.60    2.23
  -2 -11  -6    7.96    1.21
  -2 -11  -6   12.01    3.83
   2  11   7    3.91    2.31
   2  11   7    4.15    3.93
  -2  11  -7    8.36    2.43
   2 -11   7    5.93    3.47
  -2 -11  -7    2.78    1.38
   2 -11   7    7.14    3.84
  -2 -11  -7    4.20    1.30
  -2 -11  -7    4.99    2.60
   2  11   8   19.81    3.93
   2  11   8   21.31    3.02
  -2  11  -8   22.21    4.26
   2 -11   8   17.23    2.52
  -2 -11  -8   16.88    1.69
   2 -11   8   19.46    3.06
  -2 -11  -8   15.74    1.67
  -2 -11  -8   17.80    3.10
   2  11   9   16.02    2.82
   2  11   9   18.34    3.28
  -2  11  -9   20.15    3.19
   2 -11   9   22.69    3.25
   2 -11   9   21.00    2.71
  -2 -11  -9   22.20    3.38
   2  11  10    0.99    2.71
   2  11  10   -0.86    2.96
  -2  11 -10    7.76    2.97
   2 -11  10    2.05    3.26
   2 -11  10    3.87    2.60
  -2 -11 -10   -2.66    3.44
   2  11  11  168.16    6.67
   2  11  11  185.96    7.38
  -2  11 -11  186.01    9.92
   2 -11  11  166.21    8.68
   2 -11  11  158.76    6.21
   2 -11  11  179.86    7.61
  -2 -11 -11  184.11    7.65
  -2  12  12   45.04    4.49
   2  12 -12   52.01    5.53
   2 -12 -12   51.01    3.78
   2 -12 -12   55.53    6.01
   2 -12 -12   51.64    3.34
  -2 -12  12   51.74    4.19
  -2 -12  12   51.12    6.83
  -2  12  11   16.16    2.84
   2  12 -11   27.19    4.24
  -2  12  11   18.68    3.58
   2 -12 -11   18.94    3.25
  -2 -12  11   20.17    3.63
   2 -12 -11   18.87    4.30
  -2 -12  11   18.94    3.16
   2 -12 -11   20.92    2.59
  -2  12  10   64.83    3.49
   2  12 -10   70.83    3.53
  -2  12  10   75.80    6.39
   2 -12 -10   77.19    4.08
  -2 -12  10   63.48    6.48
   2 -12 -10   67.23    3.71
  -2 -12  10   81.48    3.88
   2 -12 -10   73.29    4.75
  -2 -12  10   59.42    2.78
  -2  12   9   30.82    1.75
   2  12  -9   32.24    2.63
  -2  12   9   32.44    3.40
   2 -12  -9   33.20    3.17
  -2 -12   9   32.37    3.44
   2 -12  -9   30.59    2.78
  -2 -12   9   34.63    4.22
   2 -12  -9   35.83    3.68
  -2 -12   9   27.24    1.57
  -2  12   8    1.48    1.99
   2  12  -8    0.31    1.98
  -2  12   8    0.91    4.06
   2  12  -8    1.81    2.47
   2 -12  -8    0.55    1.95
   2 -12  -8    1.53    3.42
   2 -12  -8    3.11    3.80
  -2 -12   8    1.79    3.39
  -2 -12   8    1.29    2.73
  -2 -12   8    2.73    1.75
  -2  12   7   15.76    1.38
   2  12  -7   12.71    3.16
  -2  12   7   17.66    2.84
   2  12  -7   12.14    2.61
   2 -12  -7   15.32    3.20
   2 -12  -7   16.46    3.63
   2 -12  -7   15.82    2.58
  -2 -12   7   19.18    2.20
  -2 -12   7   17.39    4.24
  -2 -12   7   11.35    1.90
  -2  12   6    6.60    2.61
   2  12  -6    3.79    2.74
   2  12  -6    3.68    2.42
   2 -12  -6   13.91    3.33
   2 -12  -6    8.26    2.45
  -2 -12   6    2.84    3.98
  -2 -12   6    2.26    1.83
   2 -12  -6    9.34    3.08
  -2 -12   6    1.94    1.85
  -2  12   5  139.95    5.07
   2  12  -5  138.40    3.56
   2  12  -5  129.94    4.80
   2 -12  -5  139.18    6.10
   2 -12  -5  145.91    4.64
  -2 -12   5  135.59    6.96
  -2 -12   5  144.44    3.78
   2 -12  -5  137.59    4.05
  -2 -12   5  136.88    3.20
   2  12  -4   55.74    2.11
  -2  12   4   60.81    3.51
   2 -12  -4   55.01    2.52
   2 -12  -4   61.22    4.22
   2 -12  -4   63.21    4.43
   2 -12  -4   60.47    2.58
  -2 -12   4   54.16    2.17
  -2 -12   4   53.13    3.25
  -2 -12   4   53.83    1.99
   2  12  -3   86.66    2.44
   2  12  -3   83.49    3.90
  -2  12   3   93.76    3.95
   2 -12  -3   84.95    3.17
   2 -12  -3   96.42    3.66
   2 -12  -3   90.19    4.22
  -2 -12   3   87.53    2.41
  -2 -12   3   91.45    3.65
  -2 -12   3   80.77    2.50
   2  12  -2    4.59    1.93
   2  12  -2    5.19    1.62
  -2  12   2    3.13    2.41
   2 -12  -2    3.08    1.29
   2 -12  -2    4.00    2.05
   2 -12  -2    4.64    1.77
  -2 -12   2    3.15    1.21
  -2 -12   2    1.27    3.39
  -2 -12   2    4.96    1.50
   2  12  -1   36.42    1.47
   2  12  -1   36.39    3.09
  -2  12   1   38.50    4.39
   2 -12  -1   36.87    1.86
   2 -12  -1   37.92    3.89
   2 -12  -1   33.16    3.36
  -2 -12   1   35.89    1.46
  -2 -12   1   37.55    2.60
  -2 -12   1   37.26    1.99
   2  12   0   13.72    2.10
   2  12   0   14.69    1.88
  -2  12   0   12.57    1.92
  -2  12   0   12.72    2.47
   2 -12   0   13.39    1.64
  -2 -12   0   13.45    2.16
   2 -12   0    8.34    3.22
   2 -12   0   12.47    1.92
  -2 -12   0   13.50    1.11
  -2 -12   0   13.89    1.78
   2  12   1   39.19    3.86
   2  12   1   37.44    2.30
  -2  12  -1   42.83    3.56
  -2  12  -1   37.24    4.46
   2 -12   1   38.91    2.12
  -2 -12  -1   40.96    3.72
   2 -12   1   38.05    2.55
   2 -12   1   43.89    3.54
  -2 -12  -1   34.72    1.78
  -2 -12  -1   38.03    2.29
   2  12   2  151.60    4.39
   2  12   2  156.72    4.75
  -2  12  -2  157.61    4.55
  -2  12  -2  144.63    5.38
   2 -12   2  143.07    4.11
   2 -12   2  157.78    4.50
  -2 -12  -2  150.21    2.85
  -2 -12  -2  150.59    4.45
   2 -12   2  149.05    4.71
  -2 -12  -2  149.40    2.55
  -2 -12  -2  155.02    6.00
   2  12   3   18.21    2.31
   2  12   3   17.97    2.42
  -2  12  -3   23.81    2.50
  -2  12  -3   21.19    2.71
   2 -12   3   18.25    2.02
   2 -12   3   19.07    3.40
  -2 -12  -3   17.11    1.56
  -2 -12  -3   17.71    2.29
   2 -12   3   23.69    2.35
  -2 -12  -3   17.00    1.34
  -2 -12  -3   16.80    3.49
  -2  12  -4  175.41    5.54
   2  12   4  181.38    7.25
   2  12   4  178.99    7.43
  -2  12  -4  176.32    8.43
   2 -12   4  165.24    6.55
  -2 -12  -4  186.50    3.81
  -2 -12  -4  177.08    3.39
   2 -12   4  190.58    5.23
   2 -12   4  189.78    5.68
  -2 -12  -4  194.06    7.48
   2  12   5   10.69    3.55
  -2  12  -5   14.33    2.57
  -2  12  -5   11.75    2.88
   2  12   5   13.11    2.49
  -2 -12  -5   11.83    0.95
  -2 -12  -5   10.99    1.26
   2 -12   5   13.72    2.40
   2 -12   5   12.22    3.56
  -2 -12  -5   12.17    2.55
   2  12   6    4.59    3.46
  -2  12  -6    2.79    2.42
  -2  12  -6   -1.96    2.64
   2  12   6    0.56    2.46
  -2 -12  -6    0.34    1.35
  -2 -12  -6    1.19    0.75
   2 -12   6    0.49    3.80
   2 -12   6    4.30    3.26
  -2 -12  -6    2.43    2.52
   2  12   7   18.42    3.87
  -2  12  -7    9.71    2.74
   2  12   7    9.41    2.74
   2 -12   7   14.05    2.53
  -2 -12  -7   12.08    1.04
  -2 -12  -7   11.58    0.95
   2 -12   7   14.03    2.73
  -2 -12  -7   12.94    2.98
   2  12   8    4.33    2.66
   2  12   8    7.91    4.54
  -2  12  -8    8.03    4.33
   2 -12   8    5.49    2.91
   2 -12   8    5.62    2.48
  -2 -12  -8    6.02    3.08
   2  12   9   26.57    3.30
   2  12   9   25.69    3.74
  -2  12  -9   28.41    3.37
   2 -12   9   34.60    3.61
   2 -12   9   23.85    3.02
  -2 -12  -9   33.73    3.71
   2  12  10   99.13    7.13
   2  12  10  100.95    5.50
  -2  12 -10  109.29    7.66
   2 -12  10  111.12    5.64
   2 -12  10   98.04    6.60
  -2 -12 -10  105.85    8.69
  -2  13  11   73.77    4.99
   2  13 -11   76.90    4.09
   2 -13 -11   74.83    6.08
   2 -13 -11   76.16    4.72
   2 -13 -11   68.00    5.28
  -2 -13  11   72.11    4.44
  -2 -13  11   70.31    5.24
  -2  13  10   11.16    3.41
   2  13 -10    9.09    2.63
  -2  13  10    6.92    2.58
   2 -13 -10   11.60    3.10
   2 -13 -10    7.29    2.72
  -2 -13  10   10.06    3.51
  -2 -13  10   10.61    2.87
   2 -13 -10    7.23    2.42
  -2  13   9    2.36    3.06
   2  13  -9    5.70    3.62
  -2  13   9    1.23    2.27
   2 -13  -9    4.57    2.83
   2 -13  -9    0.99    2.44
  -2 -13   9    2.72    3.10
  -2 -13   9    2.37    2.55
   2 -13  -9    1.26    2.20
  -2 -13   9    1.72    1.94
  -2  13   8   43.12    1.87
   2  13  -8   45.36    2.82
  -2  13   8   40.48    3.75
   2  13  -8   36.28    2.35
   2 -13  -8   41.73    2.80
   2 -13  -8   44.22    3.06
   2 -13  -8   38.76    3.35
  -2 -13   8   43.67    4.46
  -2 -13   8   33.39    5.58
  -2 -13   8   34.11    1.83
  -2  13   7    3.73    3.01
   2  13  -7    0.41    2.03
   2  13  -7    2.55    1.74
   2 -13  -7   -0.34    3.51
   2 -13  -7    2.23    4.00
  -2 -13   7    3.01    2.84
  -2 -13   7    0.71    2.10
   2 -13  -7    4.40    2.07
  -2 -13   7    1.25    1.98
  -2  13   6   -1.55    4.51
   2  13  -6    2.30    1.81
   2  13  -6    3.21    2.71
   2 -13  -6    5.15    3.45
   2 -13  -6    2.86    2.55
  -2 -13   6   -2.09    2.65
  -2 -13   6    3.02    1.89
   2 -13  -6    2.00    1.99
  -2 -13   6    1.28    1.36
  -2  13   5  246.60   10.92
   2  13  -5  247.42    5.96
   2  13  -5  235.75    7.92
   2 -13  -5  259.94    9.48
   2 -13  -5  247.40    7.35
  -2 -13   5  237.04    7.60
  -2 -13   5  238.56    6.11
   2 -13  -5  258.16    6.70
  -2 -13   5  228.72    5.51
   2  13  -4   32.35    2.16
   2  13  -4   31.24    1.91
  -2  13   4   36.71    4.78
   2 -13  -4   30.27    2.64
   2 -13  -4   30.06    1.66
   2 -13  -4   30.43    2.73
   2 -13  -4   31.75    3.50
  -2 -13   4   29.85    2.96
  -2 -13   4   31.04    4.60
  -2 -13   4   29.97    2.69
   2  13  -3  131.37    4.43
   2  13  -3  119.53    3.74
  -2  13   3  130.65    7.11
   2 -13  -3  117.93    3.19
   2 -13  -3  131.91    4.46
   2 -13  -3  128.52    3.86
  -2 -13   3  125.49    4.19
  -2 -13   3  121.83    4.78
  -2 -13   3  115.77    4.45
   2  13  -2    0.36    2.03
   2  13  -2    0.01    1.73
  -2  13   2    3.40    4.04
   2 -13  -2   -0.28    2.23
   2 -13  -2    4.61    3.42
   2 -13  -2    1.64    1.78
  -2 -13   2   -0.78    2.04
  -2 -13   2    1.03    2.23
  -2 -13   2   -1.37    1.62
   2  13  -1    0.90    1.21
   2  13  -1   -0.36    1.90
  -2  13   1    2.85    2.56
   2 -13  -1    1.00    1.59
   2 -13  -1   -2.82    3.42
   2 -13  -1   -3.97    2.91
  -2 -13   1    1.04    1.85
  -2 -13   1   -3.06    3.34
  -2 -13   1    0.20    1.65
   2  13   0   32.59    2.40
  -2  13   0   31.98    3.10
   2 -13   0   34.82    2.13
   2 -13   0   36.73    2.72
  -2 -13   0   35.66    2.70
  -2 -13   0   32.45    2.09
   2 -13   0   36.32    2.43
  -2 -13   0   34.26    2.30
   2  13   1   92.98    5.22
   2  13   1   99.03    5.05
  -2  13  -1  103.15    3.62
  -2  13  -1  105.87    6.35
   2 -13   1   90.06    3.23
  -2 -13  -1   94.65    3.71
   2 -13   1   98.38    3.89
   2 -13   1  100.20    3.46
  -2 -13  -1   95.94    2.15
  -2 -13  -1  103.21    3.47
   2  13   2    1.14    2.10
   2  13   2    2.06    2.15
  -2  13  -2    0.17    2.62
  -2  13  -2    1.71    2.16
   2 -13   2   -2.32    2.91
  -2 -13  -2    5.45    3.27
   2 -13   2    2.51    3.05
  -2 -13  -2    0.60    0.90
  -2 -13  -2   -1.41    1.70
   2 -13   2   -2.17    2.22
  -2 -13  -2   -1.66    3.17
   2  13   3  316.41    8.85
   2  13   3  323.09    8.94
  -2  13  -3  311.24   10.03
   2 -13   3  321.03    8.83
   2 -13   3  323.20    8.57
  -2 -13  -3  327.51    8.83
  -2 -13  -3  314.16    6.00
  -2 -13  -3  307.48    6.24
   2 -13   3  317.02    9.06
  -2 -13  -3  325.41   11.21
  -2  13  -4   16.67    4.09
   2  13   4   19.26    2.55
   2  13   4   22.69    4.01
  -2  13  -4   22.85    3.12
   2 -13   4   14.83    2.36
  -2 -13  -4   17.25    1.17
  -2 -13  -4   16.32    1.41
   2 -13   4   16.61    2.54
   2 -13   4   18.16    3.89
  -2 -13  -4   21.75    2.72
  -2  13  -5   50.21    3.88
   2  13   5   49.98    3.26
   2  13   5   57.76    3.46
  -2  13  -5   54.01    4.84
   2 -13   5   48.65    4.64
  -2 -13  -5   49.61    2.05
   2 -13   5   52.00    3.08
   2 -13   5   57.84    4.78
  -2 -13  -5   52.14    3.43
  -2  13  -6    3.09    2.62
   2  13   6    2.62    2.51
   2  13   6    6.24    2.71
  -2  13  -6    6.12    4.40
   2 -13   6    4.04    2.44
   2 -13   6    1.54    2.30
   2 -13   6    2.62    2.60
  -2 -13  -6    5.68    2.70
   2  13   7    0.58    2.64
   2  13   7   -2.89    2.84
  -2  13  -7    2.00    2.71
  -2  13  -7    1.30    2.92
   2 -13   7    2.16    2.37
   2 -13   7    0.66    2.68
  -2 -13  -7    4.10    2.86
   2  13   8    8.93    2.91
   2  13   8   11.84    5.05
  -2  13  -8    6.51    4.83
   2 -13   8   12.80    3.27
   2 -13   8    9.28    2.57
  -2 -13  -8   10.46    3.42
   2  13   9   95.27    6.65
   2  13   9   94.42    5.25
  -2  13  -9   91.59    5.04
   2 -13   9   92.39    5.35
   2 -13   9   84.38    4.45
  -2 -13  -9  100.84    7.87
  -2  14  10   46.26    4.66
   2  14 -10   54.99    5.43
   2 -14 -10   51.86    3.74
   2 -14 -10   58.29    4.36
   2 -14 -10   55.87    5.12
  -2 -14  10   58.03    4.02
  -2 -14  10   51.42    4.63
  -2  14   9   16.32    5.59
   2  14  -9   14.66    2.75
   2 -14  -9   12.97    2.84
   2 -14  -9   14.68    3.42
   2 -14  -9   17.26    3.93
  -2 -14   9   11.01    4.47
  -2 -14   9   15.25    3.55
  -2  14   8    7.01    3.49
   2  14  -8   10.13    3.69
   2  14  -8    7.65    3.23
   2 -14  -8    9.93    2.69
   2 -14  -8    9.09    3.06
  -2 -14   8   11.61    5.00
  -2 -14   8   10.64    3.95
   2 -14  -8    7.68    2.36
  -2 -14   8    7.44    1.58
  -2  14   7    6.02    4.96
   2  14  -7    5.89    3.34
   2  14  -7    5.58    2.15
   2 -14  -7    9.42    3.85
   2 -14  -7    9.07    2.91
  -2 -14   7    4.90    3.16
  -2 -14   7    6.57    2.40
   2 -14  -7    5.66    2.22
  -2 -14   7    6.49    2.39
  -2  14   6   46.97    4.05
   2  14  -6   45.70    3.91
   2  14  -6   39.09    3.95
   2 -14  -6   49.13    4.67
   2 -14  -6   43.03    3.55
  -2 -14   6   44.12    3.73
  -2 -14   6   45.96    2.72
   2 -14  -6   46.11    2.81
  -2 -14   6   41.42    2.16
   2  14  -5   14.87    3.16
   2  14  -5   14.19    2.24
  -2  14   5   17.48    3.40
   2 -14  -5   15.38    2.66
   2 -14  -5   15.65    4.32
   2 -14  -5   19.19    3.49
  -2 -14   5   20.02    2.10
  -2 -14   5   18.53    3.03
  -2 -14   5   13.48    2.71
  -2  14   4  220.62    7.58
   2  14  -4  204.13    5.24
   2 -14  -4  188.84    4.69
   2 -14  -4  212.24    6.49
   2 -14  -4  198.48    8.76
  -2 -14   4  198.84    6.81
  -2 -14   4  199.97    6.60
   2 -14  -4  201.89    7.57
  -2 -14   4  188.23    5.00
   2  14  -3    1.96    1.66
   2  14  -3    4.95    3.07
  -2  14   3    6.99    2.92
   2 -14  -3    2.96    2.37
   2 -14  -3    2.33    2.41
   2 -14  -3    2.72    2.04
  -2 -14   3    3.02    2.47
  -2 -14   3    4.58    2.64
  -2 -14   3    4.22    1.76
   2  14  -2    6.61    1.52
   2  14  -2    6.90    2.17
  -2  14   2    7.95    3.04
   2 -14  -2    8.03    2.63
   2 -14  -2    7.39    2.54
   2 -14  -2    4.01    2.07
  -2 -14   2    9.08    1.51
  -2 -14   2    7.53    3.82
  -2 -14   2    5.63    2.82
   2  14  -1   12.72    2.27
  -2  14   1   11.76    3.03
   2 -14  -1   14.09    1.94
   2 -14  -1   14.48    2.57
  -2 -14   1   15.62    2.60
  -2 -14   1   13.24    1.52
   2 -14  -1   15.09    2.16
  -2 -14   1   15.11    3.15
  -2  14   0    8.09    4.29
   2  14   0    4.60    2.21
   2 -14   0    7.37    3.04
   2 -14   0    4.35    2.43
  -2 -14   0    4.28    1.27
   2 -14   0    7.19    1.92
  -2 -14   0    2.58    2.07
   2  14   1   -0.34    3.42
  -2  14  -1    1.99    2.14
  -2  14  -1   -1.27    2.74
   2 -14   1    0.52    1.92
  -2 -14  -1    1.83    2.29
   2 -14   1    0.59    2.41
   2 -14   1    3.06    2.06
  -2 -14  -1    0.71    1.07
  -2 -14  -1   -0.77    2.09
   2  14   2  229.31    6.84
   2  14   2  223.05    6.80
  -2  14  -2  235.02    8.26
  -2  14  -2  236.82    8.51
   2 -14   2  222.74    8.26
  -2 -14  -2  215.34    8.79
   2 -14   2  234.13    6.56
  -2 -14  -2  213.46    5.00
  -2 -14  -2  225.36    5.87
   2 -14   2  236.38    7.24
  -2 -14  -2  234.99    6.85
   2  14   3   28.11    2.74
   2  14   3   25.43    4.32
  -2  14  -3   24.37    3.38
  -2  14  -3   24.77    2.78
   2 -14   3   21.30    2.60
  -2 -14  -3   23.64    2.69
   2 -14   3   24.02    4.02
  -2 -14  -3   24.73    1.76
  -2 -14  -3   25.62    2.10
   2 -14   3   21.24    4.24
  -2 -14  -3   27.22    4.30
   2  14   4  135.34    4.95
   2  14   4  133.36    7.05
  -2  14  -4  143.64    4.95
  -2  14  -4  119.29    5.76
   2 -14   4  128.41    4.78
  -2 -14  -4  125.03    2.81
   2 -14   4  125.98    6.66
   2 -14   4  141.84    6.75
  -2 -14  -4  114.25    3.00
  -2 -14  -4  131.06    7.17
  -2  14  -5   -0.52    2.65
   2  14   5    1.71    2.58
   2  14   5    1.07    2.69
  -2  14  -5    4.08    3.09
   2 -14   5   -0.86    2.42
   2 -14   5    2.46    2.44
   2 -14   5    2.25    2.61
  -2 -14  -5    1.91    2.77
  -2  14  -6   25.21    5.04
   2  14   6   19.97    3.07
   2  14   6   26.61    3.26
  -2  14  -6   20.87    5.40
   2 -14   6   18.97    2.87
   2 -14   6   19.84    2.98
   2 -14   6   29.52    3.21
  -2 -14  -6   26.11    3.46
  -2  14  -7    1.98    2.95
   2  14   7    0.76    2.85
   2  14   7    3.19    2.99
  -2  14  -7    3.73    3.18
   2 -14   7    0.02    3.83
   2 -14   7   -1.30    4.20
   2 -14   7    6.92    2.84
  -2 -14  -7    6.19    3.20
  -2  14  -8    3.51    3.12
   2  14   8   -6.49    4.50
   2  14   8   12.08    5.05
   2 -14   8    1.78    2.61
   2 -14   8    6.37    3.22
   2 -14   8   -0.10    2.89
  -2 -14  -8    4.76    5.20
  -2  15   8   67.03    5.28
   2  15  -8   67.54    3.67
   2 -15  -8   70.07    5.87
   2 -15  -8   63.77    4.43
   2 -15  -8   68.11    5.16
  -2 -15   8   71.77    3.91
  -2 -15   8   60.03    4.67
  -2 -15   8   53.52    3.63
   2  15  -7    9.00    2.39
   2  15  -7    7.84    2.34
  -2  15   7    9.27    3.50
   2 -15  -7    4.21    4.19
   2 -15  -7    3.04    3.25
   2 -15  -7    6.84    3.64
  -2 -15   7    5.31    2.52
  -2 -15   7    6.01    3.24
  -2 -15   7    6.28    1.76
   2  15  -6    2.81    2.21
   2  15  -6    2.00    3.54
  -2  15   6   -2.91    3.45
   2 -15  -6   -2.86    2.54
   2 -15  -6    4.50    2.99
   2 -15  -6   -1.36    3.38
  -2 -15   6    3.13    2.23
  -2 -15   6    2.53    3.12
  -2 -15   6   -1.94    2.61
   2  15  -5  149.67    4.67
   2  15  -5  131.87    6.63
  -2  15   5  149.69    6.84
   2 -15  -5  162.09    5.69
   2 -15  -5  150.82    6.08
   2 -15  -5  153.40    6.67
  -2 -15   5  145.10    6.16
  -2 -15   5  139.82    6.13
  -2 -15   5  127.91    4.12
   2  15  -4    4.67    2.24
   2  15  -4    4.13    3.11
   2 -15  -4    5.61    2.68
   2 -15  -4    3.05    2.55
   2 -15  -4    6.19    3.39
   2 -15  -4    7.34    2.79
  -2 -15   4    3.13    3.02
  -2 -15   4    6.80    1.97
  -2 -15   4    2.83    2.91
   2  15  -3    7.39    1.83
   2  15  -3   10.67    3.61
  -2  15   3   12.92    5.14
   2 -15  -3    6.53    1.78
   2 -15  -3    5.87    2.72
   2 -15  -3   11.02    2.30
  -2 -15   3    6.56    1.81
  -2 -15   3    7.52    2.91
  -2 -15   3    6.82    3.10
   2  15  -2   34.40    2.14
   2  15  -2   33.94    4.23
  -2  15   2   36.24    5.66
   2 -15  -2   30.05    2.25
   2 -15  -2   34.34    3.09
   2 -15  -2   35.63    2.66
  -2 -15   2   35.44    2.06
  -2 -15   2   35.83    3.26
  -2 -15   2   32.39    2.46
   2  15  -1   16.82    2.57
  -2  15   1   14.59    5.08
   2 -15  -1   17.02    2.13
   2 -15  -1   18.81    2.96
  -2 -15   1   16.47    4.25
  -2 -15   1   17.40    2.55
   2 -15  -1   21.76    2.42
  -2 -15   1   12.63    2.34
  -2  15   0   -6.50    3.16
   2  15   0   -1.74    3.56
   2 -15   0    2.54    3.43
   2 -15   0    0.49    2.63
  -2 -15   0   -2.85    2.54
   2 -15   0    1.54    2.06
  -2 -15   0    3.02    3.33
   2  15   1   51.44    4.89
  -2  15  -1   52.32    4.18
   2 -15   1   48.97    3.08
   2 -15   1   63.49    4.63
  -2 -15  -1   56.93    4.93
   2 -15   1   52.23    3.62
  -2 -15  -1   56.46    2.64
  -2 -15  -1   53.26    2.19
  -2 -15  -1   59.92    3.27
   2  15   2    2.53    2.37
   2  15   2   -0.49    3.95
  -2  15  -2    1.06    4.80
  -2  15  -2    3.27    2.48
   2 -15   2   -0.30    2.28
  -2 -15  -2    2.43    2.41
   2 -15   2    2.07    2.34
  -2 -15  -2    0.34    1.75
  -2 -15  -2   -0.42    2.14
   2 -15   2   -1.09    2.60
  -2 -15  -2    2.88    2.51
   2  15   3  289.32    8.82
  -2  15  -3  275.31   10.22
   2  15   3  287.23   11.79
  -2  15  -3  283.19    8.61
   2 -15   3  302.37    8.75
   2 -15   3  291.93   11.70
   2 -15   3  268.69   10.88
  -2 -15  -3  302.27    9.29
   2  15   4   11.01    2.84
  -2  15  -4    6.35    5.31
   2  15   4    8.74    4.77
  -2  15  -4   13.02    2.84
   2 -15   4   13.95    2.78
   2 -15   4   14.22    2.71
   2 -15   4   10.82    2.74
  -2 -15  -4    8.48    4.62
  -2  15  -5    0.59    2.88
   2  15   5    1.81    2.82
  -2  15  -5   -1.52    3.35
   2  15   5    0.79    2.98
   2 -15   5    2.48    2.82
   2 -15   5    1.81    2.71
   2 -15   5    3.20    2.69
  -2 -15  -5    3.15    3.00
  -2  15  -6    5.59    4.83
   2  15   6    7.24    4.46
   2  15   6    5.64    4.90
  -2  15  -6    0.71    5.43
   2 -15   6   10.20    4.22
   2 -15   6    6.87    4.39
   2 -15   6    4.14    3.09
  -2 -15  -6    4.25    3.32
  -2  15  -7   28.39    3.64
   2  15   7   35.19    5.29
   2  15   7   32.78    3.95
  -2  15  -7   25.41    3.99
   2 -15   7   26.96    3.32
   2 -15   7   36.12    3.56
   2 -15   7   32.47    3.74
  -2 -15  -7   37.73    4.01
   2  16  -6   34.96    2.95
   2  16  -6   27.16    3.14
  -2  16   6   40.95    6.94
   2 -16  -6   30.78    3.40
   2 -16  -6   35.89    5.71
   2 -16  -6   36.78    2.99
  -2 -16   6   30.85    4.40
  -2 -16   6   37.94    6.08
  -2 -16   6   27.27    3.53
   2  16  -5    7.53    2.38
   2  16  -5    3.24    2.61
  -2  16   5    4.76    3.73
   2 -16  -5    6.67    4.48
   2 -16  -5   13.12    4.93
   2 -16  -5    8.51    2.42
  -2 -16   5    9.06    2.25
  -2 -16   5    7.14    5.25
  -2 -16   5    5.92    2.06
  -2  16   4   87.86    5.56
   2  16  -4   73.47    4.86
   2 -16  -4   78.65    3.14
   2 -16  -4   89.65    6.44
   2 -16  -4   81.39    6.77
  -2 -16   4   87.40    6.98
  -2 -16   4   77.07    3.37
   2 -16  -4   84.31    3.78
  -2 -16   4   66.16    4.90
   2  16  -3    1.48    2.44
   2  16  -3   -2.18    2.86
  -2  16   3    2.15    3.37
   2 -16  -3    3.58    2.63
   2 -16  -3    2.03    1.90
   2 -16  -3   -1.37    4.39
   2 -16  -3   -0.17    2.27
  -2 -16   3   -0.72    2.82
  -2 -16   3   -0.11    4.36
  -2 -16   3    0.45    2.10
   2  16  -2    4.93    1.79
   2  16  -2    4.35    4.01
  -2  16   2    8.59    3.43
   2 -16  -2    6.52    2.02
   2 -16  -2    2.70    4.48
   2 -16  -2    8.04    2.39
  -2 -16   2    3.77    2.74
  -2 -16   2    3.55    2.90
  -2 -16   2    7.17    3.46
   2  16  -1   24.67    3.06
  -2  16   1   20.48    3.70
   2 -16  -1   23.36    2.46
   2 -16  -1   23.36    3.24
  -2 -16   1   21.60    3.08
  -2 -16   1   24.41    1.98
   2 -16  -1   27.89    2.78
  -2 -16   1   23.75    2.72
   2  16   0    1.94    4.08
  -2  16   0   -2.65    3.23
   2 -16   0    0.51    2.20
   2 -16   0   -6.57    2.82
  -2 -16   0    3.01    4.20
  -2 -16   0   -0.52    1.47
   2 -16   0    1.10    2.35
  -2 -16   0    2.56    2.39
   2  16   1   40.49    5.10
  -2  16  -1   40.20    6.29
   2 -16   1   38.95    4.56
   2 -16   1   33.39    3.54
  -2 -16  -1   35.55    3.29
  -2 -16  -1   36.10    2.60
   2 -16   1   43.58    3.12
  -2 -16  -1   34.84    4.74
  -2  16  -2  230.10    7.40
  -2  16  -2  222.38    9.27
   2  16   2  218.16   10.41
   2 -16   2  229.39    8.02
  -2 -16  -2  226.21    7.64
   2 -16   2  222.87    7.31
   2 -16   2  236.98    9.62
  -2 -16  -2  237.32    8.02
   2  16   3    0.74    2.73
  -2  16  -3    6.25    3.36
   2  16   3    0.82    4.56
  -2  16  -3    2.08    2.66
   2 -16   3    1.72    3.95
   2 -16   3    1.68    4.30
   2 -16   3    1.58    3.94
  -2 -16  -3    2.25    2.90
   2  16   4   94.24    4.65
  -2  16  -4   83.00    8.12
   2  16   4   93.65    7.17
  -2  16  -4   92.79    4.50
   2 -16   4   93.67    6.72
   2 -16   4   84.90    4.61
   2 -16   4   80.32    6.37
  -2 -16  -4   91.46    7.18
   2  16   5   -3.60    4.47
  -2  16  -5    5.91    3.42
   2  16   5    2.58    3.18
  -2  16  -5    3.30    3.03
   2 -16   5   -0.43    4.57
   2 -16   5    0.35    2.79
   2 -16   5   -1.90    4.46
  -2 -16  -5    8.33    5.00
   2  17  -3   61.44    5.95
   2  17  -3   67.97    4.60
  -2  17   3   68.16    7.86
   2 -17  -3   62.27    6.46
   2 -17  -3   60.16    4.61
   2 -17  -3   71.29    4.58
   2 -17  -3   77.61    3.71
  -2 -17   3   66.46    3.11
  -2 -17   3   70.58    4.59
  -2 -17   3   64.21    5.11
   2  17  -2   17.02    3.12
  -2  17   2   17.63    6.13
   2 -17  -2   15.02    3.75
   2 -17  -2   16.42    3.46
  -2 -17   2   12.74    5.05
  -2 -17   2   16.43    2.15
   2 -17  -2   14.90    2.68
  -2 -17   2   15.25    2.76
   2  17  -1   13.47    3.07
  -2  17   1   16.34    5.72
   2 -17  -1   12.70    3.71
   2 -17  -1    5.86    5.05
  -2 -17   1   13.94    4.86
  -2 -17   1   11.22    3.00
   2 -17  -1   11.49    2.70
  -2 -17   1   14.03    4.16
  -2  17   0   21.22    6.15
   2  17   0   20.49    5.02
   2 -17   0   23.67    2.99
   2 -17   0   16.71    3.51
  -2 -17   0   26.42    3.37
   2 -17   0   21.65    2.70
  -2 -17   0   21.15    3.02
  -2  17  -1   22.36    4.01
   2  17   1   15.86    3.19
   2 -17   1   24.53    2.99
   2 -17   1   21.68    3.36
  -2 -17  -1   20.94    3.30
   2 -17   1   17.99    4.38
  -2 -17  -1   16.55    3.22
   3   0 -17   -2.71    5.07
  -3   0  17    1.92    3.84
  -3   0  17    5.72    2.69
   3   0 -16   20.66    5.11
  -3   0  16   13.26    5.98
  -3   0  16   18.49    1.84
   3   0 -15   -1.67    2.77
  -3   0  15    1.03    3.29
  -3   0  15    1.40    1.42
   3   0 -14   45.35    3.37
   3   0 -14   41.36    1.91
  -3   0  14   46.81    3.86
  -3   0  14   45.12    2.61
   3   0 -13    3.15    2.41
   3   0 -13    1.44    1.19
  -3   0  13    0.82    2.73
  -3   0  13   -0.59    1.75
   3   0 -12  799.87   23.90
   3   0 -12  771.42   20.91
  -3   0  12  805.01   29.68
  -3   0  12  769.38   18.75
   3   0 -11    2.72    2.08
   3   0 -11    1.00    1.44
  -3   0  11   -0.62    3.44
  -3   0  11    0.40    1.32
   3   0 -10    0.42    1.70
   3   0 -10    0.84    0.82
  -3   0  10    0.17    3.17
  -3   0  10    1.25    0.74
   3   0  -9   -0.86    1.68
   3   0  -9    0.08    1.06
  -3   0   9    3.16    1.76
  -3   0   9   -0.46    0.98
   3   0  -8   65.78    3.30
   3   0  -8   64.24    1.13
  -3   0   8   66.65    2.51
  -3   0   8   64.56    1.16
   3   0  -7   -3.00    1.42
   3   0  -7   -0.06    0.77
  -3   0   7   -1.10    1.43
  -3   0   7   -0.37    0.80
   3   0  -6    7.72    2.06
   3   0  -6    3.74    0.69
  -3   0   6    3.87    1.41
  -3   0   6    4.62    0.80
   3   0  -5   -0.73    1.26
  -3   0   5    2.64    0.68
  -3   0   5    3.83    1.36
   3   0  -4 1885.56   70.48
   3   0  -4 1945.14   61.69
  -3   0   4 1932.89   63.65
  -3   0   4 1889.11   67.96
  -3   0   4 1923.33   62.07
   3   0  -3    0.14    0.50
   3   0  -3   -0.86    1.02
   3   0  -3   -1.89    0.82
  -3   0   3   -0.44    0.58
  -3   0   3    0.48    1.65
  -3   0   3   -0.43    0.71
   3   0  -2  170.69    2.28
   3   0  -2  172.17    2.78
   3   0  -2  167.79    2.40
  -3   0   2  172.23    2.73
   3   0  -1   -0.39    0.85
   3   0  -1   -0.02    0.62
   3   0  -1    0.54    0.58
   3   0  -1   -1.77    1.50
   3   0   0  485.12    9.43
   3   0   1   -1.02    0.61
   3   0   1    1.63    1.16
  -3   0  -1    0.55    0.66
   3   0   2 4695.87  287.01
   3   0   2 4365.48  288.14
  -3   0  -2 4446.93  275.24
   3   0   3    0.76    0.73
   3   0   3    0.24    1.27
  -3   0  -3    1.82    1.16
   3   0   4  373.97    6.30
   3   0   4  375.72    7.82
  -3   0  -4  379.10    6.29
   3   0   5    3.30    1.43
   3   0   5    2.71    2.34
  -3   0  -5    1.24    1.36
   3   0   6    3.88    1.67
   3   0   6    4.28    2.56
  -3   0  -6    3.56    0.98
   3   0   7    1.01    1.76
   3   0   7   -2.99    2.71
  -3   0  -7    1.19    1.65
   3   0   8  120.35    2.92
   3   0   8  121.06    5.28
  -3   0  -8  116.41    2.74
   3   0   9   -1.55    1.62
   3   0   9   -5.48    3.19
  -3   0  -9   -1.61    2.17
   3   0  10  275.06    8.37
   3   0  10  271.43    7.60
  -3   0 -10  278.95    7.80
   3   0  11   -5.35    2.98
   3   0  11    2.98    2.29
  -3   0 -11   -0.11    2.67
   3   0  12   12.51    3.54
   3   0  12   11.35    2.58
  -3   0 -12   13.38    3.16
   3   0  13   -0.79    3.64
   3   0  13   -0.37    2.63
  -3   0 -13    0.38    2.07
   3   0  14   13.71    4.36
   3   0  14    8.84    3.10
  -3   0 -14   10.56    2.45
  -3   1  17    5.27    3.73
   3   1 -17    4.14    3.35
  -3   1  17    4.71    1.95
  -3  -1  17   10.16    3.92
   3  -1 -17    2.72    3.39
  -3   1  16    3.91    2.61
   3   1 -16    1.19    4.61
  -3   1  16    9.64    5.35
   3  -1 -16    1.37    2.71
  -3  -1  16   -2.00    5.37
   3  -1 -16   -4.26    3.06
  -3  -1  16    0.24    1.41
  -3   1  15   15.30    2.64
   3   1 -15   19.27    3.11
  -3   1  15   21.06    3.42
   3  -1 -15   18.23    1.90
  -3  -1  15   21.14    3.53
   3  -1 -15   21.21    3.02
  -3  -1  15   18.01    2.21
  -3   1  14    5.02    1.44
   3   1 -14    6.00    2.71
  -3   1  14    6.79    2.98
   3  -1 -14    4.43    2.42
  -3  -1  14    7.38    3.04
   3  -1 -14    7.60    2.57
  -3  -1  14    2.99    1.85
  -3   1  13  411.18   10.29
   3   1 -13  430.75   12.01
  -3   1  13  406.30   12.43
   3  -1 -13  415.85    9.44
  -3  -1  13  413.66   15.73
   3  -1 -13  425.11   11.84
  -3  -1  13  382.57    7.80
  -3   1  12    1.10    2.53
   3   1 -12    4.75    2.30
  -3   1  12    2.75    1.77
   3   1 -12    3.34    1.46
   3  -1 -12    5.01    2.25
  -3  -1  12    2.49    3.78
   3  -1 -12    1.95    1.91
  -3  -1  12    2.38    1.40
  -3   1  11  165.47    5.01
   3   1 -11  164.07    4.52
  -3   1  11  163.24    3.11
   3   1 -11  161.53    3.38
   3  -1 -11  168.24    4.84
  -3  -1  11  164.28    5.06
   3  -1 -11  164.34    3.23
  -3  -1  11  161.58    2.65
  -3   1  10    7.90    2.03
   3   1 -10   10.84    2.89
  -3   1  10    6.18    1.43
   3   1 -10    6.34    0.72
   3  -1 -10    5.16    2.94
  -3  -1  10    5.62    1.97
   3  -1 -10    6.98    0.97
  -3  -1  10    7.37    1.02
  -3   1   9   98.39    2.31
   3   1  -9   95.60    4.08
  -3   1   9   92.35    4.45
   3  -1  -9   95.94    2.35
  -3  -1   9   92.31    3.09
   3  -1  -9  100.72    3.05
  -3  -1   9   89.61    1.34
  -3   1   8    6.56    0.76
   3   1  -8    5.82    1.53
  -3   1   8    5.55    1.79
   3   1  -8    6.36    0.50
   3  -1  -8    7.42    1.62
  -3  -1   8    7.33    2.53
  -3  -1   8    6.27    0.70
   3  -1  -8    5.29    0.75
  -3   1   7   14.89    0.79
   3   1  -7   14.12    1.52
  -3   1   7   14.34    2.58
   3   1  -7   15.72    0.66
   3  -1  -7   11.28    2.44
  -3  -1   7   12.81    1.61
  -3  -1   7   14.79    0.67
   3  -1  -7   15.95    1.14
  -3   1   6   23.51    1.83
   3   1  -6   29.33    1.59
  -3   1   6   31.50    1.35
   3   1  -6   28.25    0.63
   3  -1  -6   26.55    1.17
   3  -1  -6   31.63    2.55
  -3  -1   6   29.64    1.10
  -3  -1   6   28.78    0.70
  -3  -1   6   27.07    1.71
  -3   1   5  799.89   14.90
   3   1  -5  803.09   18.75
  -3   1   5  810.06   16.50
   3   1  -5  805.35   13.79
  -3   1   5  792.28   19.12
   3  -1  -5  820.04   21.44
   3  -1  -5  824.22   16.91
  -3  -1   5  812.66   19.07
  -3  -1   5  817.41   14.75
  -3  -1   5  820.33   17.16
  -3   1   4    7.46    0.68
   3   1  -4    7.03    1.71
   3   1  -4    8.35    0.36
  -3   1   4   10.21    1.21
  -3   1   4    8.92    1.30
   3  -1  -4    9.94    1.05
   3  -1  -4    6.38    1.31
  -3  -1   4    9.50    1.79
  -3  -1   4    8.49    0.71
  -3  -1   4    7.59    1.27
   3   1  -3    0.85    0.62
   3   1  -3    0.16    0.89
  -3   1   3    1.00    0.38
  -3   1   3    1.57    0.83
   3   1  -3    0.06    0.49
   3  -1  -3    0.34    0.39
  -3  -1   3    1.24    0.76
   3  -1  -3    0.83    0.72
  -3  -1   3    0.13    0.93
   3  -1  -3    1.30    1.09
   3   1  -2   49.73    1.10
   3   1  -2   50.89    1.04
   3   1  -2   52.04    1.09
  -3   1   2   54.82    2.19
   3  -1  -2   50.10    0.83
   3  -1  -2   51.54    1.83
   3  -1  -2   51.45    2.33
  -3  -1   2   49.67    1.75
  -3  -1   2   55.81    1.75
   3   1  -1  203.88    3.09
  -3   1   1  211.28    4.66
   3   1  -1  202.35    3.25
   3   1  -1  202.55    2.84
   3  -1  -1  208.81    3.56
   3  -1  -1  210.21    3.86
   3  -1  -1  203.81    3.05
   3   1   0   37.96    1.25
   3   1   0   38.52    1.04
   3   1   0   38.37    1.81
   3  -1   0   37.24    1.11
   3  -1   0   35.26    1.55
   3   1   1  193.78    2.30
   3   1   1  196.58    4.42
  -3   1  -1  195.44    3.05
   3  -1   1  194.76    3.67
   3  -1   1  206.24    4.13
  -3  -1  -1  196.07    2.84
   3   1   2  285.41    3.81
   3   1   2  296.58    5.56
   3  -1   2  305.68    7.82
   3  -1   2  293.89    4.60
  -3  -1  -2  294.79    4.57
   3   1   3 1967.57   65.97
  -3   1  -3 1913.69   68.47
   3   1   3 1994.20   76.04
   3  -1   3 1982.09   72.19
  -3  -1  -3 2004.21   68.73
   3  -1   3 1959.69   77.79
   3   1   4  199.82    3.50
   3   1   4  205.72    5.45
   3  -1   4  189.29    3.97
   3  -1   4  204.10    4.26
  -3  -1  -4  195.26    3.41
   3   1   5   11.11    0.90
  -3   1  -5    9.20    1.07
   3   1   5   11.66    2.54
   3  -1   5   10.24    1.09
  -3  -1  -5   10.15    0.84
   3  -1   5    9.85    2.46
   3   1   6   17.09    1.12
  -3   1  -6   17.25    1.28
   3   1   6   15.86    1.80
   3  -1   6   17.17    1.31
  -3  -1  -6   18.97    1.55
   3  -1   6   16.67    1.86
   3   1   7    1.13    1.67
  -3   1  -7    0.69    1.17
   3   1   7    2.73    1.69
   3  -1   7    1.51    1.27
  -3  -1  -7    0.43    0.98
   3  -1   7   -0.46    1.72
   3   1   8    2.74    1.30
  -3   1  -8    3.44    2.14
   3   1   8    2.92    1.90
   3  -1   8    5.30    2.28
  -3  -1  -8    2.34    1.16
   3  -1   8    3.91    1.92
   3   1   9  143.50    3.59
  -3   1  -9  142.24    4.65
   3   1   9  139.00    4.50
   3  -1   9  147.40    3.84
  -3  -1  -9  143.67    3.29
   3  -1   9  140.59    4.49
   3   1  10   17.21    1.96
  -3   1 -10   22.07    1.91
   3   1  10   17.59    3.66
   3  -1  10   18.63    2.16
  -3  -1 -10   21.23    1.69
   3  -1  10   21.10    2.44
   3   1  11   20.22    2.17
  -3   1 -11   21.91    2.11
   3   1  11   18.16    4.07
   3  -1  11   18.20    2.34
  -3  -1 -11   20.04    1.85
   3  -1  11   23.55    2.57
   3   1  12    3.41    2.09
  -3   1 -12    2.00    1.96
   3   1  12   -1.71    2.48
   3  -1  12    3.46    3.48
  -3  -1 -12    0.60    1.81
   3  -1  12    1.04    2.52
   3   1  13   -2.24    2.34
  -3   1 -13    2.05    2.16
   3   1  13   -2.53    2.52
   3  -1  13   -0.62    3.78
  -3  -1 -13    3.26    1.98
   3  -1  13   -0.35    2.60
   3   1  14    4.47    2.64
  -3   1 -14    2.02    3.63
   3   1  14    2.06    3.01
   3  -1  14   -2.12    4.32
  -3  -1 -14    3.79    3.42
   3  -1  14   -1.58    2.78
  -3   2  17    7.65    3.09
   3   2 -17    9.18    3.49
  -3   2  17   14.59    3.83
   3  -2 -17    7.16    2.25
  -3  -2  17   11.91    4.13
   3  -2 -17    8.36    3.46
  -3   2  16   18.51    2.10
   3   2 -16   20.58    3.56
  -3   2  16   28.21    5.72
   3  -2 -16   18.95    3.42
  -3  -2  16   26.98    4.00
   3  -2 -16   18.88    3.40
  -3   2  15    9.58    1.80
   3   2 -15   10.20    4.59
  -3   2  15   10.69    3.37
   3  -2 -15   10.37    1.99
  -3  -2  15   13.35    3.29
   3  -2 -15   13.11    3.06
  -3  -2  15   10.05    1.26
  -3   2  14   89.63    2.74
   3   2 -14   87.37    4.28
  -3   2  14   88.75    4.74
   3  -2 -14   84.29    3.02
  -3  -2  14   91.86    4.82
   3  -2 -14   92.30    4.18
  -3  -2  14   80.96    2.03
  -3   2  13    1.32    1.40
   3   2 -13    2.30    2.40
  -3   2  13    1.20    2.69
   3  -2 -13    0.92    1.50
  -3  -2  13    2.19    4.04
   3  -2 -13    1.57    2.43
  -3  -2  13    2.67    1.36
  -3   2  12  532.27   12.10
   3   2 -12  549.30   17.97
  -3   2  12  540.15   15.78
   3  -2 -12  539.89   14.10
  -3  -2  12  510.66   15.12
   3  -2 -12  547.81   15.09
  -3  -2  12  496.71    9.79
  -3   2  11   63.40    2.56
   3   2 -11   59.93    2.88
  -3   2  11   61.68    3.21
   3  -2 -11   58.31    1.91
  -3  -2  11   65.67    3.14
   3  -2 -11   59.15    4.34
  -3  -2  11   60.33    1.57
  -3   2  10   40.41    1.42
   3   2 -10   41.76    2.25
  -3   2  10   41.17    3.71
   3  -2 -10   36.83    2.06
  -3  -2  10   37.55    2.55
   3  -2 -10   38.73    2.33
  -3  -2  10   37.45    1.09
  -3   2   9   26.74    1.21
   3   2  -9   27.36    1.95
  -3   2   9   24.65    2.17
   3  -2  -9   29.24    1.76
  -3  -2   9   28.54    2.11
   3  -2  -9   29.39    2.10
  -3  -2   9   27.28    0.79
  -3   2   8    1.16    0.86
   3   2  -8    0.14    1.48
  -3   2   8    1.35    2.47
   3  -2  -8   -1.44    2.54
   3  -2  -8    1.78    0.85
  -3  -2   8    1.24    0.42
  -3  -2   8    2.34    1.57
  -3   2   7  229.61    3.73
   3   2  -7  234.21    4.64
  -3   2   7  236.30    6.43
   3  -2  -7  232.35    5.04
   3  -2  -7  232.09    4.21
  -3  -2   7  226.50    2.23
  -3  -2   7  228.82    4.80
  -3   2   6  917.57   23.72
   3   2  -6  914.22   22.37
  -3   2   6  887.00   19.96
  -3  -2   6  885.83   20.74
   3  -2  -6  865.67   22.38
  -3  -2   6  890.61   22.45
   3  -2  -6  891.06   19.47
  -3   2   5    7.54    1.44
   3   2  -5    6.31    1.17
  -3   2   5    7.25    0.49
  -3  -2   5    5.58    0.98
   3  -2  -5    7.89    0.82
   3  -2  -5    6.95    2.23
  -3  -2   5    4.68    1.82
   3   2  -4  493.51    6.44
   3   2  -4  504.48   10.47
   3   2  -4  512.56    6.84
  -3   2   4  490.31   10.08
  -3   2   4  512.47    6.58
  -3   2   4  518.66   10.38
   3  -2  -4  520.58   10.49
   3  -2  -4  508.23    8.86
  -3  -2   4  521.93    9.86
  -3  -2   4  498.62    9.12
   3   2  -3   69.98    2.16
   3   2  -3   67.21    1.21
   3   2  -3   71.18    1.46
   3   2  -3   71.81    1.17
  -3   2   3   74.26    2.34
   3  -2  -3   72.41    2.03
   3  -2  -3   74.71    1.58
  -3  -2   3   73.75    1.57
  -3  -2   3   72.78    1.64
   3   2  -2  129.82    2.32
   3   2  -2  134.13    2.19
  -3   2   2  137.13    3.51
   3   2  -2  131.34    2.05
   3  -2  -2  136.83    2.49
  -3  -2   2  134.80    2.00
  -3  -2   2  135.58    3.02
   3   2  -1   11.04    1.06
   3   2  -1   10.34    0.61
   3   2  -1    9.65    0.70
  -3   2   1   10.13    2.07
   3  -2  -1   12.21    1.20
  -3  -2   1   10.10    1.02
   3  -2  -1   10.58    1.07
   3   2   0   -0.98    1.59
   3   2   0    1.77    0.67
  -3   2   0    1.08    1.31
   3   2   0    1.15    0.38
  -3   2   0    3.66    1.45
   3   2   0   -0.99    1.38
   3  -2   0    1.41    1.25
   3  -2   0    0.42    0.96
   3   2   1   87.05    1.99
   3   2   1   85.01    1.08
   3   2   1   89.52    1.99
   3  -2   1   92.14    2.46
  -3  -2  -1   88.37    1.98
   3   2   2  487.32    7.21
   3   2   2  486.64    9.61
  -3   2  -2  498.32   10.23
   3  -2   2  480.85    8.79
   3  -2   2  500.72   10.88
  -3  -2  -2  475.41    6.85
  -3  -2  -2  493.63    9.72
   3   2   3    0.40    0.50
   3   2   3    2.34    1.26
   3  -2   3    0.55    1.72
  -3  -2  -3    0.23    0.75
  -3  -2  -3   -0.51    1.27
   3   2   4  143.30    2.03
  -3   2  -4  148.14    2.85
   3   2   4  144.47    3.30
   3  -2   4  141.27    3.76
   3  -2   4  144.67    3.37
  -3  -2  -4  144.73    2.34
   3  -2   4  147.05    2.73
  -3  -2  -4  145.46    3.32
   3   2   5  202.55    3.10
  -3   2  -5  200.49    3.81
   3   2   5  210.36    5.94
   3  -2   5  205.81    5.11
   3  -2   5  209.18    5.85
  -3  -2  -5  203.54    3.00
   3  -2   5  208.15    4.82
  -3  -2  -5  211.50    4.69
   3   2   6    3.29    1.40
  -3   2  -6    3.60    1.23
   3   2   6    5.08    1.66
   3  -2   6    5.32    1.97
   3  -2   6    6.67    1.62
  -3  -2  -6    2.94    0.82
   3  -2   6    4.06    1.96
  -3  -2  -6    7.09    2.60
   3   2   7    2.02    1.04
  -3   2  -7    1.86    1.34
   3   2   7   -0.56    1.78
   3  -2   7    1.63    2.03
   3  -2   7   -2.48    1.70
  -3  -2  -7    0.96    0.90
   3  -2   7    1.59    2.11
  -3  -2  -7    0.93    1.78
   3   2   8  126.97    2.91
  -3   2  -8  136.07    4.38
   3   2   8  132.29    5.36
   3  -2   8  126.14    3.44
  -3  -2  -8  130.76    3.43
   3  -2   8  130.66    5.44
  -3  -2  -8  126.16    3.97
   3   2   9   49.13    2.00
  -3   2  -9   47.38    2.29
   3   2   9   48.18    2.81
   3  -2   9   48.50    3.57
  -3  -2  -9   50.18    2.54
   3  -2   9   53.15    4.14
   3   2  10  166.23    4.20
  -3   2 -10  174.61    4.50
   3   2  10  160.53    5.28
   3  -2  10  170.94    6.20
   3  -2  10  166.67    5.24
  -3  -2 -10  162.27    3.81
   3  -2  10  176.39    4.90
   3   2  11    4.32    1.93
  -3   2 -11    6.83    2.01
   3   2  11    9.02    3.70
   3  -2  11    3.64    2.99
   3  -2  11    2.62    2.43
  -3  -2 -11    8.25    2.46
   3  -2  11    7.02    2.22
   3   2  12   10.66    3.47
  -3   2 -12   13.76    2.29
   3   2  12   12.19    2.73
   3  -2  12   11.93    3.37
   3  -2  12   11.69    2.71
  -3  -2 -12   15.28    2.82
   3  -2  12   12.84    2.60
   3   2  13   14.01    3.84
  -3   2 -13   18.35    2.60
   3   2  13   16.04    3.10
   3  -2  13   13.51    5.65
   3  -2  13   17.82    2.94
  -3  -2 -13   12.72    2.08
   3  -2  13   18.16    4.39
   3   2  14    7.64    4.21
  -3   2 -14    9.39    2.69
   3   2  14   12.45    3.09
   3  -2  14    2.60    3.88
   3  -2  14    9.24    3.05
  -3  -2 -14    9.48    2.27
   3  -2  14    6.35    4.69
  -3   3  17    0.52    2.05
   3   3 -17    0.90    3.28
  -3   3  17    0.03    3.58
   3  -3 -17   -2.32    3.64
  -3  -3  17    3.07    5.96
   3  -3 -17    2.48    3.30
   3   3 -16    0.76    3.16
  -3   3  16    0.42    5.09
   3  -3 -16    4.71    3.16
   3  -3 -16    3.74    2.19
  -3  -3  16    0.87    3.56
  -3   3  15    2.74    2.80
   3   3 -15   -0.77    4.49
  -3   3  15   -3.01    4.96
   3  -3 -15    4.30    2.87
   3  -3 -15    0.11    3.15
  -3  -3  15    2.41    2.10
  -3  -3  15    2.61    5.17
  -3  -3  15    3.57    1.56
  -3   3  14   94.65    4.28
   3   3 -14   93.48    4.19
  -3   3  14   97.57    6.75
   3  -3 -14  105.13    4.53
   3  -3 -14   93.36    3.35
  -3  -3  14   85.92    2.49
  -3  -3  14  102.55    4.74
  -3  -3  14   84.31    2.49
  -3   3  13  167.25    5.32
   3   3 -13  177.61    5.77
  -3   3  13  161.93    8.10
   3  -3 -13  172.88    5.48
   3  -3 -13  163.55    5.60
  -3  -3  13  160.31    4.06
  -3  -3  13  165.46    5.95
  -3  -3  13  147.15    3.25
  -3   3  12   13.43    2.32
   3   3 -12   12.14    2.32
  -3   3  12    5.54    3.86
   3  -3 -12   10.31    2.44
   3  -3 -12   11.47    1.61
  -3  -3  12   12.11    1.37
  -3  -3  12    8.98    2.54
  -3  -3  12   10.60    1.05
  -3   3  11  132.80    3.05
   3   3 -11  138.12    4.18
  -3   3  11  130.21    4.44
   3  -3 -11  132.35    5.84
   3  -3 -11  136.56    3.14
  -3  -3  11  124.31    2.03
  -3  -3  11  134.72    4.49
  -3  -3  11  121.50    1.71
  -3   3  10   53.04    2.53
   3   3 -10   58.32    3.62
  -3   3  10   48.08    2.78
   3  -3 -10   51.06    2.61
   3  -3 -10   52.85    1.78
  -3  -3  10   48.53    1.16
  -3  -3  10   52.43    2.73
  -3  -3  10   49.29    0.95
  -3   3   9    2.02    1.58
   3   3  -9    0.77    1.60
  -3   3   9    1.36    2.83
   3  -3  -9    1.26    1.77
  -3  -3   9    1.94    1.79
  -3  -3   9    1.02    0.39
  -3  -3   9    0.83    0.34
   3  -3  -9    0.65    1.06
  -3   3   8   19.28    1.79
   3   3  -8   14.87    1.64
  -3   3   8   15.91    1.91
   3  -3  -8   15.99    1.68
  -3  -3   8   19.33    2.71
   3  -3  -8   19.64    1.90
  -3   3   7   89.12    2.81
   3   3  -7   86.50    3.18
  -3   3   7   84.62    1.91
  -3  -3   7   89.43    2.10
   3  -3  -7   88.05    2.72
  -3  -3   7   86.41    2.52
   3  -3  -7   85.21    2.45
  -3   3   6  247.85    6.48
   3   3  -6  239.02    4.46
  -3   3   6  244.82    4.23
  -3  -3   6  237.57    5.21
   3  -3  -6  248.22    5.22
  -3  -3   6  251.84    4.86
   3  -3  -6  234.15    4.63
  -3   3   5  833.33   20.62
   3   3  -5  843.40   19.53
  -3   3   5  848.05   19.38
  -3  -3   5  851.04   21.24
   3  -3  -5  847.52   21.17
  -3  -3   5  852.92   21.66
   3  -3  -5  831.78   18.54
   3   3  -4   10.82    0.96
   3   3  -4    8.61    0.28
  -3   3   4    8.18    1.10
   3  -3  -4    8.73    0.99
  -3  -3   4   12.08    1.58
  -3  -3   4    7.86    1.10
   3   3  -3   70.82    1.70
  -3   3   3   70.28    1.84
   3   3  -3   70.35    1.37
   3   3  -3   70.51    0.98
   3  -3  -3   72.28    2.95
   3  -3  -3   74.40    2.47
  -3  -3   3   69.12    1.98
  -3  -3   3   72.08    1.82
   3   3  -2  139.19    2.65
   3   3  -2  141.45    1.81
  -3   3   2  142.23    3.91
   3   3  -2  143.05    1.74
   3  -3  -2  142.09    2.71
  -3  -3   2  146.42    3.46
  -3  -3   2  143.03    2.45
   3  -3  -2  141.98    2.71
  -3  -3   2  142.25    1.88
   3   3  -1    5.46    1.14
   3   3  -1    5.38    0.67
  -3   3   1    5.77    1.31
   3   3  -1    4.59    0.70
   3  -3  -1    3.87    1.23
  -3  -3   1    7.01    1.09
  -3  -3   1    4.94    0.72
   3  -3  -1    3.88    1.13
  -3  -3   1    3.73    0.78
   3   3   0   42.28    2.25
   3   3   0   42.57    0.69
  -3   3   0   40.56    1.88
   3   3   0   40.21    1.72
  -3   3   0   41.62    1.47
   3  -3   0   39.47    2.71
  -3  -3   0   45.17    1.54
   3  -3   0   42.90    2.12
  -3  -3   0   42.24    1.89
   3   3   1  341.16    6.49
   3   3   1  342.50    3.82
   3   3   1  345.91    3.73
   3   3   1  344.27    7.00
  -3   3  -1  358.10    6.37
  -3   3  -1  353.78    7.31
   3  -3   1  350.23    7.13
   3  -3   1  350.29    6.17
  -3  -3  -1  364.94    6.51
   3   3   2   27.93    1.51
   3   3   2   25.23    0.50
  -3   3  -2   21.85    1.34
   3   3   2   24.36    2.07
   3  -3   2   28.15    1.35
  -3  -3  -2   23.24    1.47
   3   3   3   47.98    1.89
   3   3   3   47.70    0.71
   3   3   3   46.77    1.79
  -3   3  -3   54.80    2.40
   3  -3   3   46.86    2.22
  -3  -3  -3   48.74    0.85
   3  -3   3   52.33    1.62
  -3  -3  -3   46.89    1.87
   3   3   4   52.43    1.22
   3   3   4   54.62    2.04
  -3   3  -4   54.73    1.74
   3  -3   4   55.93    2.43
  -3  -3  -4   52.89    0.85
   3  -3   4   53.15    2.41
  -3  -3  -4   53.05    2.07
   3   3   5   46.22    1.06
  -3   3  -5   54.40    2.57
   3   3   5   44.73    3.01
   3  -3   5   48.96    3.63
   3  -3   5   46.59    2.08
  -3  -3  -5   46.47    1.27
   3  -3   5   46.64    2.59
  -3  -3  -5   51.78    3.26
   3   3   6   12.59    0.90
  -3   3  -6   14.22    2.21
   3   3   6   15.60    1.82
   3  -3   6   14.78    2.19
   3  -3   6   14.95    1.79
  -3  -3  -6   14.94    0.81
   3  -3   6   18.05    2.19
  -3  -3  -6   13.66    1.99
   3   3   7   86.27    1.95
  -3   3  -7   85.66    2.54
   3   3   7   94.81    4.30
   3  -3   7   89.54    4.95
   3  -3   7   87.16    2.95
  -3  -3  -7   87.57    2.29
   3  -3   7   88.16    3.70
  -3  -3  -7   90.24    3.15
   3   3   8   61.63    2.65
  -3   3  -8   65.18    2.48
   3   3   8   66.84    2.89
   3  -3   8   61.48    4.78
   3  -3   8   62.26    2.86
  -3  -3  -8   62.44    1.66
   3  -3   8   67.66    2.57
  -3  -3  -8   63.27    3.00
   3   3   9  259.55    6.82
  -3   3  -9  264.67    6.36
   3   3   9  256.04    9.19
   3  -3   9  259.37    8.00
   3  -3   9  273.93    9.47
  -3  -3  -9  256.36    6.05
   3  -3   9  270.05    8.48
  -3  -3  -9  273.80    7.41
   3   3  10   41.26    2.10
  -3   3 -10   50.47    3.78
   3   3  10   49.33    2.94
   3  -3  10   45.46    3.47
   3  -3  10   39.80    4.36
  -3  -3 -10   43.43    1.83
   3  -3  10   46.43    2.78
  -3  -3 -10   43.12    3.19
   3   3  11   31.40    2.30
  -3   3 -11   36.74    3.86
   3   3  11   33.32    3.02
   3  -3  11   37.50    5.28
   3  -3  11   32.94    2.91
  -3  -3 -11   35.42    1.88
   3  -3  11   32.11    2.79
  -3  -3 -11   31.01    3.06
   3   3  12   13.31    3.32
  -3   3 -12   12.64    3.68
   3   3  12    7.93    4.32
   3  -3  12   13.10    5.18
   3  -3  12   10.64    2.63
  -3  -3 -12    7.83    1.78
   3  -3  12    7.80    2.68
   3   3  13    1.33    2.30
  -3   3 -13    4.11    3.87
   3   3  13    0.69    2.91
   3  -3  13   -0.90    3.48
   3  -3  13    6.31    2.69
  -3  -3 -13    1.48    2.86
   3  -3  13    5.91    4.15
   3   3  14   18.43    2.83
  -3   3 -14   21.11    4.76
   3   3  14   19.06    3.58
   3  -3  14   22.50    4.16
   3  -3  14   23.00    3.38
  -3  -3 -14   22.68    2.34
   3  -3  14   15.93    5.07
  -3   4  16    2.72    2.17
   3   4 -16    2.44    3.11
  -3   4  16    1.44    3.23
   3  -4 -16    7.21    3.70
  -3  -4  16    6.66    3.84
   3  -4 -16    3.60    4.95
  -3   4  15   22.74    2.26
   3   4 -15   26.43    4.67
  -3   4  15   23.46    5.50
   3  -4 -15   26.33    2.55
  -3  -4  15   28.56    3.82
   3  -4 -15   17.41    5.02
  -3   4  14    2.22    1.85
   3   4 -14    3.43    2.71
  -3   4  14   10.18    4.46
   3  -4 -14    5.33    4.18
   3  -4 -14    3.00    1.96
  -3  -4  14    5.24    1.49
  -3  -4  14    7.74    3.16
  -3  -4  14    4.21    0.75
  -3   4  13   29.86    2.04
   3   4 -13   32.26    4.21
  -3   4  13   33.05    3.15
   3  -4 -13   37.79    2.99
   3  -4 -13   32.34    2.17
  -3  -4  13   26.00    1.55
  -3  -4  13   33.26    3.39
  -3  -4  13   27.53    0.89
  -3   4  12   49.06    2.17
   3   4 -12   52.97    2.97
  -3   4  12   47.59    3.27
   3  -4 -12   54.81    3.09
   3  -4 -12   48.49    3.22
  -3  -4  12   45.02    1.39
  -3  -4  12   56.63    4.84
  -3   4  11    2.02    2.20
   3   4 -11    2.03    3.07
  -3   4  11   -2.27    2.24
   3  -4 -11   -0.81    3.18
   3  -4 -11    0.58    1.44
  -3  -4  11    0.57    0.42
  -3  -4  11    3.20    2.22
  -3  -4  11    0.93    0.55
  -3   4  10   59.20    2.04
   3   4 -10   55.51    2.56
  -3   4  10   58.04    4.20
   3  -4 -10   56.03    2.05
  -3  -4  10   56.08    2.78
   3  -4 -10   59.70    2.82
  -3   4   9   26.29    1.50
   3   4  -9   26.73    2.89
  -3   4   9   21.22    2.16
   3  -4  -9   24.10    1.46
  -3  -4   9   21.13    2.96
   3  -4  -9   21.17    3.18
  -3   4   8  233.00    4.57
   3   4  -8  238.95    5.07
  -3   4   8  236.33    5.65
   3  -4  -8  237.36    5.33
  -3  -4   8  231.66    6.64
   3  -4  -8  235.89    5.65
  -3   4   7   92.98    2.85
   3   4  -7   93.70    3.27
  -3   4   7   93.92    2.19
  -3  -4   7   94.07    3.34
   3  -4  -7   93.51    2.87
  -3  -4   7   88.35    2.54
   3  -4  -7   92.05    2.09
  -3   4   6  693.08   15.29
   3   4  -6  688.60   15.26
   3  -4  -6  680.20   14.69
  -3  -4   6  681.96   15.39
  -3  -4   6  685.35   17.32
   3  -4  -6  694.96   16.90
  -3   4   5    7.47    1.84
   3  -4  -5    6.86    1.70
   3  -4  -5    4.92    2.39
   3   4  -4  288.38    3.09
   3   4  -4  291.82    5.47
  -3   4   4  304.04    6.71
   3  -4  -4  295.93    6.30
   3  -4  -4  300.67    5.96
  -3  -4   4  291.95    5.62
  -3  -4   4  295.24    6.62
   3   4  -3  186.62    3.44
  -3   4   3  195.04    3.76
   3   4  -3  188.41    3.14
   3   4  -3  189.28    2.35
   3  -4  -3  183.10    3.87
   3  -4  -3  194.95    4.49
  -3  -4   3  185.28    3.39
  -3  -4   3  188.95    3.63
  -3  -4   3  187.04    2.22
   3   4  -2   69.36    1.92
   3   4  -2   71.04    1.04
  -3   4   2   73.44    1.99
   3   4  -2   70.73    1.43
   3  -4  -2   68.29    1.94
  -3  -4   2   69.74    1.88
  -3  -4   2   69.26    1.15
   3  -4  -2   66.76    1.89
  -3  -4   2   71.98    1.59
   3   4  -1    0.82    1.21
   3   4  -1    0.01    0.27
  -3   4   1   -1.32    1.43
   3   4  -1    0.14    1.07
   3  -4  -1   -0.23    1.27
  -3  -4   1    0.18    1.15
  -3  -4   1   -0.39    0.58
   3  -4  -1   -1.95    1.19
  -3  -4   1    0.24    0.77
   3   4   0  108.99    2.48
  -3   4   0  104.46    2.84
   3   4   0  103.36    1.88
  -3   4   0  100.76    2.29
   3  -4   0  102.36    2.53
  -3  -4   0  101.48    3.25
   3  -4   0  104.00    2.28
  -3  -4   0  107.93    2.73
   3   4   1   80.90    2.17
   3   4   1   77.55    1.82
  -3   4  -1   77.07    2.57
   3  -4   1   80.15    2.00
   3  -4   1   75.71    2.26
  -3  -4  -1   81.25    2.64
   3   4   2  387.70    7.65
   3   4   2  385.17    8.34
  -3   4  -2  383.56    7.35
  -3   4  -2  386.40   10.10
   3  -4   2  370.81    8.06
   3  -4   2  386.23    7.22
  -3  -4  -2  388.31    7.51
   3   4   3    4.05    1.51
   3   4   3    3.70    1.32
   3  -4   3    9.26    2.62
  -3  -4  -3    6.07    0.30
  -3  -4  -3    7.09    1.44
   3   4   4    1.55    1.41
   3   4   4    1.37    0.62
   3   4   4    1.45    2.11
  -3   4  -4    3.12    1.97
   3  -4   4    2.72    2.74
  -3  -4  -4    0.87    0.34
   3  -4   4    0.87    1.21
  -3  -4  -4    1.19    2.36
   3   4   5   19.63    1.75
   3   4   5   17.11    0.72
   3   4   5   15.65    2.54
  -3   4  -5   18.34    1.58
   3  -4   5   15.02    3.10
  -3  -4  -5   18.17    0.60
   3  -4   5   16.31    1.57
  -3  -4  -5   17.97    1.91
   3   4   6   16.92    0.87
  -3   4  -6   18.26    1.64
   3   4   6   18.84    1.85
   3  -4   6   17.57    2.20
   3  -4   6   17.36    1.79
  -3  -4  -6   15.63    1.08
   3  -4   6   17.61    1.64
  -3  -4  -6   20.22    2.92
   3   4   7    4.43    0.95
  -3   4  -7    1.33    2.43
   3   4   7    2.42    1.92
   3  -4   7    4.78    3.36
   3  -4   7    0.17    1.78
  -3  -4  -7    4.85    1.16
   3  -4   7    2.45    2.51
  -3  -4  -7    3.27    2.02
   3   4   8  291.65    6.64
  -3   4  -8  301.96    7.06
   3   4   8  292.33    9.64
   3  -4   8  302.02    8.69
   3  -4   8  286.27    7.73
  -3  -4  -8  282.71    5.16
   3  -4   8  304.03    7.19
  -3  -4  -8  295.23   10.02
   3   4   9   40.05    1.82
  -3   4  -9   43.31    3.63
   3   4   9   45.78    2.89
   3  -4   9   41.27    3.26
   3  -4   9   38.55    2.82
  -3  -4  -9   39.43    1.48
   3  -4   9   40.76    2.57
  -3  -4  -9   41.36    3.02
   3   4  10   45.22    3.05
  -3   4 -10   44.74    2.75
   3   4  10   44.89    4.57
   3  -4  10   49.01    3.70
   3  -4  10   43.99    4.40
  -3  -4 -10   47.16    1.76
   3  -4  10   45.63    2.88
  -3  -4 -10   44.62    4.77
   3   4  11    3.70    1.74
  -3   4 -11    2.65    2.27
   3   4  11    0.77    2.58
   3  -4  11    3.49    2.96
   3  -4  11    3.57    2.37
  -3  -4 -11    0.27    2.20
   3  -4  11    3.73    2.43
  -3  -4 -11    0.52    2.58
   3   4  12    4.98    3.01
  -3   4 -12    0.48    2.51
   3   4  12    3.03    4.12
   3  -4  12    7.17    3.25
   3  -4  12    2.65    2.59
  -3  -4 -12    0.61    2.48
   3  -4  12    5.33    4.12
  -3  -4 -12   -0.83    2.78
   3   4  13   37.70    2.82
  -3   4 -13   44.43    3.39
   3   4  13   41.87    3.79
   3  -4  13   35.14    4.28
   3  -4  13   38.26    3.59
  -3  -4 -13   38.26    2.34
   3  -4  13   37.90    3.59
   3   4  14  113.89    7.13
  -3   4 -14  133.51    5.46
   3   4  14  127.21    5.87
   3  -4  14  119.57    9.26
   3  -4  14  119.02    5.63
  -3  -4 -14  114.14    5.68
   3  -4  14  129.35    5.86
  -3   5  16    5.01    3.71
   3   5 -16    5.66    3.24
  -3   5  16    6.15    3.62
   3  -5 -16    1.68    3.98
  -3  -5  16    7.39    6.03
   3  -5 -16    7.28    3.18
  -3   5  15    3.00    3.32
   3   5 -15    3.09    2.99
  -3   5  15    5.24    3.31
   3  -5 -15    5.79    2.33
  -3  -5  15   -4.03    3.52
   3  -5 -15    8.39    2.98
  -3   5  14   33.04    3.61
   3   5 -14   33.31    3.06
  -3   5  14   29.13    3.54
   3  -5 -14   29.20    3.80
  -3  -5  14   35.47    5.45
   3  -5 -14   24.29    3.20
  -3   5  13   63.04    3.96
   3   5 -13   62.60    3.30
  -3   5  13   62.26    3.95
   3  -5 -13   64.37    2.82
  -3  -5  13   58.05    3.92
   3  -5 -13   65.35    5.40
  -3   5  12   -0.04    1.69
   3   5 -12    0.47    2.22
  -3   5  12   -0.63    2.44
   3  -5 -12   -1.81    2.32
   3  -5 -12   -3.44    2.57
  -3  -5  12    0.55    0.58
  -3  -5  12    1.44    3.75
  -3  -5  12    0.45    0.53
  -3   5  11   12.15    1.75
   3   5 -11   13.11    2.15
  -3   5  11   12.77    3.72
   3  -5 -11   10.74    1.71
  -3  -5  11   12.50    2.46
   3  -5 -11   12.65    3.56
  -3   5  10  426.65    9.78
   3   5 -10  429.69   12.60
  -3   5  10  426.72   11.49
   3  -5 -10  443.38    9.95
  -3  -5  10  425.41   10.98
   3  -5 -10  430.63   11.18
  -3   5   9    9.71    2.28
   3   5  -9    8.41    1.69
  -3   5   9    5.56    2.05
   3  -5  -9    9.44    1.47
  -3  -5   9   10.73    2.91
   3  -5  -9    8.35    3.13
  -3   5   8    1.72    1.77
   3   5  -8    3.06    1.47
  -3   5   8    3.30    1.37
  -3   5   8    2.87    0.76
  -3  -5   8    4.07    1.53
   3  -5  -8    0.56    1.80
  -3  -5   8    4.31    1.60
   3  -5  -8    4.22    1.28
  -3   5   7  298.74    3.90
   3   5  -7  295.65    5.97
  -3   5   7  314.10    7.38
  -3  -5   7  300.00    6.30
   3  -5  -7  315.26    7.10
  -3  -5   7  307.72    6.33
   3  -5  -7  312.06    6.96
  -3   5   6  108.24    2.65
   3   5  -6  105.60    3.19
   3  -5  -6  105.77    2.44
  -3  -5   6  109.29    2.77
  -3  -5   6  105.93    2.53
   3  -5  -6  106.43    2.99
  -3   5   5  574.68   13.72
   3   5  -5  550.83   12.07
   3  -5  -5  567.87   11.75
  -3  -5   5  576.98   14.14
  -3  -5   5  556.07   11.42
   3  -5  -5  574.94   14.77
  -3  -5   5  545.83    6.89
   3   5  -4    0.07    0.83
   3   5  -4    1.11    0.52
  -3   5   4   -0.25    1.28
  -3  -5   4    0.10    1.39
  -3  -5   4    0.15    0.50
   3   5  -3  181.54    3.63
   3   5  -3  182.69    2.66
  -3   5   3  185.64    3.86
   3   5  -3  184.04    2.57
   3  -5  -3  191.38    4.69
  -3  -5   3  188.26    3.79
  -3  -5   3  182.03    2.77
   3  -5  -3  189.08    3.89
  -3  -5   3  185.32    2.70
   3   5  -2   99.12    2.46
   3   5  -2   96.04    1.62
   3   5  -2   96.83    1.88
  -3   5   2   98.73    2.51
  -3  -5   2   96.97    1.78
  -3  -5   2  100.97    3.40
  -3  -5   2   97.97    1.58
   3   5  -1  349.21    6.88
  -3   5   1  364.75    9.09
   3   5  -1  354.51    5.57
   3  -5  -1  340.83    6.85
  -3  -5   1  338.51    6.58
  -3  -5   1  355.01    4.73
   3  -5  -1  350.03    6.70
  -3  -5   1  351.98    5.73
   3   5   0  415.61    8.41
  -3   5   0  411.53    9.12
   3   5   0  426.54    8.16
  -3   5   0  410.08    9.30
   3  -5   0  406.52   10.12
  -3  -5   0  402.07    9.34
   3  -5   0  416.98    8.01
  -3  -5   0  408.74    7.35
   3   5   1  528.40   12.76
  -3   5  -1  523.55   11.97
   3   5   1  553.32   11.67
  -3   5  -1  524.13   10.98
   3  -5   1  512.74   11.36
  -3  -5  -1  517.60   10.92
  -3  -5  -1  529.98   11.81
   3   5   2   61.33    3.13
   3   5   2   59.92    1.85
  -3   5  -2   67.36    2.73
  -3  -5  -2   63.14    1.99
   3   5   3   93.48    2.62
   3   5   3   97.50    3.30
  -3   5  -3   97.23    3.51
  -3   5  -3   93.64    3.16
   3  -5   3   93.66    2.90
   3  -5   3   93.64    2.39
  -3  -5  -3   97.81    3.65
   3   5   4    8.36    2.44
   3   5   4    5.10    2.26
   3  -5   4    1.04    2.87
  -3  -5  -4    6.93    1.64
   3   5   5    1.78    2.41
   3   5   5    0.45    0.71
   3   5   5    2.62    2.49
  -3   5  -5   -0.53    1.47
   3  -5   5    0.85    2.74
  -3  -5  -5    0.33    0.57
   3  -5   5    5.40    2.23
  -3  -5  -5    1.51    2.64
   3   5   6  199.11    6.23
   3   5   6  183.70    2.82
   3   5   6  200.67    6.34
  -3   5  -6  203.31    4.67
   3  -5   6  198.99    5.50
  -3  -5  -6  189.90    3.02
   3  -5   6  198.77    4.62
  -3  -5  -6  204.41    5.14
   3   5   7  362.34    9.08
   3   5   7  354.35    7.25
  -3   5  -7  370.80    8.57
   3   5   7  365.24    9.18
   3  -5   7  358.91   12.48
   3  -5   7  342.37    8.95
  -3  -5  -7  353.83    5.88
   3  -5   7  367.88    8.75
  -3  -5  -7  365.21    9.56
   3   5   8   53.01    1.69
  -3   5  -8   57.61    3.84
   3   5   8   53.41    2.88
   3  -5   8   56.82    3.25
   3  -5   8   49.70    4.14
  -3  -5  -8   50.00    1.94
   3  -5   8   58.22    4.08
  -3  -5  -8   58.30    4.69
   3   5   9  260.52    5.59
  -3   5  -9  288.56    7.25
   3   5   9  275.94    9.87
   3  -5   9  269.16    8.39
   3  -5   9  261.57    7.69
  -3  -5  -9  259.30    5.87
   3  -5   9  274.44    7.32
  -3  -5  -9  276.38    7.99
   3   5  10    0.11    1.47
  -3   5 -10   -1.47    2.19
   3   5  10   -2.29    2.45
   3  -5  10   -0.36    4.11
   3  -5  10   -3.06    3.40
  -3  -5 -10    2.05    1.81
   3  -5  10   -1.64    3.51
  -3  -5 -10   -1.16    2.44
   3   5  11    0.57    2.60
  -3   5 -11    0.90    2.44
   3   5  11    1.67    2.60
   3  -5  11    4.30    4.43
   3  -5  11    2.15    2.43
  -3  -5 -11    0.57    1.35
   3  -5  11   -0.26    3.80
  -3  -5 -11    3.67    2.73
   3   5  12   45.21    3.77
  -3   5 -12   48.96    3.49
   3   5  12   47.23    3.72
   3  -5  12   45.17    6.10
   3  -5  12   48.16    3.58
  -3  -5 -12   46.27    3.12
   3  -5  12   47.60    3.66
  -3  -5 -12   48.59    3.73
   3   5  13    8.33    2.41
  -3   5 -13   13.03    3.05
   3   5  13   14.80    3.27
   3  -5  13   11.70    3.63
   3  -5  13   12.21    3.03
  -3  -5 -13    9.84    1.85
   3  -5  13   12.02    3.25
  -3  -5 -13   10.13    3.43
  -3   6  16   21.42    2.91
   3   6 -16   24.49    3.54
  -3   6  16   17.10    3.74
   3  -6 -16   22.90    4.72
  -3  -6  16   30.79    4.39
   3  -6 -16   31.26    5.65
  -3   6  15    7.99    2.37
   3   6 -15    7.15    2.92
  -3   6  15    3.01    3.36
   3  -6 -15    5.72    2.52
  -3  -6  15    6.03    5.49
   3  -6 -15    7.72    3.06
  -3   6  14   72.78    3.34
   3   6 -14   71.35    4.02
  -3   6  14   74.26    4.42
   3  -6 -14   73.72    3.42
  -3  -6  14   73.49    4.62
   3  -6 -14   71.02    4.24
  -3   6  13    8.30    2.09
   3   6 -13    4.62    2.53
  -3   6  13   10.32    4.42
   3  -6 -13    5.41    2.11
  -3  -6  13    9.08    4.49
   3  -6 -13    6.57    2.74
  -3   6  12   68.89    4.12
   3   6 -12   68.18    4.85
  -3   6  12   60.67    3.55
   3  -6 -12   66.74    4.01
  -3  -6  12   65.25    3.54
   3  -6 -12   65.63    3.47
  -3   6  11   23.59    2.08
   3   6 -11   23.78    2.36
  -3   6  11   25.29    2.71
   3  -6 -11   24.01    2.04
  -3  -6  11   22.85    3.89
   3  -6 -11   25.04    2.70
  -3   6  10   66.54    2.55
   3   6 -10   62.14    2.72
  -3   6  10   66.95    3.15
   3  -6 -10   65.18    2.48
  -3  -6  10   68.84    3.06
   3  -6 -10   74.86    3.21
  -3   6   9  334.73    7.79
   3   6  -9  337.31    7.58
   3  -6  -9  348.89    9.27
  -3  -6   9  340.19    8.18
  -3  -6   9  342.17   10.17
   3  -6  -9  333.56    8.45
  -3   6   8    5.91    0.80
   3   6  -8    5.56    1.52
  -3   6   8    4.09    1.61
  -3  -6   8    7.11    1.72
   3  -6  -8    6.33    1.92
  -3  -6   8    6.74    1.65
   3  -6  -8    9.22    2.24
  -3   6   7  157.45    2.03
   3   6  -7  162.30    3.43
  -3   6   7  164.63    3.73
  -3  -6   7  163.72    3.98
   3  -6  -7  169.01    4.34
  -3  -6   7  166.50    3.70
   3  -6  -7  164.74    4.55
  -3   6   6  216.34    4.58
   3   6  -6  208.24    4.01
   3  -6  -6  209.01    4.29
  -3  -6   6  225.96    6.21
  -3  -6   6  209.65    4.21
   3  -6  -6  218.60    5.01
   3   6  -5   16.25    0.65
   3   6  -5   16.34    1.65
  -3   6   5   17.60    2.47
   3  -6  -5   16.78    1.51
   3  -6  -5   16.14    2.76
  -3  -6   5   15.07    1.81
  -3  -6   5   14.45    1.64
  -3  -6   5   15.85    0.56
  -3   6   4   25.89    1.77
   3   6  -4   27.94    1.05
   3   6  -4   26.25    0.64
   3  -6  -4   28.69    1.89
   3  -6  -4   27.99    1.56
  -3  -6   4   26.04    1.77
  -3  -6   4   26.48    1.65
   3  -6  -4   28.10    2.48
  -3  -6   4   27.41    0.65
   3   6  -3  172.43    3.73
   3   6  -3  171.40    2.98
  -3   6   3  185.75    4.13
   3   6  -3  174.73    2.73
   3  -6  -3  171.37    4.75
  -3  -6   3  183.80    3.92
  -3  -6   3  167.19    2.64
   3  -6  -3  179.77    4.69
  -3  -6   3  175.22    2.42
   3   6  -2  118.26    2.29
   3   6  -2  121.88    2.90
   3   6  -2  119.08    1.58
  -3   6   2  124.02    3.20
   3  -6  -2  116.10    2.77
   3  -6  -2  121.97    1.76
  -3  -6   2  119.43    2.90
  -3  -6   2  118.56    1.67
   3  -6  -2  124.91    2.89
  -3  -6   2  120.71    2.43
   3   6  -1  115.17    3.97
   3   6  -1  114.08    1.48
  -3   6   1  117.15    3.07
   3   6  -1  113.39    1.96
   3  -6  -1  113.31    2.95
  -3  -6   1  113.23    3.82
  -3  -6   1  112.21    1.33
   3  -6  -1  116.30    2.75
  -3  -6   1  115.41    2.11
   3   6   0  274.14    5.73
  -3   6   0  276.03    6.24
   3   6   0  266.83    4.53
  -3   6   0  268.93    6.59
   3  -6   0  272.15    5.84
  -3  -6   0  257.40    5.29
   3  -6   0  276.79    6.60
  -3  -6   0  273.25    5.71
   3   6   1  133.02    3.23
   3   6   1  130.72    2.63
  -3   6  -1  133.19    4.08
  -3   6  -1  131.74    3.62
   3  -6   1  125.85    4.54
   3  -6   1  129.38    2.96
  -3  -6  -1  131.27    2.71
   3   6   2  216.66    4.71
   3   6   2  221.70    4.21
  -3   6  -2  210.03    4.60
  -3   6  -2  221.11    5.46
   3  -6   2  219.01    5.00
   3  -6   2  219.15    4.49
  -3  -6  -2  216.83    5.50
   3   6   3   -2.86    2.39
   3   6   3    0.34    1.31
  -3   6  -3    1.78    1.51
  -3   6  -3   -3.95    1.88
   3  -6   3    1.62    2.53
   3  -6   3    1.21    1.36
  -3  -6  -3   -0.09    1.41
   3   6   4    0.44    1.68
   3   6   4    2.34    2.32
  -3   6  -4    3.70    1.57
   3  -6   4    2.35    1.44
   3  -6   4   -0.78    2.79
  -3  -6  -4    1.57    1.61
   3   6   5   94.16    3.03
   3   6   5   99.82    2.97
  -3   6  -5   95.11    4.09
   3  -6   5  102.08    2.86
   3  -6   5  105.96    4.79
  -3  -6  -5   99.01    4.50
   3   6   6   27.36    2.17
   3   6   6   24.26    1.12
   3   6   6   27.32    2.18
  -3   6  -6   25.11    2.09
   3  -6   6   21.70    2.51
  -3  -6  -6   23.20    0.93
   3  -6   6   26.44    2.09
  -3  -6  -6   23.61    2.31
   3   6   7    7.65    3.10
   3   6   7    7.06    0.80
   3   6   7    6.03    2.17
  -3   6  -7    9.46    2.00
   3  -6   7    9.02    2.27
  -3  -6  -7    6.10    1.04
   3  -6   7    4.69    3.02
  -3  -6  -7    9.06    2.29
   3   6   8  249.59    6.83
   3   6   8  239.12    4.54
  -3   6  -8  272.92    8.76
   3   6   8  270.24    9.37
   3  -6   8  257.90    7.83
   3  -6   8  242.74    8.82
  -3  -6  -8  245.26    4.20
   3  -6   8  266.84    7.10
  -3  -6  -8  274.25   10.13
   3   6   9   12.18    3.69
   3   6   9   15.13    1.95
  -3   6  -9   12.88    2.31
   3   6   9    8.11    2.44
   3  -6   9   17.51    4.11
   3  -6   9   16.55    2.40
  -3  -6  -9   11.13    1.09
   3  -6   9   16.80    3.77
  -3  -6  -9   12.64    2.75
   3   6  10   20.77    2.70
   3   6  10   17.64    1.58
  -3   6 -10   19.08    4.10
   3   6  10   17.77    2.83
   3  -6  10   19.43    2.89
   3  -6  10   17.09    3.92
  -3  -6 -10   15.98    1.93
   3  -6  10   17.04    2.80
  -3  -6 -10   17.08    3.06
   3   6  11    6.30    2.68
   3   6  11    4.85    1.69
  -3   6 -11    9.06    4.09
   3   6  11    1.35    4.18
   3  -6  11    9.13    3.00
   3  -6  11    3.51    2.51
  -3  -6 -11    3.58    2.10
   3  -6  11    7.28    2.74
  -3  -6 -11    6.01    4.58
   3   6  12   23.14    3.24
   3   6  12   21.02    2.18
  -3   6 -12   29.21    4.88
   3   6  12   24.34    3.43
   3  -6  12   17.98    3.50
   3  -6  12   22.59    3.21
  -3  -6 -12   21.31    1.81
   3  -6  12   28.38    3.39
  -3  -6 -12   28.00    3.61
   3   6  13   22.42    3.69
   3   6  13   25.26    3.70
  -3   6 -13   23.24    3.46
   3   6  13   27.38    3.59
   3  -6  13   21.88    3.86
   3  -6  13   23.39    5.05
  -3  -6 -13   20.98    2.98
   3  -6  13   21.19    5.48
  -3  -6 -13   25.32    3.69
  -3   7  15   33.85    5.76
   3   7 -15   30.62    3.49
  -3   7  15   33.84    4.52
  -3   7  15   24.94    2.05
   3  -7 -15   27.11    3.54
  -3  -7  15   31.74    4.15
   3  -7 -15   33.67    4.62
  -3   7  14    5.86    4.39
   3   7 -14    3.34    4.21
  -3   7  14   -0.39    3.62
  -3   7  14    0.68    1.48
   3  -7 -14   -4.39    4.37
  -3  -7  14    0.20    3.09
   3  -7 -14    0.56    2.31
  -3   7  13   66.40    3.40
   3   7 -13   69.09    3.69
  -3   7  13   64.42    3.88
   3  -7 -13   76.47    4.81
  -3  -7  13   66.85    4.12
   3  -7 -13   72.86    3.85
  -3   7  12    2.06    2.48
   3   7 -12    0.92    2.18
  -3   7  12    0.15    2.06
  -3   7  12    0.54    1.11
   3  -7 -12   -4.04    3.77
  -3  -7  12   -0.29    2.54
   3  -7 -12   -2.88    2.03
  -3   7  11  139.45    4.37
   3   7 -11  145.21    4.49
   3  -7 -11  146.85    4.90
  -3  -7  11  149.07    4.89
   3  -7 -11  148.81    5.79
  -3   7  10   11.33    1.36
   3   7 -10   15.75    3.03
  -3   7  10   12.77    2.05
  -3  -7  10   12.68    2.27
   3  -7 -10    6.41    3.74
  -3  -7  10   15.02    2.28
   3  -7 -10   16.31    1.91
  -3   7   9   68.59    3.95
   3   7  -9   68.38    3.74
   3  -7  -9   71.86    2.61
  -3  -7   9   67.86    2.95
  -3  -7   9   72.65    2.91
   3  -7  -9   65.71    3.15
  -3   7   8   78.86    1.59
   3   7  -8   80.65    3.55
  -3   7   8   85.10    2.86
  -3  -7   8   80.57    2.94
   3  -7  -8   79.21    3.16
  -3  -7   8   81.14    3.90
   3  -7  -8   81.05    2.59
  -3   7   7  376.15    5.49
   3   7  -7  388.65    8.04
  -3   7   7  377.22    8.65
  -3  -7   7  387.41    9.14
   3  -7  -7  389.63    9.37
  -3  -7   7  379.79    8.42
   3  -7  -7  391.49   10.00
   3   7  -6   16.05    0.78
   3   7  -6   19.05    1.34
  -3   7   6   18.91    1.75
   3  -7  -6   15.51    2.47
   3  -7  -6   15.19    1.96
  -3  -7   6   17.62    2.20
  -3  -7   6   18.81    1.91
  -3  -7   6   17.53    0.61
  -3   7   5   38.56    3.00
   3   7  -5   39.08    1.39
   3   7  -5   38.18    1.07
   3  -7  -5   39.66    2.23
   3  -7  -5   39.81    2.75
  -3  -7   5   38.91    3.14
  -3  -7   5   36.51    2.17
   3  -7  -5   41.98    1.86
  -3  -7   5   36.96    0.72
   3   7  -4   49.02    1.01
   3   7  -4   50.59    1.31
   3  -7  -4   53.44    2.24
  -3  -7   4   50.46    2.20
  -3  -7   4   51.24    1.46
  -3  -7   4   49.87    1.28
   3   7  -3   19.78    1.68
  -3   7   3   18.21    2.85
   3   7  -3   20.63    0.86
   3   7  -3   19.24    1.21
   3  -7  -3   20.10    2.49
   3  -7  -3   19.28    0.76
  -3  -7   3   24.32    1.83
  -3  -7   3   18.78    0.93
   3  -7  -3   21.09    1.66
  -3  -7   3   19.25    0.85
   3   7  -2   75.52    3.57
  -3   7   2   80.65    3.87
   3   7  -2   78.11    1.58
   3   7  -2   80.05    1.56
   3  -7  -2   79.37    3.50
   3  -7  -2   76.62    1.57
  -3  -7   2   79.54    2.62
  -3  -7   2   81.33    1.72
   3  -7  -2   79.14    2.36
  -3  -7   2   81.12    2.07
   3   7  -1   43.68    2.99
   3   7  -1   38.74    0.68
  -3   7   1   41.49    2.16
   3   7  -1   39.36    1.78
   3  -7  -1   38.42    2.92
  -3  -7   1   38.13    1.96
  -3  -7   1   38.83    0.96
   3  -7  -1   40.70    1.88
  -3  -7   1   41.62    1.87
   3   7   0    2.12    2.27
  -3   7   0   -0.27    1.44
  -3   7   0    0.71    1.78
   3   7   0    1.14    1.51
  -3  -7   0    0.96    2.28
  -3  -7   0    0.44    0.32
   3  -7   0    0.91    1.38
   3  -7   0   -0.28    1.52
  -3  -7   0    1.03    1.05
   3   7   1  613.34   16.62
  -3   7  -1  603.82   15.36
   3   7   1  590.62   12.87
  -3   7  -1  610.48   14.22
   3  -7   1  617.04   14.97
  -3  -7  -1  601.35   14.10
   3  -7   1  607.71   13.93
  -3  -7  -1  621.06   13.58
   3   7   2    2.50    1.67
   3   7   2   -0.36    1.92
  -3   7  -2    2.73    1.56
  -3   7  -2    1.88    1.81
   3  -7   2    2.39    1.72
   3  -7   2    1.40    1.52
  -3  -7  -2    6.19    2.09
   3   7   3    9.03    1.73
   3   7   3    9.75    1.46
  -3   7  -3   10.87    1.75
  -3   7  -3    9.53    2.11
   3  -7   3    7.72    2.88
   3  -7   3    8.75    1.65
  -3  -7  -3   11.71    1.65
   3   7   4    0.34    1.71
   3   7   4   -0.09    1.64
  -3   7  -4    9.25    2.57
  -3   7  -4    5.08    2.20
   3  -7   4    0.84    1.96
   3  -7   4    6.65    1.59
   3   7   5   16.25    2.02
   3   7   5   14.86    1.98
  -3   7  -5   19.48    1.93
   3  -7   5   15.83    1.95
   3  -7   5   19.15    3.21
  -3  -7  -5   16.05    3.11
   3   7   6    2.65    1.92
   3   7   6    0.65    1.95
  -3   7  -6   -1.43    2.91
   3  -7   6   -2.87    3.26
  -3  -7  -6    0.25    0.58
   3  -7   6    2.58    1.89
  -3  -7  -6   -0.59    2.07
   3   7   7  154.18    4.76
   3   7   7  166.01    4.90
  -3   7  -7  157.69    4.55
   3  -7   7  159.08    5.20
  -3  -7  -7  149.44    2.24
   3  -7   7  164.10    4.65
  -3  -7  -7  167.78    5.19
   3   7   8    8.23    3.29
   3   7   8    2.61    0.92
   3   7   8   -1.07    2.36
  -3   7  -8    0.92    2.17
   3  -7   8    7.09    3.73
  -3  -7  -8    1.78    1.12
   3  -7   8    2.45    2.25
  -3  -7  -8    1.69    4.10
   3   7   9  165.31    5.33
   3   7   9  151.81    3.36
  -3   7  -9  161.97    5.34
   3   7   9  168.69    5.66
   3  -7   9  167.24    6.05
   3  -7   9  151.60    5.21
  -3  -7  -9  162.58    3.08
   3  -7   9  174.84    5.48
  -3  -7  -9  166.73    5.81
   3   7  10    3.30    3.80
   3   7  10    2.41    2.11
  -3   7 -10    0.47    3.88
   3   7  10    3.64    2.56
   3  -7  10    3.36    2.75
   3  -7  10    1.47    3.63
  -3  -7 -10    1.76    1.09
   3  -7  10   -2.11    4.04
  -3  -7 -10   -3.37    2.89
   3   7  11   26.51    3.10
   3   7  11   26.33    1.95
  -3   7 -11   24.76    3.12
   3   7  11   35.94    4.96
   3  -7  11   30.17    3.47
   3  -7  11   26.33    3.13
  -3  -7 -11   22.52    2.31
   3  -7  11   25.48    5.00
  -3  -7 -11   29.17    3.53
   3   7  12    2.75    2.85
   3   7  12   -0.54    1.78
  -3   7 -12   -0.73    2.95
   3   7  12   -1.11    3.01
   3  -7  12   -0.07    3.15
   3  -7  12   -3.79    2.74
  -3  -7 -12   -0.68    1.42
   3  -7  12   -1.17    3.04
  -3  -7 -12    7.94    4.98
   3   7  13   -1.69    3.11
   3   7  13    1.81    3.24
  -3   7 -13    8.60    3.13
   3  -7  13    3.82    3.34
   3  -7  13    4.43    4.43
   3  -7  13    5.96    3.28
  -3  -7 -13    1.05    3.55
  -3   8  15   -2.78    2.73
   3   8 -15    5.30    2.92
   3  -8 -15    2.15    3.07
  -3  -8  15   -3.82    5.56
   3  -8 -15    4.07    2.78
  -3   8  14   21.58    2.91
   3   8 -14   25.09    4.87
  -3   8  14   20.83    2.71
   3  -8 -14   20.16    4.36
  -3  -8  14   24.71    3.75
   3  -8 -14   30.40    3.37
  -3   8  13    5.00    2.44
   3   8 -13    9.09    3.93
  -3   8  13    5.78    2.07
   3  -8 -13    6.44    2.39
  -3  -8  13    3.79    2.99
   3  -8 -13    4.35    4.28
  -3   8  12   12.19    1.91
   3   8 -12   12.40    2.51
  -3   8  12   13.11    3.65
  -3  -8  12   14.36    2.67
   3  -8 -12   11.85    2.85
  -3  -8  12   15.42    2.82
   3  -8 -12   13.60    3.68
  -3   8  11    1.59    1.54
   3   8 -11    1.58    2.10
  -3   8  11    1.51    2.11
  -3  -8  11   -2.30    3.66
   3  -8 -11    0.72    3.71
  -3  -8  11    3.08    2.34
   3  -8 -11    2.30    2.07
  -3   8  10   26.36    1.62
   3   8 -10   28.51    2.30
  -3   8  10   30.29    3.68
  -3  -8  10   28.88    2.67
   3  -8 -10   22.74    2.68
  -3  -8  10   29.93    2.57
   3  -8 -10   29.20    3.42
  -3   8   9   49.49    1.57
   3   8  -9   51.18    2.41
  -3   8   9   50.61    2.74
  -3  -8   9   52.27    2.89
   3  -8  -9   55.76    2.97
  -3  -8   9   51.72    2.69
   3  -8  -9   55.93    2.60
  -3   8   8   69.18    2.86
   3   8  -8   66.01    3.42
   3  -8  -8   69.21    2.65
  -3  -8   8   73.82    4.47
  -3  -8   8   72.78    3.82
   3  -8  -8   67.01    4.61
  -3   8   7    5.03    2.83
   3   8  -7    5.46    1.39
  -3   8   7    3.52    0.73
   3  -8  -7    5.50    3.07
   3  -8  -7    7.92    2.50
  -3  -8   7    2.89    1.55
  -3  -8   7    6.96    3.13
  -3  -8   7    3.43    0.60
  -3   8   6  173.00    5.94
   3   8  -6  174.57    4.46
   3   8  -6  164.11    2.41
   3  -8  -6  173.40    6.08
   3  -8  -6  165.54    5.28
  -3  -8   6  170.80    4.57
  -3  -8   6  166.17    3.71
   3  -8  -6  167.32    4.11
  -3  -8   6  166.46    2.48
  -3   8   5    0.76    1.78
   3   8  -5   -0.41    1.02
   3   8  -5   -0.20    0.66
   3  -8  -5   -0.77    2.91
   3  -8  -5    0.14    1.58
  -3  -8   5   -0.20    1.83
  -3  -8   5    0.36    1.75
   3  -8  -5    1.56    2.36
  -3  -8   5    0.70    0.88
  -3   8   4   16.83    1.97
   3   8  -4   19.17    1.55
   3   8  -4   18.04    0.89
   3  -8  -4   20.97    1.84
   3  -8  -4   17.67    1.79
  -3  -8   4   20.09    2.01
  -3  -8   4   17.31    1.17
   3  -8  -4   21.48    1.75
  -3  -8   4   17.29    0.83
   3   8  -3    3.80    1.17
   3   8  -3    4.57    0.83
  -3  -8   3   12.57    2.81
  -3  -8   3    5.11    0.85
  -3  -8   3    3.75    0.81
   3   8  -2   31.33    2.94
  -3   8   2   35.00    2.22
   3   8  -2   33.59    0.89
   3   8  -2   34.69    1.21
   3  -8  -2   39.29    3.06
   3  -8  -2   31.73    1.30
  -3  -8   2   31.92    2.19
  -3  -8   2   33.55    1.31
   3  -8  -2   34.76    1.86
  -3  -8   2   33.68    1.74
   3   8  -1   24.32    1.81
   3   8  -1   25.71    2.86
  -3   8   1   24.31    2.15
   3   8  -1   24.82    0.93
   3  -8  -1   23.99    1.73
   3  -8  -1   23.82    0.96
   3  -8  -1   27.50    1.95
  -3  -8   1   24.21    0.67
  -3  -8   1   27.15    1.95
  -3  -8   1   23.97    1.26
   3   8   0  563.10   15.92
  -3   8   0  589.37   13.80
  -3   8   0  576.99   14.89
   3   8   0  580.90   13.59
  -3  -8   0  592.30   14.14
  -3  -8   0  568.28    8.85
   3  -8   0  579.82   13.53
   3  -8   0  591.03   14.44
  -3  -8   0  569.83   12.39
   3   8   1   29.40    2.03
  -3   8  -1   27.07    3.39
   3   8   1   26.18    1.48
  -3   8  -1   32.68    1.93
   3  -8   1   30.12    2.09
  -3  -8  -1   28.68    1.93
   3  -8   1   28.17    1.88
  -3  -8  -1   27.75    1.60
   3   8   2  146.90    3.92
  -3   8  -2  144.66    4.37
   3   8   2  140.55    3.29
  -3   8  -2  137.88    3.71
   3  -8   2  151.86    4.15
  -3  -8  -2  148.31    3.86
   3  -8   2  145.53    3.61
  -3  -8  -2  151.23    4.60
   3   8   3    4.85    2.83
   3   8   3    5.36    2.39
  -3   8  -3    9.66    1.78
  -3   8  -3    4.37    2.23
   3  -8   3    3.98    2.00
   3  -8   3    8.03    2.68
  -3  -8  -3    3.20    1.71
   3   8   4   70.60    2.80
   3   8   4   68.91    2.58
  -3   8  -4   73.12    2.83
  -3   8  -4   68.18    3.29
   3  -8   4   67.36    3.00
   3  -8   4   71.56    2.71
  -3  -8  -4   72.05    2.77
   3   8   5   58.67    2.80
   3   8   5   56.89    3.72
  -3   8  -5   58.61    2.80
   3  -8   5   59.91    2.75
   3  -8   5   55.57    3.00
  -3  -8  -5   60.23    2.80
   3   8   6   36.80    2.60
   3   8   6   34.41    3.78
  -3   8  -6   41.12    2.70
   3  -8   6   38.05    3.87
   3  -8   6   40.71    2.69
  -3  -8  -6   37.78    4.11
   3   8   7   58.91    3.14
  -3   8  -7   64.11    4.52
   3  -8   7   59.54    4.77
  -3  -8  -7   53.71    1.26
   3  -8   7   62.51    3.17
  -3  -8  -7   62.95    3.42
   3   8   8  232.68    7.08
   3   8   8  248.74    7.33
  -3   8  -8  259.48    7.38
   3  -8   8  245.98    7.69
  -3  -8  -8  222.30    4.30
   3  -8   8  257.11    9.58
  -3  -8  -8  260.09    8.15
   3   8   9    5.23    3.70
  -3   8  -9    4.24    3.97
   3   8   9    4.37    4.08
   3  -8   9    3.39    2.57
   3  -8   9    2.33    2.16
  -3  -8  -9    3.53    1.33
   3  -8   9    4.10    2.68
  -3  -8  -9    0.32    4.39
   3   8  10    5.96    2.67
  -3   8 -10    4.26    2.80
   3   8  10    8.43    4.13
   3  -8  10    8.62    4.32
   3  -8  10    8.46    3.94
  -3  -8 -10    5.39    1.08
   3  -8  10   12.10    2.86
  -3  -8 -10    9.33    3.15
   3   8  11   10.56    2.84
   3   8  11    6.28    3.20
  -3   8 -11    9.75    2.97
   3  -8  11    8.36    3.09
   3  -8  11    5.56    2.82
   3  -8  11    9.94    3.13
  -3  -8 -11   11.52    3.50
   3   8  12    0.52    4.50
   3   8  12    6.16    3.26
  -3   8 -12    1.10    3.20
   3  -8  12    5.81    3.16
   3  -8  12    4.89    4.47
   3  -8  12    6.88    5.14
  -3  -8 -12    4.54    3.52
  -3   9  14    2.54    2.88
   3   9 -14    3.77    2.89
   3  -9 -14    4.49    2.74
  -3  -9  14    1.52    3.22
  -3  -9  14    9.71    5.26
   3  -9 -14   -2.89    4.59
  -3   9  13   46.30    3.44
   3   9 -13   47.81    4.98
   3  -9 -13   53.59    4.78
  -3  -9  13   42.50    5.86
  -3  -9  13   58.66    4.03
   3  -9 -13   52.58    3.68
  -3   9  12    2.30    1.83
   3   9 -12   12.09    3.65
  -3   9  12    6.78    2.50
  -3  -9  12    0.44    2.75
   3  -9 -12    5.82    4.05
  -3  -9  12    3.05    2.69
   3  -9 -12    2.78    2.33
  -3   9  11   15.13    1.73
   3   9 -11   17.25    3.54
  -3   9  11   18.11    3.80
  -3  -9  11   15.52    2.78
   3  -9 -11   18.10    2.81
  -3  -9  11   14.79    2.65
   3  -9 -11   16.36    2.44
  -3   9  10    0.40    1.33
   3   9 -10   -2.18    2.95
  -3   9  10   -0.61    2.23
  -3  -9  10   -3.53    2.48
   3  -9 -10   -4.88    3.58
  -3  -9  10   -0.30    2.15
   3  -9 -10    1.97    2.07
  -3   9   9    1.32    0.73
   3   9  -9    2.73    1.73
  -3   9   9   -1.88    3.16
  -3  -9   9    1.34    3.53
   3  -9  -9   -1.01    2.20
  -3  -9   9    3.90    3.11
   3  -9  -9    2.63    1.99
  -3  -9   9    0.62    0.53
  -3  -9   9    0.09    0.62
  -3   9   8    2.12    2.02
   3   9  -8    1.74    1.57
  -3   9   8    1.26    0.65
   3  -9  -8    1.09    2.10
   3  -9  -8    2.88    1.84
  -3  -9   8    3.71    1.76
  -3  -9   8    2.62    2.30
  -3  -9   8    2.28    0.69
  -3   9   7   72.85    3.24
   3   9  -7   76.46    3.29
   3   9  -7   67.85    1.95
   3  -9  -7   75.35    3.15
   3  -9  -7   70.24    4.10
  -3  -9   7   69.68    3.27
  -3  -9   7   74.28    3.64
   3  -9  -7   69.27    2.75
  -3  -9   7   65.75    1.16
  -3   9   6   15.06    2.24
   3   9  -6   19.43    2.22
   3   9  -6   18.53    1.44
   3  -9  -6   23.13    2.28
   3  -9  -6   18.68    1.99
  -3  -9   6   23.15    3.56
  -3  -9   6   20.32    1.59
   3  -9  -6   18.43    2.91
  -3  -9   6   17.78    1.15
  -3   9   5  130.16    4.08
   3   9  -5  129.61    3.60
   3   9  -5  128.52    2.91
   3  -9  -5  132.35    4.03
   3  -9  -5  128.66    3.77
  -3  -9   5  136.33    4.09
  -3  -9   5  133.31    3.84
   3  -9  -5  138.60    3.73
  -3  -9   5  135.27    2.71
   3   9  -4   33.43    1.29
   3   9  -4   33.66    1.77
  -3  -9   4   33.75    2.42
  -3  -9   4   34.41    1.47
  -3  -9   4   35.13    1.11
  -3   9   3    5.44    2.06
   3   9  -3    3.24    0.85
   3   9  -3    1.71    0.98
   3  -9  -3    4.04    1.05
   3  -9  -3    5.62    1.69
  -3  -9   3    1.74    1.92
  -3  -9   3    4.00    0.92
   3  -9  -3    3.28    1.59
  -3  -9   3    4.23    0.91
   3   9  -2   15.12    1.81
  -3   9   2   11.55    2.09
   3   9  -2    9.17    1.18
   3   9  -2   11.46    1.71
   3  -9  -2   15.68    2.83
   3  -9  -2    8.86    1.34
  -3  -9   2   17.88    2.92
  -3  -9   2    9.81    1.23
   3  -9  -2   11.87    1.78
  -3  -9   2   10.08    1.10
   3   9  -1  100.54    3.20
   3   9  -1   98.29    1.52
  -3   9   1  107.04    3.59
   3   9  -1  104.23    2.36
   3  -9  -1   98.09    4.13
   3  -9  -1   98.42    2.72
   3  -9  -1  103.78    3.26
  -3  -9   1  102.38    1.87
  -3  -9   1  101.32    3.24
  -3  -9   1   98.64    3.15
  -3   9   0   18.05    1.92
   3   9   0   19.25    3.15
   3   9   0   16.18    2.17
  -3   9   0   16.09    2.27
   3  -9   0   16.19    1.71
  -3  -9   0   17.36    1.96
  -3  -9   0   17.36    0.78
   3  -9   0   18.10    2.86
   3  -9   0   21.28    2.92
  -3  -9   0   17.02    1.43
   3   9   1  698.22   18.66
   3   9   1  703.93   16.98
  -3   9  -1  658.36   17.34
  -3   9  -1  698.87   19.98
   3  -9   1  701.28   18.09
  -3  -9  -1  706.85   11.16
  -3  -9  -1  695.57   18.06
   3  -9   1  718.03   19.26
  -3  -9  -1  689.29   10.69
  -3  -9  -1  708.59   17.43
   3   9   2   58.74    4.03
  -3   9  -2   65.12    3.19
   3   9   2   55.58    2.18
  -3   9  -2   65.83    2.62
   3  -9   2   55.13    2.74
  -3  -9  -2   57.04    2.61
   3  -9   2   62.08    2.55
  -3  -9  -2   57.73    2.37
   3   9   3  122.30    3.90
   3   9   3  123.86    3.30
  -3   9  -3  121.35    3.81
  -3   9  -3  114.17    5.99
   3  -9   3  121.94    5.41
   3  -9   3  124.46    3.71
  -3  -9  -3  122.19    4.95
   3   9   4   28.01    2.39
   3   9   4   25.08    3.16
  -3   9  -4   23.74    2.38
  -3   9  -4   32.52    2.82
   3  -9   4   26.28    3.70
   3  -9   4   30.98    3.26
  -3  -9  -4   24.93    2.30
   3   9   5    4.56    2.12
   3   9   5    0.04    1.94
  -3   9  -5    0.36    2.18
  -3   9  -5    4.30    2.38
   3  -9   5    0.48    2.15
   3  -9   5    1.64    2.05
  -3  -9  -5    3.78    2.08
   3   9   6   16.37    2.29
   3   9   6   15.98    2.33
  -3   9  -6   13.71    2.50
   3  -9   6   11.71    3.77
   3  -9   6   12.58    2.49
  -3  -9  -6   18.71    2.51
   3   9   7  124.36    4.53
   3   9   7  130.82    4.54
  -3   9  -7  136.68    4.70
   3  -9   7  136.25    4.62
   3  -9   7  124.85    4.95
  -3  -9  -7  132.41    7.09
   3   9   8    4.37    2.42
   3   9   8    3.74    3.98
  -3   9  -8    4.16    3.84
   3  -9   8    6.88    2.57
  -3  -9  -8    6.00    0.92
   3  -9   8    5.41    2.58
  -3  -9  -8    5.02    0.96
  -3  -9  -8    2.66    2.89
   3   9   9   94.09    4.35
   3   9   9  109.13    6.88
  -3   9  -9  104.04    4.65
   3  -9   9   97.14    6.61
  -3  -9  -9   89.76    2.34
   3  -9   9  114.04    6.82
  -3  -9  -9  111.50    4.97
   3   9  10   -1.62    4.34
   3   9  10    8.33    2.88
  -3   9 -10    3.61    3.01
   3  -9  10    5.99    2.83
   3  -9  10    5.33    2.65
   3  -9  10    5.07    3.08
  -3  -9 -10   11.62    3.39
   3   9  11    8.46    3.00
   3   9  11    8.33    3.25
  -3   9 -11    7.27    4.90
   3  -9  11    5.57    3.05
   3  -9  11   11.28    4.39
   3  -9  11    8.74    3.34
  -3  -9 -11   10.95    5.67
   3   9  12    0.92    3.14
   3   9  12   -1.16    3.38
  -3   9 -12   -1.56    5.04
   3  -9  12   -0.38    3.08
   3  -9  12    2.60    2.86
   3  -9  12   -1.34    3.27
  -3  -9 -12    0.95    3.55
  -3  10  14   33.36    5.65
   3  10 -14   41.93    3.64
   3 -10 -14   36.70    3.64
  -3 -10  14   39.81    4.11
  -3 -10  14   45.07    4.41
   3 -10 -14   40.08    3.82
  -3  10  13   35.52    5.21
   3  10 -13   32.29    3.33
   3 -10 -13   38.47    3.32
  -3 -10  13   27.02    3.88
  -3 -10  13   35.18    5.60
   3 -10 -13   34.58    5.29
  -3  10  12   42.14    3.49
   3  10 -12   40.64    3.12
   3 -10 -12   41.81    3.29
  -3 -10  12   47.47    5.74
  -3 -10  12   41.08    3.51
   3 -10 -12   49.84    3.50
  -3  10  11    4.23    1.64
   3  10 -11    6.32    2.28
  -3  10  11    5.70    2.62
  -3 -10  11    6.72    2.89
   3 -10 -11    2.17    2.71
  -3 -10  11    7.89    2.55
   3 -10 -11    8.23    3.83
  -3  10  10   59.57    4.91
   3  10 -10   56.07    2.90
   3 -10 -10   56.63    3.19
  -3 -10  10   55.67    5.57
  -3 -10  10   54.29    3.20
   3 -10 -10   51.78    3.42
  -3  10   9   24.07    2.69
   3  10  -9   22.90    3.22
  -3  10   9   22.94    1.40
   3 -10  -9   25.76    2.69
   3 -10  -9   25.18    4.21
  -3 -10   9   26.35    2.98
  -3 -10   9   26.56    2.46
   3 -10  -9   24.47    2.33
  -3  10   8   34.05    2.86
   3  10  -8   34.27    2.12
   3 -10  -8   30.45    4.11
   3 -10  -8   29.76    2.55
   3 -10  -8   31.78    3.61
  -3 -10   8   33.64    3.51
  -3 -10   8   36.68    3.02
  -3 -10   8   28.08    1.26
  -3  10   7   -5.48    3.47
   3  10  -7   -0.42    2.33
   3  10  -7    0.16    1.43
   3 -10  -7    3.10    2.09
   3 -10  -7   -1.95    2.01
  -3 -10   7   -2.25    2.40
  -3 -10   7   -1.02    1.64
   3 -10  -7    2.62    1.82
  -3 -10   7    0.05    1.07
  -3  10   6  157.47    6.80
   3  10  -6  159.64    4.60
   3  10  -6  146.86    2.99
   3 -10  -6  160.59    4.73
   3 -10  -6  158.15    4.49
  -3 -10   6  157.86    5.09
  -3 -10   6  158.28    5.00
   3 -10  -6  152.00    4.25
  -3 -10   6  145.60    3.16
  -3  10   5   58.79    4.45
   3  10  -5   54.77    2.65
   3  10  -5   53.72    1.62
   3 -10  -5   58.25    2.96
   3 -10  -5   58.31    2.73
  -3 -10   5   49.44    3.02
  -3 -10   5   53.67    1.96
   3 -10  -5   59.24    2.72
  -3 -10   5   53.75    1.45
   3  10  -4    0.83    1.07
  -3  10   4    5.60    3.47
   3  10  -4    2.85    1.61
   3 -10  -4    4.78    1.95
   3 -10  -4    0.89    1.08
   3 -10  -4    1.25    1.98
  -3 -10   4   -1.98    2.16
  -3 -10   4    1.00    1.76
   3 -10  -4    0.72    1.77
  -3 -10   4    1.17    0.92
   3  10  -3    7.88    1.51
   3  10  -3    6.42    1.17
  -3 -10   3   14.48    2.19
  -3 -10   3    7.40    1.06
  -3 -10   3    7.05    1.72
   3  10  -2    9.97    1.98
   3  10  -2   10.40    1.33
   3  10  -2    8.98    2.00
  -3  10   2   10.18    2.24
   3 -10  -2    9.85    1.47
   3 -10  -2    8.97    2.04
   3 -10  -2   10.04    1.78
  -3 -10   2    8.91    1.37
  -3 -10   2   11.24    2.02
  -3 -10   2    9.20    1.23
   3  10  -1   12.15    2.16
  -3  10   1   15.66    3.78
   3  10  -1   14.31    2.20
   3 -10  -1   13.78    1.16
   3 -10  -1   17.37    2.06
  -3 -10   1   13.66    3.21
  -3 -10   1   15.48    1.20
   3 -10  -1   16.95    2.89
  -3 -10   1   14.32    1.40
  -3  10   0  459.59   11.27
   3  10   0  480.42   14.62
   3  10   0  469.95   10.64
  -3  10   0  483.64   13.24
   3 -10   0  467.80   11.02
  -3 -10   0  475.72   11.83
  -3 -10   0  471.02    8.00
   3 -10   0  480.17   11.49
   3 -10   0  481.56   14.47
  -3 -10   0  481.45   10.68
   3  10   1   70.48    3.41
   3  10   1   68.06    3.02
  -3  10  -1   69.44    2.81
  -3  10  -1   67.02    3.47
   3 -10   1   69.94    2.12
   3 -10   1   73.24    2.75
  -3 -10  -1   69.77    1.16
  -3 -10  -1   71.44    2.86
   3 -10   1   65.63    2.91
  -3 -10  -1   67.27    1.06
  -3 -10  -1   76.00    3.50
   3  10   2  194.19    5.34
  -3  10  -2  197.40    8.09
   3  10   2  196.26    6.13
  -3  10  -2  197.50    5.21
   3 -10   2  187.95    5.55
  -3 -10  -2  197.10    5.21
   3 -10   2  198.41    6.70
  -3 -10  -2  195.70    4.81
   3  10   3    1.33    2.23
   3  10   3    5.25    1.76
  -3  10  -3    3.81    3.42
  -3  10  -3    7.72    2.48
   3 -10   3    6.42    2.09
   3 -10   3    6.49    2.05
  -3 -10  -3    1.40    1.93
   3  10   4    2.69    2.23
   3  10   4    3.47    1.96
  -3  10  -4    5.74    3.29
  -3  10  -4    3.97    2.64
   3 -10   4    5.56    2.16
   3 -10   4    4.33    3.12
  -3 -10  -4    5.19    2.09
   3  10   5   20.80    2.57
   3  10   5   24.33    3.53
  -3  10  -5   22.62    3.92
  -3  10  -5   24.39    4.33
   3 -10   5   23.34    2.57
   3 -10   5   21.87    2.60
  -3 -10  -5   19.06    3.93
   3  10   6   58.26    3.26
   3  10   6   59.99    3.16
  -3  10  -6   59.54    4.90
   3 -10   6   53.89    4.86
   3 -10   6   57.53    5.01
  -3 -10  -6   56.09    3.46
   3  10   7    3.16    3.59
  -3  10  -7    2.86    2.58
   3  10   7    2.61    2.43
   3 -10   7    2.89    2.57
  -3 -10  -7    1.44    0.37
  -3 -10  -7    1.21    0.49
   3 -10   7    2.89    2.59
  -3 -10  -7    1.20    2.65
   3  10   8  214.10    7.05
   3  10   8  218.03    7.09
  -3  10  -8  225.38    7.21
   3 -10   8  230.47    7.36
   3 -10   8  203.84    7.48
  -3 -10  -8  228.39    7.76
   3  10   9   11.78    2.92
   3  10   9   13.27    3.06
  -3  10  -9   13.71    3.04
   3 -10   9   18.43    5.03
   3 -10   9   13.21    3.03
  -3 -10  -9   19.52    5.14
   3  10  10    2.47    2.81
   3  10  10    2.02    2.99
  -3  10 -10    2.05    4.84
   3 -10  10   -0.21    4.40
   3 -10  10    2.53    2.63
   3 -10  10   -1.51    4.76
  -3 -10 -10   -2.50    3.44
   3  10  11   12.32    4.86
   3  10  11   11.49    3.52
  -3  10 -11   11.52    3.40
   3 -10  11    8.51    4.91
   3 -10  11    7.37    3.01
   3 -10  11    9.99    3.56
  -3 -10 -11    6.00    3.74
  -3  11  13    7.80    3.29
   3  11 -13    4.85    2.81
   3 -11 -13    5.91    3.05
  -3 -11  13    7.89    3.51
  -3 -11  13    6.74    3.33
   3 -11 -13    4.63    4.87
  -3  11  12    9.61    4.60
   3  11 -12    3.33    2.60
   3 -11 -12    3.53    2.87
  -3 -11  12   11.71    5.04
  -3 -11  12    5.17    4.53
   3 -11 -12    3.81    2.88
  -3  11  11   24.58    3.20
   3  11 -11   27.46    2.64
   3 -11 -11   27.89    4.62
  -3 -11  11   24.36    3.61
  -3 -11  11   24.42    3.10
   3 -11 -11   23.31    4.84
  -3  11  10    7.23    2.82
   3  11 -10   12.49    3.45
  -3  11  10    8.52    1.03
   3 -11 -10    9.91    2.65
   3 -11 -10    8.70    2.70
  -3 -11  10   16.85    4.87
  -3 -11  10   13.49    3.79
   3 -11 -10   10.02    2.39
  -3  11   9    7.14    2.75
   3  11  -9    4.47    2.02
  -3  11   9    3.05    0.87
   3 -11  -9    6.22    2.50
   3 -11  -9    3.38    2.62
  -3 -11   9    4.94    2.91
  -3 -11   9    4.59    2.27
   3 -11  -9    7.74    2.17
  -3 -11   9    3.85    1.10
  -3  11   8    5.42    2.59
   3  11  -8    2.18    2.81
   3 -11  -8    2.00    2.45
   3 -11  -8    2.30    3.49
   3 -11  -8    1.66    1.98
  -3 -11   8    4.34    1.97
  -3 -11   8    1.43    2.71
  -3 -11   8    3.56    1.25
  -3  11   7  140.48    5.09
   3  11  -7  147.75    3.81
   3 -11  -7  149.08    6.68
   3 -11  -7  140.19    4.79
   3 -11  -7  148.07    4.45
  -3 -11   7  143.52    4.05
  -3 -11   7  143.34    5.36
  -3 -11   7  127.46    2.57
  -3  11   6   22.72    2.73
   3  11  -6   17.05    1.65
   3  11  -6   16.28    1.41
   3 -11  -6   17.23    2.54
   3 -11  -6   13.69    2.44
  -3 -11   6   14.49    2.77
  -3 -11   6   17.49    1.83
   3 -11  -6   18.13    2.30
  -3 -11   6   15.15    1.57
  -3  11   5  121.30    4.64
   3  11  -5  120.15    3.86
   3  11  -5  115.26    2.82
   3 -11  -5  127.43    4.47
   3 -11  -5  126.30    4.21
  -3 -11   5  121.23    4.53
  -3 -11   5  124.06    4.17
   3 -11  -5  126.58    5.43
  -3 -11   5  114.62    2.48
   3  11  -4   21.13    1.45
  -3  11   4   29.73    2.89
   3  11  -4   22.02    1.53
   3 -11  -4   28.01    2.44
   3 -11  -4   21.64    1.54
   3 -11  -4   26.81    2.57
  -3 -11   4   21.50    2.65
  -3 -11   4   20.19    1.50
   3 -11  -4   27.45    2.22
  -3 -11   4   21.89    1.95
  -3  11   3   -0.46    2.40
   3  11  -3   -1.17    1.61
   3  11  -3    2.32    1.28
   3 -11  -3    1.22    1.48
   3 -11  -3    3.37    3.16
  -3 -11   3    2.77    3.37
  -3 -11   3    1.74    1.67
   3 -11  -3    0.80    1.87
  -3 -11   3   -0.36    1.80
   3  11  -2  103.90    2.74
  -3  11   2   99.05    4.11
   3  11  -2   99.98    2.71
   3 -11  -2   95.46    3.06
   3 -11  -2  100.63    3.70
  -3 -11   2  104.71    3.71
   3 -11  -2  101.96    3.37
  -3 -11   2  104.29    2.60
   3  11  -1   13.65    2.19
   3  11  -1   10.53    0.88
   3  11  -1   10.26    1.58
  -3  11   1   14.23    3.82
   3 -11  -1    9.61    1.95
   3 -11  -1   15.40    2.19
   3 -11  -1   10.92    2.05
  -3 -11   1   12.05    1.32
  -3 -11   1   11.65    3.38
  -3 -11   1    9.98    1.52
   3  11   0   27.35    3.79
  -3  11   0   26.36    2.86
  -3  11   0   25.84    2.29
   3  11   0   24.51    2.75
   3 -11   0   21.94    1.55
  -3 -11   0   29.27    2.42
  -3 -11   0   26.13    1.21
   3 -11   0   25.48    2.20
   3 -11   0   21.86    3.64
  -3 -11   0   26.10    2.74
   3  11   1  190.34    4.71
   3  11   1  193.18    5.58
  -3  11  -1  193.66    6.95
  -3  11  -1  194.84    8.51
   3 -11   1  181.56    4.31
   3 -11   1  192.65    6.78
  -3 -11  -1  186.21    2.86
  -3 -11  -1  194.78    5.29
   3 -11   1  191.10    7.10
  -3 -11  -1  181.56    2.66
  -3 -11  -1  185.03    4.67
  -3  11  -2   97.09    4.25
   3  11   2   90.01    3.58
   3  11   2   90.40    3.16
  -3  11  -2   92.48    3.58
   3 -11   2   89.58    4.97
  -3 -11  -2   89.61    3.46
   3 -11   2   83.64    2.79
   3 -11   2   93.38    3.33
  -3 -11  -2   87.81    3.22
   3  11   3  147.50    6.49
   3  11   3  152.18    4.46
  -3  11  -3  153.69    4.83
  -3  11  -3  144.75    5.48
   3 -11   3  141.43    6.68
   3 -11   3  153.69    6.14
  -3 -11  -3  153.15    6.20
   3  11   4   15.09    3.70
  -3  11  -4   17.02    2.60
   3  11   4   16.18    3.44
  -3  11  -4   13.63    3.02
   3 -11   4    9.36    3.82
  -3 -11  -4    5.79    3.67
   3  11   5    6.21    3.67
   3  11   5   -0.61    2.18
  -3  11  -5   -0.45    2.36
  -3  11  -5    0.01    2.75
   3 -11   5    0.54    3.51
   3 -11   5    3.44    2.25
  -3 -11  -5   -0.45    2.41
   3  11   6   89.61    5.85
   3  11   6   87.11    5.60
  -3  11  -6   88.76    4.15
   3 -11   6   88.28    5.95
   3 -11   6   85.99    4.13
  -3 -11  -6   88.52    4.16
   3  11   7   51.50    3.53
   3  11   7   52.30    3.50
  -3  11  -7   46.49    3.53
   3 -11   7   51.15    3.68
   3 -11   7   50.89    3.59
  -3 -11  -7   55.12    5.60
   3  11   8    5.55    2.61
   3  11   8    0.97    2.71
  -3  11  -8    1.82    2.88
   3 -11   8    4.75    2.89
   3 -11   8    1.15    2.78
  -3 -11  -8   -2.10    4.68
   3  11   9   41.42    5.36
   3  11   9   45.95    3.83
  -3  11  -9   53.23    6.00
   3 -11   9   53.54    6.06
   3 -11   9   46.69    5.65
  -3 -11  -9   41.81    4.32
   3  11  10   38.12    3.77
   3  11  10   37.07    4.02
  -3  11 -10   46.05    4.13
   3 -11  10   34.97    3.80
   3 -11  10   33.02    3.48
   3 -11  10   37.66    6.27
  -3 -11 -10   35.43    4.42
  -3  12  12  103.76    5.53
   3  12 -12  113.79    6.72
   3 -12 -12  101.31    5.11
   3 -12 -12  112.12    5.38
   3 -12 -12  108.56    6.71
  -3 -12  12  109.52    7.66
  -3 -12  12  105.19    6.03
  -3  12  11    2.65    3.09
   3  12 -11   -0.66    3.79
   3 -12 -11    0.51    2.82
   3 -12 -11   -0.72    4.38
   3 -12 -11   -0.82    2.53
  -3 -12  11   -3.56    2.88
  -3 -12  11    2.21    5.23
  -3  12  10   11.01    3.16
   3  12 -10   10.46    2.41
   3 -12 -10   12.36    4.35
   3 -12 -10    8.70    2.74
   3 -12 -10   12.19    2.51
  -3 -12  10    9.52    2.70
  -3 -12  10    7.15    3.44
  -3  12   9   15.40    3.09
   3  12  -9   14.34    3.48
   3 -12  -9   17.35    2.98
   3 -12  -9   13.24    2.92
   3 -12  -9   16.57    3.82
  -3 -12   9    9.93    3.94
  -3 -12   9   14.16    3.33
  -3  12   8    3.22    2.82
   3  12  -8   -1.02    1.91
   3  12  -8    0.76    1.96
   3 -12  -8    2.09    2.53
   3 -12  -8    5.30    2.47
  -3 -12   8    0.90    4.33
  -3 -12   8    0.08    2.07
   3 -12  -8   -0.16    3.29
  -3 -12   8    2.71    1.42
  -3  12   7   57.83    5.49
   3  12  -7   59.52    2.56
   3  12  -7   51.88    2.99
   3 -12  -7   60.30    4.97
   3 -12  -7   60.45    4.95
  -3 -12   7   56.92    5.54
  -3 -12   7   60.52    4.01
   3 -12  -7   63.97    4.47
  -3 -12   7   49.96    1.67
  -3  12   6  349.96   10.55
   3  12  -6  349.51    7.97
   3  12  -6  326.38    7.45
   3 -12  -6  337.83    9.77
   3 -12  -6  340.88    9.46
  -3 -12   6  343.02   12.96
  -3 -12   6  347.08    8.38
   3 -12  -6  355.57   11.75
  -3 -12   6  317.43    7.86
  -3  12   5    3.92    2.70
   3  12  -5    0.61    1.47
   3  12  -5    1.68    2.16
   3 -12  -5    4.29    2.40
   3 -12  -5    2.57    2.34
  -3 -12   5    4.16    4.05
  -3 -12   5    1.62    2.32
   3 -12  -5    1.98    2.04
  -3 -12   5   -0.09    1.20
  -3  12   4  228.06    7.84
   3  12  -4  235.78    4.91
   3  12  -4  232.17    6.67
   3 -12  -4  229.36    6.76
   3 -12  -4  242.23    9.35
  -3 -12   4  234.48    7.30
  -3 -12   4  229.79    4.95
   3 -12  -4  236.33    6.26
  -3 -12   4  233.82    5.99
   3  12  -3   21.97    1.42
   3  12  -3   20.75    1.75
  -3  12   3   23.61    3.03
   3 -12  -3   20.51    1.31
   3 -12  -3   22.88    2.55
   3 -12  -3   23.30    2.27
  -3 -12   3   22.19    2.15
  -3 -12   3   26.13    2.84
  -3 -12   3   21.45    1.60
   3  12  -2    0.46    1.02
   3  12  -2    0.14    1.51
  -3  12   2    6.42    4.16
   3 -12  -2    3.51    1.89
   3 -12  -2    3.24    2.31
   3 -12  -2    2.17    2.00
  -3 -12   2    0.48    1.04
  -3 -12   2   -3.17    3.59
  -3 -12   2    0.83    1.45
   3  12  -1   84.41    3.48
   3  12  -1   85.64    2.36
   3  12  -1   84.43    2.82
  -3  12   1   87.78    4.14
   3 -12  -1   79.61    2.47
   3 -12  -1   82.81    3.58
   3 -12  -1   84.92    3.27
  -3 -12   1   81.37    2.34
  -3 -12   1   84.36    3.62
  -3 -12   1   85.43    3.77
   3  12   0   31.48    3.99
   3  12   0   33.94    3.15
  -3  12   0   35.78    3.08
   3 -12   0   34.22    2.70
   3 -12   0   31.30    2.70
  -3 -12   0   39.34    4.16
  -3 -12   0   29.82    1.00
   3 -12   0   35.94    3.80
  -3 -12   0   34.39    2.16
   3  12   1   13.95    2.60
  -3  12  -1   14.30    4.51
   3  12   1   13.88    3.02
   3 -12   1   20.33    3.76
  -3 -12  -1   16.44    2.39
  -3 -12  -1   13.07    1.11
   3 -12   1   12.04    1.77
  -3 -12  -1   12.72    2.00
  -3  12  -2  147.87    4.73
   3  12   2  146.23    4.97
   3  12   2  151.50    4.40
  -3  12  -2  155.32    5.71
   3 -12   2  133.60    5.20
  -3 -12  -2  147.18    4.72
  -3 -12  -2  131.99    1.92
   3 -12   2  152.09    6.28
   3 -12   2  149.44    6.82
  -3 -12  -2  151.05    4.49
  -3  12  -3   68.72    3.46
   3  12   3   53.43    3.27
   3  12   3   58.70    4.35
   3 -12   3   64.45    4.95
   3 -12   3   58.82    3.23
   3 -12   3   53.36    2.69
  -3 -12  -3   53.68    4.38
   3  12   4    7.18    2.53
   3  12   4    7.63    2.37
  -3  12  -4   11.18    2.59
  -3  12  -4   10.06    3.14
   3 -12   4    6.70    2.45
   3 -12   4   12.39    2.50
  -3 -12  -4    6.50    2.44
   3  12   5    2.85    2.47
   3  12   5    1.64    2.42
  -3  12  -5    2.96    2.55
  -3  12  -5    0.06    4.54
   3 -12   5    2.23    2.52
   3 -12   5    3.18    3.88
  -3 -12  -5    4.29    2.64
   3  12   6    1.68    2.60
   3  12   6   -0.24    2.68
  -3  12  -6    2.84    2.73
  -3  12  -6   -2.48    2.96
   3 -12   6   -1.74    2.62
   3 -12   6   -3.15    2.76
  -3 -12  -6   -3.46    4.31
   3  12   7   -0.04    2.72
   3  12   7    1.11    4.21
  -3  12  -7   -5.88    4.38
   3 -12   7   -0.29    2.83
   3 -12   7    0.69    2.64
  -3 -12  -7   -1.17    2.89
   3  12   8   63.25    6.22
   3  12   8   70.38    4.21
  -3  12  -8   69.72    4.35
   3 -12   8   74.52    4.39
   3 -12   8   64.94    4.14
  -3 -12  -8   66.75    4.70
   3  12   9   46.30    4.02
   3  12   9   44.74    4.01
  -3  12  -9   36.71    6.29
   3 -12   9   46.13    6.36
   3 -12   9   39.75    3.82
  -3 -12  -9   40.34    4.48
  -3  13  11   64.44    4.92
   3  13 -11   63.04    3.83
   3 -13 -11   66.36    4.31
   3 -13 -11   64.20    6.54
   3 -13 -11   67.74    5.46
  -3 -13  11   67.78    4.33
  -3 -13  11   57.59    7.42
  -3  13  10    4.61    3.51
   3  13 -10    4.26    2.41
   3 -13 -10    0.97    4.42
   3 -13 -10    3.24    4.59
   3 -13 -10    2.32    2.54
  -3 -13  10    3.68    2.75
  -3 -13  10    6.63    3.57
  -3  13   9   12.39    3.49
   3  13  -9   12.43    2.40
   3 -13  -9    9.94    3.07
   3 -13  -9   14.18    3.18
   3 -13  -9   11.32    2.66
  -3 -13   9   14.05    3.97
  -3 -13   9   18.97    5.25
  -3  13   8    2.09    4.71
   3  13  -8    2.00    3.08
   3  13  -8   -1.54    2.25
   3 -13  -8    4.94    2.72
   3 -13  -8    3.29    2.65
  -3 -13   8   -0.38    2.98
  -3 -13   8    2.09    2.13
   3 -13  -8    2.60    2.40
  -3 -13   8   -1.37    1.65
  -3  13   7    9.24    3.13
   3  13  -7    4.00    2.87
   3  13  -7    7.23    1.60
   3 -13  -7    5.31    4.17
   3 -13  -7    8.33    2.67
  -3 -13   7    3.09    2.90
  -3 -13   7    4.67    3.22
   3 -13  -7    6.68    2.34
  -3 -13   7    4.05    1.89
  -3  13   6   38.53    3.52
   3  13  -6   29.79    3.16
   3  13  -6   28.49    2.05
   3 -13  -6   27.99    3.10
   3 -13  -6   42.41    4.57
  -3 -13   6   28.79    3.29
  -3 -13   6   32.04    2.27
   3 -13  -6   32.09    2.75
  -3 -13   6   24.74    1.64
  -3  13   5  173.96    9.39
   3  13  -5  172.15    4.20
   3  13  -5  157.16    4.24
   3 -13  -5  178.96    5.93
   3 -13  -5  165.29    5.57
  -3 -13   5  166.77    6.12
  -3 -13   5  171.34    4.32
   3 -13  -5  164.64    5.07
  -3 -13   5  150.57    3.74
   3  13  -4    2.47    2.53
   3  13  -4    4.36    2.18
  -3  13   4    6.39    4.76
   3 -13  -4    4.56    2.45
   3 -13  -4    1.81    1.74
   3 -13  -4    3.22    2.52
   3 -13  -4    5.06    2.09
  -3 -13   4    2.74    2.25
  -3 -13   4   -2.58    2.59
  -3 -13   4    1.97    1.40
   3  13  -3   20.60    1.53
   3  13  -3   18.91    1.95
  -3  13   3   20.39    4.88
   3 -13  -3   16.70    2.17
   3 -13  -3   19.43    2.71
   3 -13  -3   17.47    2.30
  -3 -13   3   18.92    1.51
  -3 -13   3   14.45    4.27
  -3 -13   3   23.37    2.61
   3  13  -2   44.38    2.32
   3  13  -2   43.45    2.41
  -3  13   2   45.81    3.61
   3 -13  -2   41.60    2.72
   3 -13  -2   41.99    3.07
   3 -13  -2   47.94    4.01
  -3 -13   2   44.52    2.36
  -3 -13   2   40.93    3.14
  -3 -13   2   44.21    2.20
   3  13  -1    1.88    2.81
  -3  13   1    2.11    2.89
   3 -13  -1    2.46    1.56
   3 -13  -1    5.93    2.40
  -3 -13   1    1.10    2.33
  -3 -13   1    0.99    1.47
   3 -13  -1    1.62    2.07
  -3 -13   1    2.41    2.65
   3  13   0   -4.66    3.64
   3  13   0    0.67    1.92
  -3  13   0    0.89    2.71
   3 -13   0    0.85    2.43
   3 -13   0   -1.01    3.60
  -3 -13   0    1.28    2.39
  -3 -13   0    0.38    0.81
   3 -13   0   -2.43    2.10
  -3 -13   0    1.62    1.81
   3  13   1  102.21    4.12
   3  13   1   95.66    5.04
  -3  13  -1   98.30    7.20
  -3  13  -1   92.21    3.78
   3 -13   1   84.35    4.41
  -3 -13  -1   96.96    3.81
   3 -13   1   94.46    5.26
  -3 -13  -1   90.33    1.62
  -3 -13  -1   92.35    1.79
   3 -13   1   92.49    5.86
  -3 -13  -1  103.51    3.55
   3  13   2    1.06    2.49
  -3  13  -2    8.47    3.58
  -3  13  -2    4.32    2.96
   3  13   2    0.40    3.36
   3 -13   2    2.61    2.46
  -3 -13  -2    2.39    2.36
   3 -13   2    0.25    1.96
   3 -13   2    3.51    2.30
  -3 -13  -2   -2.48    3.34
  -3  13  -3  256.82    9.95
   3  13   3  260.00    7.96
   3  13   3  258.17    9.78
  -3  13  -3  258.89   12.19
   3 -13   3  281.16    8.39
   3 -13   3  244.26    8.75
   3 -13   3  266.88    7.55
  -3 -13  -3  265.77    7.75
  -3  13  -4    2.58    4.12
   3  13   4    4.99    2.64
   3  13   4    5.04    2.53
  -3  13  -4    4.29    3.24
   3 -13   4    3.37    2.65
   3 -13   4    3.49    3.26
   3 -13   4    7.03    3.98
  -3 -13  -4   -0.91    2.60
   3  13   5   -3.23    2.68
   3  13   5    1.79    3.95
  -3  13  -5    1.27    4.08
  -3  13  -5    5.23    5.04
   3 -13   5    0.32    2.52
   3 -13   5   -1.74    2.67
  -3 -13  -5    5.11    4.35
   3  13   6   35.31    3.31
   3  13   6   33.07    3.46
  -3  13  -6   33.43    3.55
  -3  13  -6   29.72    3.94
   3 -13   6   35.03    4.77
   3 -13   6   29.71    3.49
  -3 -13  -6   32.60    5.56
   3  13   7   11.97    4.83
   3  13   7   13.37    4.83
  -3  13  -7   13.34    3.27
   3 -13   7   14.81    3.32
   3 -13   7   12.28    3.00
  -3 -13  -7   15.09    3.43
   3  13   8    3.62    3.27
   3  13   8    4.35    4.96
  -3  13  -8    6.22    5.04
   3 -13   8    9.85    5.05
   3 -13   8    1.89    4.58
  -3 -13  -8    6.67    3.47
  -3  14  10    4.26    3.67
   3  14 -10    0.06    2.58
   3 -14 -10   -3.95    4.56
   3 -14 -10   -1.02    4.88
   3 -14 -10   -2.76    4.16
  -3 -14  10    1.40    2.81
  -3 -14  10   -0.24    3.64
  -3  14   9   -5.29    5.37
   3  14  -9    1.33    2.35
   3 -14  -9    2.13    2.96
   3 -14  -9    2.29    4.81
   3 -14  -9    2.25    2.66
  -3 -14   9    3.22    3.92
  -3 -14   9    2.89    3.36
  -3  14   8   10.92    3.70
   3  14  -8   11.20    2.34
   3 -14  -8   15.80    3.05
   3 -14  -8   10.63    3.04
   3 -14  -8   11.91    2.73
  -3 -14   8   10.75    2.50
  -3 -14   8   10.87    3.52
  -3  14   7    2.15    5.28
   3  14  -7    3.87    2.06
   3  14  -7    2.74    1.80
   3 -14  -7    7.33    4.30
   3 -14  -7    1.59    2.93
  -3 -14   7    0.51    3.19
  -3 -14   7    2.78    3.37
   3 -14  -7    6.01    2.49
  -3 -14   7    2.09    1.40
  -3  14   6  140.68    6.29
   3  14  -6  132.54    4.07
   3  14  -6  122.40    4.11
   3 -14  -6  139.69    5.57
   3 -14  -6  125.54    5.43
  -3 -14   6  140.18    5.86
  -3 -14   6  133.95    4.25
   3 -14  -6  136.44    4.92
  -3 -14   6  115.84    3.37
   3  14  -5    5.44    2.77
   3  14  -5    7.15    2.86
  -3  14   5   14.96    3.56
   3 -14  -5   12.21    2.94
   3 -14  -5    7.93    2.91
   3 -14  -5   15.48    2.49
  -3 -14   5    8.48    1.83
  -3 -14   5    7.10    3.10
  -3 -14   5    9.09    2.43
   3  14  -4  186.88    4.62
   3  14  -4  178.69    5.22
  -3  14   4  188.77    7.42
   3 -14  -4  187.02    9.00
   3 -14  -4  186.24    6.35
   3 -14  -4  183.44    5.55
  -3 -14   4  180.80    4.51
  -3 -14   4  184.09    6.55
  -3 -14   4  176.28    4.66
   3  14  -3    3.13    2.21
   3  14  -3    2.09    2.01
  -3  14   3    3.04    3.16
   3 -14  -3    3.33    1.45
   3 -14  -3   -2.67    4.11
   3 -14  -3    2.50    2.18
  -3 -14   3    2.03    2.22
  -3 -14   3   -0.25    2.62
  -3 -14   3    2.65    2.60
   3  14  -2    4.84    1.31
   3  14  -2    2.86    2.06
  -3  14   2    0.14    3.12
   3 -14  -2    3.80    2.37
   3 -14  -2    4.60    4.12
   3 -14  -2    2.02    3.50
  -3 -14   2    3.92    1.30
  -3 -14   2    5.70    2.69
  -3 -14   2    5.42    1.84
   3  14  -1    4.63    3.21
  -3  14   1    7.52    3.18
   3 -14  -1    6.99    1.75
   3 -14  -1    2.36    4.11
  -3 -14   1    4.37    4.04
  -3 -14   1    5.75    1.69
   3 -14  -1    6.21    2.31
  -3 -14   1   10.10    3.06
   3  14   0   21.12    2.80
   3  14   0   19.75    2.46
  -3  14   0   26.25    5.36
   3 -14   0   20.48    2.15
   3 -14   0   30.69    4.55
  -3 -14   0   21.48    2.78
  -3 -14   0   20.79    1.69
   3 -14   0   23.21    2.69
  -3 -14   0   21.41    2.37
   3  14   1   15.09    2.91
   3  14   1   16.35    2.50
  -3  14  -1   19.22    3.51
   3 -14   1   17.10    2.24
   3 -14   1   24.59    4.47
  -3 -14  -1   24.63    4.27
  -3 -14  -1   15.26    1.54
   3 -14   1   23.69    2.69
  -3 -14  -1   17.48    2.46
   3  14   2  197.41    6.70
  -3  14  -2  197.44    6.45
  -3  14  -2  188.93    7.87
   3  14   2  197.32    6.22
   3 -14   2  201.75    6.87
  -3 -14  -2  195.60    6.41
   3 -14   2  185.02    7.44
   3 -14   2  204.13    8.55
  -3 -14  -2  207.91    8.28
   3  14   3   11.61    2.99
  -3  14  -3   13.40    5.52
   3  14   3    9.78    2.68
  -3  14  -3   13.57    2.82
   3 -14   3   12.40    2.80
   3 -14   3   11.71    2.91
   3 -14   3    8.37    2.31
  -3 -14  -3   15.43    2.73
  -3  14  -4   72.41    4.09
   3  14   4   69.48    4.05
   3  14   4   68.33    3.90
  -3  14  -4   65.62    4.91
   3 -14   4   72.48    4.11
   3 -14   4   60.71    3.46
   3 -14   4   72.92    3.92
  -3 -14  -4   69.82    4.07
  -3  14  -5    6.93    3.12
   3  14   5    9.53    2.89
   3  14   5    8.83    4.60
  -3  14  -5   14.72    3.73
   3 -14   5   18.67    4.53
   3 -14   5    9.87    2.60
   3 -14   5    9.17    3.12
  -3 -14  -5   15.61    4.94
  -3  14  -6   24.56    5.26
   3  14   6   17.04    4.98
   3  14   6   17.27    3.35
  -3  14  -6   18.85    3.79
   3 -14   6   18.06    3.19
   3 -14   6   15.59    2.85
   3 -14   6   16.81    3.34
  -3 -14  -6   19.92    3.54
   3  14   7   14.75    5.12
   3  14   7   18.90    3.54
  -3  14  -7   23.03    3.68
   3 -14   7   20.05    5.49
   3 -14   7   15.86    4.94
  -3 -14  -7   16.74    3.84
  -3  15   8    8.58    5.87
   3  15  -8    4.48    3.60
   3 -15  -8    1.37    3.01
   3 -15  -8    0.94    4.90
   3 -15  -8    0.40    4.01
  -3 -15   8    2.87    2.52
  -3 -15   8   -4.83    3.66
  -3  15   7    7.34    3.70
   3  15  -7    1.54    3.32
   3 -15  -7    0.95    4.60
   3 -15  -7    3.35    4.83
   3 -15  -7   -0.08    2.60
  -3 -15   7    0.76    3.58
  -3 -15   7    3.76    5.24
   3  15  -6    1.19    3.07
   3  15  -6   -0.05    3.20
  -3  15   6   -1.88    3.79
   3 -15  -6    5.13    2.93
   3 -15  -6    2.46    4.86
   3 -15  -6    1.34    2.48
  -3 -15   6   -1.03    2.13
  -3 -15   6   -3.87    5.08
  -3 -15   6    0.62    2.47
   3  15  -5  222.10    5.91
   3  15  -5  205.13    6.35
  -3  15   5  226.46   12.63
   3 -15  -5  218.38   10.56
   3 -15  -5  221.58   10.79
   3 -15  -5  224.55    7.01
  -3 -15   5  212.10    7.36
  -3 -15   5  216.56    8.39
  -3 -15   5  190.82    5.46
   3  15  -4    9.47    2.25
   3  15  -4   12.40    2.82
  -3  15   4   14.83    5.66
   3 -15  -4   11.19    3.01
   3 -15  -4    9.94    2.42
   3 -15  -4    8.79    3.11
   3 -15  -4   12.50    2.68
  -3 -15   4   10.92    1.92
  -3 -15   4    6.35    5.01
  -3 -15   4    7.88    2.86
   3  15  -3   20.61    2.69
   3  15  -3   19.60    2.51
  -3  15   3   18.10    3.91
   3 -15  -3   19.02    1.82
   3 -15  -3   22.14    3.21
   3 -15  -3   23.66    2.76
  -3 -15   3   22.48    2.82
  -3 -15   3   21.75    4.91
  -3 -15   3   21.39    2.21
   3  15  -2    3.08    1.36
   3  15  -2    5.65    2.24
  -3  15   2    5.64    5.30
   3 -15  -2    3.67    2.67
   3 -15  -2   10.23    2.95
   3 -15  -2    6.01    3.82
  -3 -15   2    2.71    1.47
  -3 -15   2    1.61    2.86
  -3 -15   2    1.69    2.03
   3  15  -1   40.54    4.42
  -3  15   1   48.56    6.48
   3 -15  -1   38.94    2.43
   3 -15  -1   43.71    5.42
  -3 -15   1   45.07    3.50
  -3 -15   1   37.38    2.44
   3 -15  -1   44.18    4.56
  -3 -15   1   39.88    2.77
  -3  15   0    5.04    5.42
   3  15   0    5.87    2.33
   3 -15   0    4.73    2.52
   3 -15   0    9.95    4.57
  -3 -15   0    5.37    2.77
   3 -15   0    6.11    2.03
  -3 -15   0    6.20    3.54
   3  15   1   63.33    3.81
  -3  15  -1   53.25    4.84
   3  15   1   58.13    3.50
   3 -15   1   62.02    3.60
   3 -15   1   62.16    5.93
  -3 -15  -1   60.46    5.50
   3 -15   1   51.54    3.09
  -3 -15  -1   63.33    3.37
   3  15   2    5.17    2.84
  -3  15  -2    6.07    3.69
  -3  15  -2   10.12    2.78
   3 -15   2   10.02    2.76
  -3 -15  -2    3.92    2.85
   3 -15   2   10.05    2.88
   3 -15   2    6.38    3.61
   3  15   3  140.63    5.77
  -3  15  -3  149.13   10.21
   3  15   3  146.15    5.79
  -3  15  -3  150.54    5.87
   3 -15   3  161.72    5.87
   3 -15   3  146.43    6.06
   3 -15   3  135.31    7.06
  -3 -15  -3  149.04    5.91
   3  15   4   13.35    3.24
  -3  15  -4   11.64    3.88
   3  15   4    9.92    2.97
  -3  15  -4   12.32    3.03
   3 -15   4   16.30    4.86
   3 -15   4   11.10    3.12
   3 -15   4   12.94    2.71
  -3 -15  -4   12.42    3.19
  -3  15  -5    3.57    3.24
   3  15   5    5.41    3.20
   3  15   5   10.02    3.10
  -3  15  -5    8.95    3.62
   3 -15   5    4.13    3.00
   3 -15   5    6.56    2.69
   3 -15   5    7.01    4.93
  -3 -15  -5   11.43    5.06
   3  16  -6   78.76    3.70
  -3  16   6   79.07    6.03
   3 -16  -6   86.27    4.79
   3 -16  -6   81.65    5.04
  -3 -16   6   76.52    5.25
  -3 -16   6   80.86    3.65
   3 -16  -6   74.36    4.11
  -3 -16   6   59.48    2.96
   3  16  -5    2.09    3.25
   3  16  -5   -2.10    3.68
  -3  16   5    6.82    3.82
   3 -16  -5    2.33    3.20
   3 -16  -5    1.18    3.32
   3 -16  -5    1.35    2.66
  -3 -16   5   -3.03    3.16
  -3 -16   5    4.95    3.33
  -3 -16   5    1.86    2.85
   3  16  -4  115.54    3.82
   3  16  -4  106.75    6.36
  -3  16   4  112.31    6.58
   3 -16  -4  117.29    5.67
   3 -16  -4  120.10    5.68
   3 -16  -4  120.76    4.87
  -3 -16   4  111.21    3.84
  -3 -16   4  119.54    5.88
  -3 -16   4   99.63    5.55
   3  16  -3    2.24    3.73
   3  16  -3    0.11    1.66
  -3  16   3    1.46    3.61
   3 -16  -3    1.99    2.89
   3 -16  -3    1.20    2.62
   3 -16  -3   -0.93    3.00
   3 -16  -3    4.19    2.70
  -3 -16   3   -0.14    1.71
  -3 -16   3    4.15    3.08
  -3 -16   3   -0.01    2.07
  -3  16   2   16.19    4.09
   3  16  -2   17.40    2.75
   3 -16  -2   16.36    2.90
   3 -16  -2   15.29    3.30
  -3 -16   2   17.49    3.31
   3 -16  -2   16.07    2.07
  -3 -16   2   14.40    3.72
  -3  16   1   22.06    4.07
   3  16  -1   21.17    4.29
   3 -16  -1   22.14    4.42
   3 -16  -1   21.39    3.38
  -3 -16   1   21.69    5.24
   3 -16  -1   18.64    2.28
  -3 -16   1   18.66    2.63
  -3  16   0   13.11    3.90
   3  16   0    9.85    2.79
   3 -16   0   11.77    4.36
   3 -16   0   12.29    3.32
  -3 -16   0   12.61    4.78
   3 -16   0   10.21    2.34
  -3 -16   0   11.22    4.03
  -3  16  -1    3.15    3.82
   3  16   1    1.35    2.66
   3 -16   1    6.67    4.25
   3 -16   1    4.72    4.76
  -3 -16  -1    5.14    2.89
   3 -16   1    6.39    3.61
  -3 -16  -1   -1.01    2.62
   3  16   2  115.51    5.26
  -3  16  -2  107.47    6.30
   3  16   2  102.06    4.96
   3 -16   2  115.28    5.02
   3 -16   2  109.45    5.26
  -3 -16  -2  108.38    5.17
   3 -16   2   98.98    4.30
  -3 -16  -2  107.17    4.90
   3  16   3    7.01    3.22
  -3  16  -3    7.76    5.99
   3  16   3    5.97    2.93
  -3  16  -3    3.97    4.84
   3 -16   3   13.25    3.17
   3 -16   3   11.34    3.17
   3 -16   3   11.54    4.15
  -3 -16  -3    9.88    3.08
   4   0 -17   -3.49    3.39
  -4   0  17   -3.16    3.98
   4   0 -16   -0.32    3.04
  -4   0  16   -2.30    3.49
   4   0 -15    4.11    4.54
   4   0 -15    1.49    1.25
  -4   0  15    1.00    5.22
  -4   0  15   -0.09    1.24
   4   0 -14    5.38    4.34
   4   0 -14    6.80    1.92
  -4   0  14    9.94    4.78
  -4   0  14    8.86    1.16
   4   0 -13   -1.89    3.84
   4   0 -13    1.50    1.58
  -4   0  13    2.02    4.42
  -4   0  13   -1.24    1.51
   4   0 -12  206.83    8.03
   4   0 -12  194.33    4.31
  -4   0  12  200.22    8.34
  -4   0  12  188.79    4.17
   4   0 -11    1.75    3.14
   4   0 -11    0.29    1.25
  -4   0  11   -4.88    3.60
  -4   0  11   -0.03    1.17
   4   0 -10  112.62    3.66
  -4   0  10  105.49    3.72
  -4   0  10  101.55    1.77
   4   0  -9   -0.77    1.72
   4   0  -9    0.33    0.87
  -4   0   9    3.20    1.80
  -4   0   9   -0.18    0.64
   4   0  -8  284.49    6.33
   4   0  -8  279.43    4.39
  -4   0   8  274.87    5.38
  -4   0   8  276.77    6.40
  -4   0   8  280.75    4.67
   4   0  -7    0.96    2.26
   4   0  -7   -0.12    0.49
  -4   0   7    0.56    0.75
  -4   0   7   -0.72    1.48
  -4   0   7    1.44    0.92
   4   0  -6   22.23    1.58
   4   0  -6   20.06    0.89
  -4   0   6   19.19    0.87
  -4   0   6   18.66    1.62
  -4   0   6   17.42    1.17
   4   0  -5    1.09    1.24
   4   0  -5    0.79    0.76
  -4   0   5    0.19    0.99
  -4   0   5   -3.88    1.92
  -4   0   5   -0.37    0.68
   4   0  -4   53.44    1.28
   4   0  -4   55.25    1.77
   4   0  -4   54.68    1.40
  -4   0   4   52.84    1.50
  -4   0   4   55.70    2.44
  -4   0   4   50.75    1.25
   4   0  -3    1.16    0.99
   4   0  -3    0.54    1.05
   4   0  -3    0.66    0.68
  -4   0   3    0.75    1.03
   4   0  -2   29.45    1.31
   4   0  -2   31.44    1.68
   4   0  -2   30.50    1.64
   4   0  -1   -0.34    1.03
   4   0  -1   -0.27    0.72
   4   0  -1   -0.54    1.04
   4   0  -1    1.39    1.07
   4   0   0   25.11    1.51
   4   0   0   27.62    1.66
   4   0   1    0.13    0.69
   4   0   1    0.09    1.43
   4   0   1   -0.03    1.19
   4   0   2    1.62    0.72
   4   0   2    2.93    1.34
  -4   0  -2    1.62    0.80
   4   0   3    0.54    0.79
   4   0   3    0.71    1.44
  -4   0  -3    1.34    1.34
   4   0   4 1625.23   53.88
   4   0   4 1678.71   62.58
  -4   0  -4 1672.30   57.49
   4   0   5   -1.32    1.00
   4   0   5    1.63    1.81
  -4   0  -5    0.42    1.52
   4   0   6  261.12    6.04
   4   0   6  265.24    6.71
  -4   0  -6  267.11    5.02
   4   0   7    2.06    1.28
   4   0   7   -0.86    2.13
  -4   0  -7    0.26    1.19
   4   0   8   60.50    2.27
   4   0   8   62.04    3.22
  -4   0  -8   60.46    2.96
   4   0   9    0.31    2.44
   4   0   9    2.89    2.30
  -4   0  -9   -1.06    1.45
   4   0  10   16.99    2.04
   4   0  10   17.27    2.88
  -4   0 -10   18.36    1.89
   4   0  11   -1.13    2.05
   4   0  11    2.66    2.74
  -4   0 -11    4.84    2.82
   4   0  12   19.72    2.58
   4   0  12   14.22    4.83
  -4   0 -12   17.93    3.52
   4   0  13    0.15    2.57
   4   0  13    1.83    4.91
  -4   0 -13    4.59    3.50
  -4   1  17    1.72    3.84
   4   1 -17   -0.95    3.34
   4  -1 -17    0.79    5.25
  -4  -1  17    2.76    3.86
  -4   1  16    2.50    2.41
   4   1 -16   -0.47    3.25
  -4   1  16    4.32    3.56
   4  -1 -16   -0.20    2.45
  -4  -1  16    1.50    3.73
   4  -1 -16    0.52    5.00
  -4   1  15   19.87    2.56
   4   1 -15   26.11    3.33
  -4   1  15   27.89    5.68
   4  -1 -15   25.49    5.16
   4  -1 -15   20.85    1.78
  -4  -1  15   19.03    1.24
  -4  -1  15   22.85    3.75
  -4   1  14   -1.75    1.30
   4   1 -14    4.68    4.08
  -4   1  14    1.77    4.68
   4  -1 -14   -0.42    2.05
  -4  -1  14   -1.64    4.56
   4  -1 -14   -0.20    4.08
  -4  -1  14    0.94    1.42
  -4   1  13   96.08    3.28
   4   1 -13  105.67    6.12
  -4   1  13  110.60    6.78
   4  -1 -13  104.32    6.39
   4  -1 -13   99.55    3.36
  -4  -1  13   90.18    1.89
  -4  -1  13  101.56    6.71
  -4   1  12    0.86    1.08
   4   1 -12   -2.78    2.25
  -4   1  12    1.21    2.58
   4   1 -12    2.59    1.13
   4  -1 -12    4.26    2.41
  -4  -1  12    4.63    3.99
  -4  -1  12    2.75    0.70
   4  -1 -12    4.57    1.69
  -4   1  11  107.17    2.24
   4   1 -11  107.82    3.80
  -4   1  11  110.48    4.15
   4   1 -11  103.84    1.67
   4  -1 -11  115.05    3.98
  -4  -1  11  109.99    6.03
  -4  -1  11  105.03    2.07
   4  -1 -11  111.51    2.92
  -4   1  10   10.13    0.95
   4   1 -10   10.16    1.96
  -4   1  10    5.85    2.13
   4   1 -10    9.37    0.89
   4  -1 -10    9.24    1.97
  -4  -1  10    5.87    2.12
  -4  -1  10   10.12    0.90
   4  -1 -10    7.39    0.87
   4   1  -9   65.99    1.25
   4   1  -9   68.22    2.56
  -4   1   9   64.31    2.82
  -4   1   9   67.15    2.00
   4  -1  -9   69.49    2.76
  -4  -1   9   65.99    1.82
  -4  -1   9   63.61    1.25
  -4  -1   9   65.81    2.77
  -4   1   8    4.97    1.07
   4   1  -8    5.68    2.43
  -4   1   8    3.81    2.75
   4   1  -8    3.37    0.56
  -4   1   8    2.36    1.22
   4  -1  -8    5.86    1.71
   4  -1  -8    2.57    1.04
  -4  -1   8    4.44    0.97
  -4  -1   8    2.84    0.67
  -4  -1   8    4.49    2.56
  -4   1   7  208.72    6.20
   4   1  -7  212.27    4.58
  -4   1   7  215.03    3.96
   4   1  -7  206.72    2.59
   4  -1  -7  213.81    3.08
   4  -1  -7  210.13    4.80
  -4  -1   7  211.81    3.67
  -4  -1   7  213.04    2.66
  -4  -1   7  219.08    4.73
  -4   1   6   43.52    2.89
   4   1  -6   43.31    1.75
  -4   1   6   41.21    1.15
   4   1  -6   42.05    0.84
   4  -1  -6   42.17    0.99
   4  -1  -6   44.97    1.93
  -4  -1   6   42.06    1.73
  -4  -1   6   41.75    1.04
  -4  -1   6   38.74    1.77
  -4   1   5   12.41    0.56
   4   1  -5   12.69    1.33
   4   1  -5   11.73    0.68
  -4   1   5   11.42    0.93
  -4   1   5   10.61    1.44
   4  -1  -5   11.15    1.53
  -4  -1   5   11.60    1.40
  -4  -1   5   11.40    1.27
   4  -1  -5   14.41    1.15
  -4   1   4  191.44    2.41
   4   1  -4  197.49    3.37
   4   1  -4  195.00    2.65
   4   1  -4  188.37    3.44
  -4   1   4  197.12    4.12
   4  -1  -4  197.08    2.75
  -4  -1   4  205.47    3.15
   4  -1  -4  199.69    3.05
  -4  -1   4  197.39    3.66
   4  -1  -4  188.42    3.86
   4   1  -3  419.68    7.06
   4   1  -3  427.89    7.75
  -4   1   3  415.40    8.00
   4   1  -3  428.96    7.12
   4  -1  -3  434.58    7.01
   4  -1  -3  420.49    7.51
  -4  -1   3  417.17    7.13
   4  -1  -3  434.48    8.45
   4   1  -2    5.60    0.79
   4   1  -2    3.26    0.72
   4   1  -2    4.89    0.68
   4   1  -2    3.65    1.25
  -4   1   2    4.78    1.17
   4  -1  -2    3.47    0.98
   4  -1  -2    3.59    0.96
   4  -1  -2    4.14    1.11
   4  -1  -2    5.69    1.03
   4   1  -1  382.38    7.51
   4   1  -1  386.51    7.10
   4   1  -1  388.61    6.34
   4   1  -1  391.25    6.71
   4   1  -1  384.03    6.42
   4  -1  -1  375.64    6.52
   4  -1  -1  382.11    7.62
   4  -1  -1  390.34    7.70
   4   1   0   21.79    1.78
   4   1   0   24.67    1.03
   4   1   0   25.01    1.96
   4  -1   0   27.24    1.61
   4  -1   0   23.60    1.10
   4   1   1    5.12    1.74
   4   1   1    2.54    0.79
  -4   1  -1    2.25    0.88
   4   1   1    0.88    1.82
   4  -1   1    6.09    2.39
   4   1   2  189.99    3.08
   4   1   2  197.60    5.29
  -4   1  -2  198.21    4.10
   4  -1   2  196.55    5.94
   4  -1   2  196.07    4.06
   4  -1   2  195.73    3.99
  -4  -1  -2  193.88    3.22
   4   1   3   49.98    1.50
   4   1   3   46.98    2.10
  -4   1  -3   51.02    1.49
   4  -1   3   44.77    3.50
   4  -1   3   48.58    2.08
   4  -1   3   48.76    1.96
  -4  -1  -3   48.25    1.17
   4   1   4   36.09    1.55
   4   1   4   36.37    2.08
  -4   1  -4   35.89    2.01
   4  -1   4   32.97    2.42
   4  -1   4   34.18    3.13
   4  -1   4   37.82    1.97
  -4  -1  -4   39.59    1.56
   4   1   5  411.96    7.44
   4   1   5  410.32    9.90
   4  -1   5  401.86    7.97
   4  -1   5  414.13   11.88
  -4  -1  -5  412.67    8.25
   4   1   6    9.31    1.68
  -4   1  -6   10.12    2.03
   4   1   6   11.94    2.09
   4  -1   6   11.01    1.38
  -4  -1  -6   10.80    1.09
   4  -1   6    8.59    2.10
   4   1   7  263.65    5.25
  -4   1  -7  279.88    7.01
   4   1   7  267.60    7.14
   4  -1   7  267.28    5.70
  -4  -1  -7  266.48    5.08
   4  -1   7  256.66    7.26
   4   1   8   37.35    2.64
  -4   1  -8   38.01    1.97
   4   1   8   40.90    4.11
   4  -1   8   39.20    3.00
  -4  -1  -8   37.38    1.65
   4  -1   8   33.24    2.88
   4   1   9   -0.81    1.50
  -4   1  -9    2.65    2.47
   4   1   9    1.62    2.36
   4  -1   9   -0.72    1.76
  -4  -1  -9    2.97    1.39
   4  -1   9    4.69    2.40
   4   1  10   23.13    3.08
  -4   1 -10   22.35    2.05
   4   1  10   22.13    2.88
   4  -1  10   23.20    3.36
  -4  -1 -10   21.34    2.77
   4  -1  10   19.65    2.92
   4   1  11   21.53    3.56
  -4   1 -11   24.80    2.34
   4   1  11   22.59    3.13
   4  -1  11   24.46    3.75
  -4  -1 -11   23.19    2.04
   4  -1  11   22.94    3.15
   4   1  12   11.78    3.50
  -4   1 -12    8.78    2.30
   4   1  12    9.47    2.95
   4  -1  12    8.09    3.86
   4  -1  12    6.96    4.66
  -4  -1 -12    7.87    2.04
   4  -1  12    9.13    2.50
   4   1  13  102.30    6.33
  -4   1 -13  108.20    4.40
   4   1  13   98.38    7.87
   4  -1  13  113.59    6.67
   4  -1  13   95.69    7.65
  -4  -1 -13  101.69    5.55
   4  -1  13  107.57    4.63
  -4   2  17   17.77    2.15
   4   2 -17   19.55    3.80
  -4   2  17   18.50    4.28
   4  -2 -17   15.15    2.21
  -4  -2  17   31.73    6.84
   4  -2 -17   22.20    5.71
  -4   2  16    9.31    1.85
   4   2 -16    5.32    3.24
  -4   2  16    8.17    3.73
   4  -2 -16    3.66    2.96
  -4  -2  16   13.66    3.81
   4  -2 -16   13.93    5.15
  -4   2  15    1.81    1.59
   4   2 -15   -5.48    2.83
  -4   2  15   -0.64    3.20
   4  -2 -15   -0.38    1.66
  -4  -2  15    4.40    3.36
   4  -2 -15   -0.97    4.47
  -4   2  14   38.82    1.98
   4   2 -14   43.19    4.97
  -4   2  14   37.09    5.69
   4  -2 -14   42.07    5.33
   4  -2 -14   42.20    2.09
  -4  -2  14   35.49    1.51
  -4  -2  14   41.39    5.76
  -4   2  13    6.59    1.48
   4   2 -13   14.52    2.63
  -4   2  13    9.68    2.86
   4  -2 -13   10.37    4.10
   4  -2 -13    7.98    2.22
  -4  -2  13    7.79    0.93
  -4  -2  13    9.78    4.32
  -4   2  12   15.09    1.40
   4   2 -12   14.29    2.41
  -4   2  12   13.92    2.86
   4  -2 -12   19.65    2.67
   4  -2 -12   16.65    2.07
  -4  -2  12   13.04    0.58
  -4  -2  12   17.03    2.67
  -4   2  11    9.49    1.80
   4   2 -11    8.58    2.14
  -4   2  11   11.30    2.46
   4  -2 -11   14.04    2.31
   4  -2 -11    9.74    1.15
  -4  -2  11    8.75    0.62
  -4  -2  11    9.38    2.38
  -4   2  10    7.47    1.68
   4   2 -10    7.64    1.96
  -4   2  10    7.28    3.47
   4  -2 -10    8.45    1.61
  -4  -2  10   10.99    3.13
   4  -2 -10    8.77    2.10
  -4   2   9   59.14    2.78
   4   2  -9   60.25    2.47
  -4   2   9   57.67    1.58
  -4  -2   9   57.82    1.92
   4  -2  -9   61.72    3.86
  -4  -2   9   58.34    2.68
   4  -2  -9   61.81    1.52
  -4   2   8  128.92    3.67
   4   2  -8  128.78    3.33
  -4   2   8  127.85    3.02
  -4   2   8  123.01    2.15
  -4  -2   8  123.93    2.62
   4  -2  -8  136.59    3.77
  -4  -2   8  125.83    3.44
   4  -2  -8  123.19    2.18
  -4   2   7    6.64    1.68
   4   2  -7    6.76    1.43
  -4   2   7    3.84    1.52
  -4   2   7    5.32    0.50
  -4  -2   7    5.34    1.09
   4  -2  -7    5.44    1.69
  -4  -2   7    6.93    1.52
   4  -2  -7    5.78    1.31
  -4   2   6  150.21    1.96
   4   2  -6  147.85    3.19
  -4   2   6  153.27    3.64
   4   2  -6  147.13    1.43
  -4   2   6  154.10    3.37
   4  -2  -6  157.26    3.74
   4  -2  -6  149.33    2.47
  -4  -2   6  153.02    4.35
  -4  -2   6  155.03    2.84
   4   2  -5   22.92    0.62
   4   2  -5   23.54    1.29
   4   2  -5   23.96    0.48
  -4   2   5   25.83    1.73
  -4   2   5   22.87    0.58
  -4  -2   5   23.03    1.20
   4  -2  -5   25.65    1.72
  -4  -2   5   25.06    1.39
   4  -2  -5   23.47    1.04
   4   2  -4  100.25    2.53
   4   2  -4   96.76    1.36
   4   2  -4   97.16    2.03
   4   2  -4   99.13    1.62
  -4   2   4  102.23    2.22
   4  -2  -4   98.09    2.54
  -4  -2   4  102.30    2.74
   4  -2  -4   97.80    2.57
   4   2  -3  156.04    2.77
   4   2  -3  152.12    2.16
   4   2  -3  154.51    2.80
   4   2  -3  155.21    2.50
  -4   2   3  160.15    3.14
   4  -2  -3  157.13    4.49
   4  -2  -3  158.11    2.16
   4  -2  -3  155.40    2.90
  -4  -2   3  152.86    3.29
  -4  -2   3  156.18    3.52
   4   2  -2  599.02   12.04
   4   2  -2  585.83   10.73
   4   2  -2  593.98   11.50
   4   2  -2  586.05   11.41
  -4   2   2  590.99   14.66
   4  -2  -2  574.97   10.16
   4  -2  -2  597.88   12.45
   4  -2  -2  597.37   12.59
  -4  -2   2  589.86   13.05
   4  -2  -2  592.88   12.06
   4   2  -1  342.95    6.10
   4   2  -1  342.29    5.71
  -4   2   1  335.63    8.33
   4   2  -1  328.05    5.16
   4   2  -1  347.66    5.83
   4  -2  -1  334.11    6.03
   4  -2  -1  340.99    7.97
   4   2   0  373.23    8.23
   4   2   0  383.83    6.27
   4   2   0  376.27    5.74
   4   2   0  373.25    7.99
   4  -2   0  391.26    9.60
   4  -2   0  378.65    8.00
   4   2   1   52.17    1.74
   4   2   1   50.37    0.79
   4   2   1   52.14    1.75
  -4   2  -1   49.03    2.21
   4  -2   1   53.49    1.55
   4  -2   1   55.01    2.22
   4   2   2   19.63    2.22
   4   2   2   20.08    0.59
   4   2   2   19.20    1.51
  -4   2  -2   20.88    1.33
   4  -2   2   22.10    1.19
   4  -2   2   21.18    2.81
   4   2   3   18.67    0.71
   4   2   3   22.07    2.48
  -4   2  -3   19.12    1.24
   4  -2   3   18.79    1.21
   4  -2   3   20.07    3.24
  -4  -2  -3   20.96    1.04
   4   2   4    5.24    1.05
   4   2   4    6.55    1.63
  -4   2  -4    6.38    1.81
   4  -2   4    8.01    2.07
   4  -2   4    5.84    1.74
   4  -2   4    8.74    1.73
  -4  -2  -4    5.14    0.69
   4   2   5   25.84    1.02
  -4   2  -5   26.45    1.52
   4   2   5   25.84    2.09
   4  -2   5   23.28    2.52
   4  -2   5   26.77    2.12
  -4  -2  -5   26.15    1.41
   4  -2   5   24.88    1.52
   4   2   6  157.48    2.84
  -4   2  -6  170.87    3.64
   4   2   6  163.83    6.12
   4  -2   6  166.46    5.33
   4  -2   6  158.11    4.75
  -4  -2  -6  161.84    2.82
   4  -2   6  152.74    3.50
   4   2   7   72.18    2.62
   4   2   7   71.78    3.28
  -4   2  -7   72.55    2.48
   4  -2   7   74.83    3.68
   4  -2   7   73.56    4.71
   4  -2   7   75.68    3.56
   4   2   8    1.80    1.23
  -4   2  -8    3.71    2.45
   4   2   8    2.17    2.17
   4  -2   8    0.44    4.02
   4  -2   8    2.54    3.63
  -4  -2  -8    0.47    1.12
   4  -2   8    1.59    1.65
   4   2   9    5.75    1.56
  -4   2  -9    6.22    1.80
   4   2   9   11.37    3.75
   4  -2   9   11.76    4.55
   4  -2   9    4.00    3.77
  -4  -2  -9    4.80    2.01
   4  -2   9    3.96    1.90
   4   2  10   31.83    2.13
  -4   2 -10   35.04    3.51
   4   2  10   31.00    3.14
   4  -2  10   29.52    3.69
   4  -2  10   35.48    4.57
  -4  -2 -10   30.93    1.86
   4  -2  10   32.76    2.60
   4   2  11   14.43    2.13
  -4   2 -11   13.20    3.60
   4   2  11   13.86    3.01
   4  -2  11   20.79    3.71
   4  -2  11   17.32    4.50
  -4  -2 -11   17.27    1.83
   4  -2  11   15.83    3.83
   4   2  12   93.47    3.77
  -4   2 -12   96.19    5.57
   4   2  12   90.95    4.94
   4  -2  12   94.09    5.69
   4  -2  12   95.93    6.89
  -4  -2 -12   91.84    3.28
   4  -2  12   88.02    4.09
   4   2  13    5.56    2.44
  -4   2 -13    7.32    3.97
   4   2  13    7.89    4.97
   4  -2  13    2.72    6.23
   4  -2  13    4.92    4.90
  -4  -2 -13    5.64    2.03
   4  -2  13    1.82    2.81
  -4   3  16   27.68    2.43
   4   3 -16   31.15    3.72
  -4   3  16   29.51    4.20
   4  -3 -16   32.71    2.56
  -4  -3  16   30.87    6.65
   4  -3 -16   30.40    3.86
  -4   3  15   49.73    2.54
   4   3 -15   57.33    3.92
  -4   3  15   54.32    4.46
   4  -3 -15   51.69    2.70
  -4  -3  15   59.26    4.35
   4  -3 -15   62.35    4.12
  -4   3  14   14.25    1.81
   4   3 -14   22.81    4.23
  -4   3  14   17.46    3.39
   4  -3 -14   15.72    2.83
  -4  -3  14   16.09    3.34
   4  -3 -14   16.64    3.04
  -4   3  13   48.81    3.05
   4   3 -13   51.46    3.22
  -4   3  13   49.99    3.67
   4  -3 -13   47.80    3.19
  -4  -3  13   48.31    5.37
   4  -3 -13   53.54    5.07
  -4   3  12   93.62    2.68
   4   3 -12   94.34    3.86
  -4   3  12   97.25    4.26
   4  -3 -12   92.23    3.52
  -4  -3  12   93.04    5.84
   4  -3 -12   97.43    4.18
  -4   3  11    5.08    1.99
   4   3 -11    2.90    3.13
  -4   3  11    3.95    3.67
   4  -3 -11    5.62    1.90
  -4  -3  11    4.61    2.27
   4  -3 -11    0.52    2.23
  -4   3  10   -0.71    2.25
   4   3 -10    0.12    1.84
  -4   3  10   -0.08    1.74
  -4  -3  10   -1.58    1.41
   4  -3 -10    3.33    2.09
  -4  -3  10    0.59    1.89
   4  -3 -10    0.61    1.14
  -4   3   9   31.73    3.90
   4   3  -9   36.19    2.11
  -4   3   9   37.94    2.17
  -4  -3   9   36.62    1.74
   4  -3  -9   33.55    2.46
  -4  -3   9   37.55    3.33
   4  -3  -9   34.95    2.05
  -4   3   8    2.34    1.10
   4   3  -8    3.52    1.54
  -4   3   8    4.69    2.95
  -4  -3   8    2.38    1.98
  -4  -3   8    4.29    1.65
   4  -3  -8    5.23    2.91
  -4   3   7  450.53   12.38
   4   3  -7  439.48   10.81
  -4   3   7  446.03    9.89
  -4   3   7  431.10    5.89
  -4  -3   7  448.80    9.10
   4  -3  -7  456.40   10.50
  -4  -3   7  445.14    9.80
   4  -3  -7  447.03    8.32
  -4   3   6   45.62    1.56
   4   3  -6   49.72    2.34
   4  -3  -6   44.57    1.37
  -4  -3   6   46.04    1.65
  -4  -3   6   48.22    1.82
   4  -3  -6   45.19    2.16
  -4   3   5   73.57    1.95
   4   3  -5   76.30    2.54
   4  -3  -5   69.86    1.71
  -4  -3   5   76.77    2.67
  -4  -3   5   74.25    1.94
   4  -3  -5   72.30    2.36
   4   3  -4   77.14    1.89
   4   3  -4   77.85    1.12
   4   3  -4   77.90    2.24
   4   3  -4   77.91    1.01
  -4   3   4   78.83    2.04
   4  -3  -4   78.22    3.40
   4  -3  -4   76.90    2.43
  -4  -3   4   79.24    1.78
  -4  -3   4   79.54    1.96
   4   3  -3    6.85    1.74
   4   3  -3    3.88    0.79
   4   3  -3    4.29    0.68
  -4   3   3    6.15    2.01
   4  -3  -3    4.75    1.43
   4  -3  -3    6.40    1.30
   4  -3  -3    4.35    0.48
   4  -3  -3    5.42    1.80
  -4  -3   3    5.81    1.31
  -4  -3   3    7.21    1.73
   4   3  -2    6.28    1.79
   4   3  -2    5.91    0.66
   4   3  -2    6.92    0.93
  -4   3   2    5.00    2.20
   4  -3  -2    5.49    1.23
   4  -3  -2    5.06    0.71
  -4  -3   2    4.42    1.12
   4  -3  -2    8.04    1.19
   4   3  -1  454.22   10.43
   4   3  -1  447.57    6.83
   4   3  -1  449.40    8.00
  -4   3   1  463.65   11.93
   4  -3  -1  451.56   10.78
  -4  -3   1  452.68    8.92
   4  -3  -1  447.70    8.85
   4   3   0    9.01    1.33
   4   3   0    8.83    0.73
  -4   3   0    7.79    2.51
   4   3   0    8.52    0.41
   4   3   0    9.61    1.05
   4  -3   0    8.77    1.19
   4  -3   0   11.04    2.39
   4   3   1  206.55    4.27
   4   3   1  214.83    2.78
   4   3   1  206.64    2.40
   4   3   1  208.96    4.03
  -4   3  -1  206.76    3.95
   4  -3   1  212.92    3.94
   4  -3   1  207.61    4.82
   4   3   2  186.06    4.02
   4   3   2  193.61    2.34
   4   3   2  195.53    5.06
  -4   3  -2  196.95    3.84
   4  -3   2  194.21    4.58
   4  -3   2  197.32    6.14
  -4  -3  -2  196.69    4.02
   4   3   3   12.44    1.57
   4   3   3   12.67    0.72
   4   3   3   11.42    1.56
  -4   3  -3   13.32    1.37
   4  -3   3   12.09    1.26
   4  -3   3   15.65    3.16
  -4  -3  -3   11.77    0.70
  -4  -3  -3   13.00    1.59
   4   3   4   26.46    1.88
   4   3   4   27.31    1.06
   4   3   4   29.06    1.93
  -4   3  -4   26.45    1.56
   4  -3   4   25.52    1.51
   4  -3   4   26.31    2.31
  -4  -3  -4   25.88    1.01
  -4  -3  -4   27.81    1.89
   4   3   5  106.62    2.15
  -4   3  -5  109.64    3.75
   4   3   5  108.46    3.40
   4  -3   5  109.81    4.00
   4  -3   5  107.22    4.60
  -4  -3  -5  103.59    1.64
   4  -3   5  112.17    2.77
  -4  -3  -5  109.30    3.32
   4   3   6   29.86    1.10
  -4   3  -6   29.39    2.74
   4   3   6   29.36    2.36
   4  -3   6   23.31    2.81
   4  -3   6   30.23    2.40
  -4  -3  -6   28.37    1.03
   4  -3   6   29.86    1.80
  -4  -3  -6   28.61    2.37
   4   3   7   65.43    2.48
  -4   3  -7   69.93    3.62
   4   3   7   72.62    3.27
   4  -3   7   70.46    3.87
   4  -3   7   74.09    3.27
  -4  -3  -7   70.35    2.20
   4  -3   7   74.29    2.63
  -4  -3  -7   73.43    3.26
   4   3   8   12.10    1.95
  -4   3  -8   11.45    1.86
   4   3   8    9.64    2.37
   4  -3   8   12.94    2.90
   4  -3   8   13.91    2.43
  -4  -3  -8    9.52    1.13
   4  -3   8   12.35    2.96
   4   3   9   -1.27    2.09
  -4   3  -9    3.12    2.84
   4   3   9   -1.79    2.37
   4  -3   9    0.38    2.95
   4  -3   9    0.01    3.80
  -4  -3  -9    0.92    1.16
   4  -3   9   -1.72    1.94
   4   3  10   24.17    2.81
  -4   3 -10   20.48    2.34
   4   3  10   20.51    4.48
   4  -3  10   15.30    3.75
   4  -3  10   21.78    4.40
  -4  -3 -10   21.59    1.56
   4  -3  10   19.77    2.48
   4   3  11    1.05    1.77
  -4   3 -11    0.12    2.24
   4   3  11   -1.77    2.80
   4  -3  11   -0.78    3.42
   4  -3  11    1.64    4.11
  -4  -3 -11   -1.09    1.52
   4  -3  11    0.40    3.67
   4   3  12    2.37    2.09
  -4   3 -12    1.04    2.45
   4   3  12    4.53    3.05
   4  -3  12    2.06    5.73
   4  -3  12    0.65    2.89
  -4  -3 -12    0.86    1.71
   4  -3  12    1.64    2.64
   4   3  13   53.89    3.28
  -4   3 -13   50.90    3.74
   4   3  13   47.28    6.58
   4  -3  13   56.55    5.22
   4  -3  13   51.60    4.30
  -4  -3 -13   50.06    2.79
   4  -3  13   57.62    3.88
  -4   4  16    3.06    2.10
   4   4 -16    0.48    3.23
  -4   4  16    8.05    3.65
   4  -4 -16    2.22    3.44
  -4  -4  16    8.24    5.81
   4  -4 -16    3.77    3.27
  -4   4  15    2.19    1.92
   4   4 -15   -0.29    4.47
  -4   4  15   -1.47    3.50
   4  -4 -15    2.00    2.07
  -4  -4  15    4.88    3.25
   4  -4 -15    1.60    2.96
  -4   4  14  278.50    8.86
   4   4 -14  287.91    8.83
  -4   4  14  279.55    9.87
   4  -4 -14  289.39    7.50
  -4  -4  14  281.12    9.82
   4  -4 -14  298.26    9.41
  -4   4  13   13.43    2.86
   4   4 -13   12.01    2.57
  -4   4  13   16.03    3.07
   4  -4 -13   17.28    2.78
  -4  -4  13   15.67    2.97
   4  -4 -13   16.06    2.88
  -4   4  12   36.02    1.99
   4   4 -12   38.11    4.11
  -4   4  12   39.86    4.96
   4  -4 -12   36.59    2.87
  -4  -4  12   39.18    4.58
   4  -4 -12   34.70    4.64
  -4   4  11    1.40    2.48
   4   4 -11    2.94    1.97
  -4   4  11    1.37    2.19
  -4  -4  11    2.24    1.68
   4  -4 -11   -4.50    2.27
  -4  -4  11    1.38    2.25
   4  -4 -11    1.52    2.11
  -4   4  10   32.89    2.79
   4   4 -10   30.98    3.32
  -4   4  10   26.08    2.50
  -4  -4  10   30.78    1.99
   4  -4 -10   29.52    2.59
  -4  -4  10   31.56    2.53
   4  -4 -10   31.20    1.63
  -4   4   9   30.64    2.57
   4   4  -9   34.57    2.07
  -4   4   9   29.20    2.50
  -4  -4   9   36.00    1.91
   4  -4  -9   37.77    2.62
  -4  -4   9   32.00    2.28
   4  -4  -9   31.87    1.55
  -4   4   8  330.95    8.09
   4   4  -8  332.48    7.12
  -4   4   8  322.75    7.81
  -4  -4   8  327.54    7.11
   4  -4  -8  332.12    9.62
  -4  -4   8  321.91    9.02
   4  -4  -8  313.66    7.13
  -4   4   7   34.28    1.65
   4   4  -7   39.88    2.53
   4  -4  -7   36.84    1.44
  -4  -4   7   38.56    2.65
  -4  -4   7   37.91    1.83
[truncated: 306,978 more chars]
