# Supplementary material for: trans-Bis[8-(benzyl­sulfan­yl)quinoline-κ2 N,S]di­chlorido­cobalt(II)
Source: IUCrdata. 2021 Oct 4;6(Pt 10):x210992. doi: 10.1107/S2414314621009925 (PMC9462300; doi:10.1107/S2414314621009925)
Supplement: Supplementary file 2 [file x-06-x210992-Isup2.hkl]

data_I                                                                          
_shelx_title ' CoCl2NS2'                                                        
_shelx_refln_list_code          4                                               
_shelx_F_calc_maximum      259.32                                               
_exptl_crystal_F_000       650.00                                               
_reflns_d_resolution_high  0.7701                                               
                                                                                
loop_                                                                           
 _space_group_symop_operation_xyz                                               
 'x, y, z'                                                                      
 '-x, y+1/2, -z+1/2'                                                            
 '-x, -y, -z'                                                                   
 'x, -y-1/2, z-1/2'                                                             
                                                                                
_cell_length_a     8.0061                                                       
_cell_length_b    13.5141                                                       
_cell_length_c    13.3349                                                       
_cell_angle_alpha  90.000                                                       
_cell_angle_beta  105.714                                                       
_cell_angle_gamma  90.000                                                       
                                                                                
_shelx_F_squared_multiplier     1.000                                           
                                                                                
loop_                                                                           
 _refln_index_h                                                                 
 _refln_index_k                                                                 
 _refln_index_l                                                                 
 _refln_F_squared_calc                                                          
 _refln_F_squared_meas                                                          
 _refln_F_squared_sigma                                                         
 _refln_observed_status                                                         
   1   0   0       9821.68      11293.62       176.19 o                         
   2   0   0       6414.71       6735.66       139.46 o                         
   3   0   0       4114.72       4140.40        80.48 o                         
   4   0   0        304.51        224.52        10.71 o                         
   5   0   0        239.17        243.65         8.14 o                         
   6   0   0        186.43        190.00         7.71 o                         
   7   0   0       3489.53       3572.57        39.14 o                         
   8   0   0       2403.97       2477.83        40.17 o                         
   9   0   0        239.80        210.69         9.84 o                         
  10   0   0        484.92        445.52        13.77 o                         
   1   1   0         32.25        158.99         5.86 o                         
   2   1   0      19902.42      22792.65       356.48 o                         
   3   1   0        316.70        321.30         4.85 o                         
   4   1   0        233.74        209.09         6.00 o                         
   5   1   0       1214.98       1248.89         8.58 o                         
   6   1   0         15.01         22.53         5.00 o                         
   7   1   0         82.64         92.78         5.07 o                         
   8   1   0         10.25          8.83         4.92 o                         
   9   1   0         35.12         30.25         6.57 o                         
   0   2   0       1236.69       1336.72         7.11 o                         
   1   2   0       2278.42       2240.89         9.20 o                         
   2   2   0       1309.97       1335.11         8.72 o                         
   3   2   0          9.07          9.00         3.43 o                         
   4   2   0       3303.16       3234.80        25.42 o                         
   5   2   0        130.09        120.14         4.57 o                         
   6   2   0        226.78        226.16         5.11 o                         
   7   2   0       1323.59       1332.66        11.70 o                         
   8   2   0       1639.95       1666.43        14.95 o                         
   9   2   0         88.39         77.22         6.39 o                         
   1   3   0       1390.05       1559.66        11.27 o                         
   2   3   0       1314.73       1308.40         7.81 o                         
   3   3   0        349.20        361.34         4.05 o                         
   4   3   0         89.99         74.85         2.65 o                         
   5   3   0       1079.76       1037.37         9.01 o                         
   6   3   0         97.20        100.57         6.56 o                         
   7   3   0         70.88         65.33         4.14 o                         
   8   3   0        107.41        110.31         5.87 o                         
   9   3   0        541.33        526.92        16.12 o                         
   0   4   0       5838.45       5950.43        46.27 o                         
   1   4   0       1618.75       1530.38         7.60 o                         
   2   4   0        255.45        274.38         2.65 o                         
   3   4   0       1006.02        888.84         7.38 o                         
   4   4   0       7898.09       7807.79        62.26 o                         
   5   4   0       1948.87       1977.49        16.05 o                         
   6   4   0         10.95         12.65         3.23 o                         
   7   4   0        832.73        832.96        12.02 o                         
   8   4   0       1117.97       1052.24        26.84 o                         
   9   4   0         75.99         77.23         8.39 o                         
   1   5   0        743.86        907.12         7.39 o                         
   2   5   0       1118.28       1060.69         5.86 o                         
   3   5   0       3361.10       3524.58        25.96 o                         
   4   5   0        451.71        500.00         6.55 o                         
   5   5   0       1202.87       1228.93        14.32 o                         
   6   5   0        744.02        775.89        15.45 o                         
   7   5   0          6.63          3.70         7.00 o                         
   8   5   0         58.07         67.57         8.06 o                         
   9   5   0         63.69         73.64        10.12 o                         
   0   6   0        625.14        541.68         7.27 o                         
   1   6   0       2227.20       2229.12        12.26 o                         
   2   6   0        953.22       1012.82         8.88 o                         
   3   6   0       2406.95       2304.54        17.19 o                         
   4   6   0       5097.04       4912.89        41.86 o                         
   5   6   0         16.11          3.12         5.99 o                         
   6   6   0        490.25        479.15        10.64 o                         
   7   6   0        215.33        211.12        12.43 o                         
   8   6   0        403.68        401.09        19.18 o                         
   9   6   0         36.45         40.00         9.67 o                         
   1   7   0       1194.18       1519.92        11.13 o                         
   2   7   0        632.11        627.79         5.03 o                         
   3   7   0          0.18          5.33         2.34 o                         
   4   7   0        223.76        238.20         6.07 o                         
   5   7   0         55.46         56.90         6.73 o                         
   6   7   0         12.05         18.61         6.93 o                         
   7   7   0         61.74         59.86         9.79 o                         
   8   7   0          9.91         11.28        10.78 o                         
   9   7   0          1.95        -10.96        11.33 o                         
   0   8   0       2902.66       2914.13        23.85 o                         
   1   8   0          5.02          8.29         2.89 o                         
   2   8   0         70.61         89.26         5.39 o                         
   3   8   0       4976.40       4931.13        36.84 o                         
   4   8   0       5170.68       5092.29        45.53 o                         
   5   8   0        547.94        566.73         9.24 o                         
   6   8   0        291.89        301.71         9.85 o                         
   7   8   0        139.86        128.73        11.00 o                         
   8   8   0        343.28        361.45        15.90 o                         
   1   9   0       2064.58       2079.27        13.26 o                         
   2   9   0        356.34        355.68         4.65 o                         
   3   9   0        152.77        148.31         4.41 o                         
   4   9   0         72.26         76.53         7.21 o                         
   5   9   0        140.91        140.36         7.43 o                         
   6   9   0        133.34        132.00         8.46 o                         
   7   9   0         11.05         25.21        16.22 o                         
   8   9   0          4.69          9.37        14.65 o                         
   0  10   0        243.09        274.34         6.25 o                         
   1  10   0         25.26         52.16         7.72 o                         
   2  10   0         89.21         80.05         5.63 o                         
   3  10   0       4062.98       4046.26        30.32 o                         
   4  10   0       2840.71       2876.42        29.82 o                         
   5  10   0         51.41         56.85         7.29 o                         
   6  10   0         29.66         36.96        10.62 o                         
   7  10   0          2.35          0.01        11.28 o                         
   8  10   0        477.16        502.86        19.74 o                         
   1  11   0         47.09        152.49         6.75 o                         
   2  11   0        466.54        438.64         6.83 o                         
   3  11   0        222.93        217.38         5.75 o                         
   4  11   0        427.51        437.98        10.30 o                         
   5  11   0         34.71         35.52         7.46 o                         
   6  11   0         88.44         99.09        14.12 o                         
   7  11   0         91.86        105.78        12.31 o                         
   0  12   0       1463.76       1543.49        21.96 o                         
   1  12   0        309.38        314.66         5.84 o                         
   2  12   0        120.59        113.86         4.91 o                         
   3  12   0        273.94        274.02         8.28 o                         
   4  12   0        604.88        579.37         9.84 o                         
   5  12   0        309.54        299.46         9.78 o                         
   6  12   0         11.94          7.62         9.53 o                         
   7  12   0        428.07        418.92        13.70 o                         
   1  13   0        154.63        153.44         7.47 o                         
   2  13   0        281.62        293.43         7.32 o                         
   3  13   0          4.88          0.39         4.96 o                         
   4  13   0          6.51         12.72         7.91 o                         
   5  13   0        154.62        166.02         8.94 o                         
   6  13   0        304.96        320.50        14.42 o                         
   0  14   0       3952.68       4038.10        58.69 o                         
   1  14   0        886.97        888.99        13.33 o                         
   2  14   0         42.92         44.33         6.62 o                         
   3  14   0        187.38        185.39         7.24 o                         
   4  14   0        430.90        396.40        11.08 o                         
   5  14   0          4.08         14.39         8.34 o                         
   6  14   0        160.13        174.91        13.74 o                         
   1  15   0         10.92         24.57         7.38 o                         
   2  15   0         12.17         -3.79         9.52 o                         
   3  15   0         56.45         51.25         9.12 o                         
   4  15   0          0.11         -3.02         9.74 o                         
   5  15   0         99.44        110.76        12.88 o                         
   0  16   0       1948.34       1881.99        36.57 o                         
   1  16   0       1096.89       1099.90        14.74 o                         
   2  16   0          1.16         -1.48         7.74 o                         
   3  16   0         85.94         96.30        10.79 o                         
   4  16   0        193.29        194.44        12.09 o                         
   1  17   0         33.03         44.17         8.71 o                         
   2  17   0        176.77        189.64        11.07 o                         
 -10   1   1        137.51        133.69         7.82 o                         
  -9   1   1          7.33         23.80         5.87 o                         
  -8   1   1        945.57        941.96        10.04 o                         
  -7   1   1        351.72        355.79         6.43 o                         
  -6   1   1        496.21        482.70         5.64 o                         
  -5   1   1       5648.93       5604.39        44.03 o                         
  -4   1   1       3445.19       3286.89        20.91 o                         
  -3   1   1       1742.51       1751.98        11.44 o                         
  -2   1   1        120.59        140.03         2.57 o                         
  -1   1   1       3350.71       3417.83        18.76 o                         
   1   1   1      16325.91      18638.19       232.92 o                         
   2   1   1       4217.32       4152.20        51.70 o                         
   3   1   1       1773.35       1674.28        10.98 o                         
   4   1   1         26.85         25.33         7.26 o                         
   5   1   1        146.31        128.25         6.35 o                         
   6   1   1        304.80        281.45         5.45 o                         
   7   1   1       2226.40       2206.04        18.91 o                         
   8   1   1       1821.66       1845.14        16.59 o                         
   9   1   1         29.92         29.97         7.05 o                         
 -10   2   1         39.93         36.76         9.99 o                         
  -9   2   1        351.78        332.90         7.81 o                         
  -8   2   1        186.05        197.94         6.72 o                         
  -7   2   1          7.58         11.28         4.40 o                         
  -6   2   1          0.89          4.11         3.60 o                         
  -5   2   1         80.12         65.86         3.55 o                         
  -4   2   1       2845.42       2889.71        20.00 o                         
  -3   2   1        100.56         89.09         2.95 o                         
  -2   2   1       4018.11       4072.91        28.67 o                         
  -1   2   1         29.09        131.41         4.44 o                         
   0   2   1        383.93        393.83         4.00 o                         
   2   2   1        476.91        509.95         6.42 o                         
   3   2   1        797.49        743.75         9.24 o                         
   4   2   1        423.95        439.00         6.70 o                         
   5   2   1        810.65        829.85         8.97 o                         
   6   2   1        119.53        103.98         5.36 o                         
   7   2   1         43.44         52.41         6.38 o                         
   8   2   1        129.34        122.28         5.81 o                         
   9   2   1        111.48        108.75         8.66 o                         
 -10   3   1          1.54          5.37         9.14 o                         
  -9   3   1        225.54        216.88         6.75 o                         
  -8   3   1        940.26        935.63        13.04 o                         
  -7   3   1        529.68        534.00         7.04 o                         
  -6   3   1         85.92         81.25         4.39 o                         
  -5   3   1       2084.50       2029.34        14.40 o                         
  -4   3   1       3892.13       3849.93        28.90 o                         
  -3   3   1         49.44         43.05         2.57 o                         
  -2   3   1       1272.59       1312.04         6.85 o                         
  -1   3   1       5399.97       5315.18        41.29 o                         
   0   3   1      11584.27      12733.51       115.74 o                         
   1   3   1         57.88         68.14         4.10 o                         
   2   3   1        642.99        610.77         9.50 o                         
   3   3   1       3187.66       2973.99        18.46 o                         
   4   3   1       1837.33       1787.96        11.10 o                         
   5   3   1         97.52        100.56         5.39 o                         
   6   3   1         21.96         23.42         3.41 o                         
   7   3   1       3330.58       3368.36        31.74 o                         
   8   3   1        379.00        381.79         7.52 o                         
   9   3   1         15.02          8.06         8.81 o                         
  -9   4   1         11.56         14.40         8.76 o                         
  -8   4   1        640.41        624.57        11.33 o                         
  -7   4   1        345.28        308.38         5.35 o                         
  -6   4   1          1.26          5.06         3.95 o                         
  -5   4   1        532.64        498.59         6.26 o                         
  -4   4   1       1191.60       1181.93         8.45 o                         
  -3   4   1          1.08         -1.54         1.83 o                         
  -2   4   1        340.30        315.64         4.35 o                         
  -1   4   1        188.45        198.84         5.07 o                         
   0   4   1        586.28        570.31         4.12 o                         
   2   4   1       1220.89       1188.59         8.79 o                         
   3   4   1        703.41        672.23         7.62 o                         
   4   4   1          8.73          8.96         4.43 o                         
   5   4   1          0.48          0.17         2.24 o                         
   6   4   1        654.64        646.11         8.60 o                         
   7   4   1        363.94        354.59        11.37 o                         
   8   4   1        102.07         88.36         7.21 o                         
   9   4   1         82.52         91.19        10.72 o                         
  -9   5   1        856.20        859.19        26.50 o                         
  -8   5   1       1231.31       1155.50        25.17 o                         
  -7   5   1         12.71         12.39         7.38 o                         
  -6   5   1          2.41          6.43         5.09 o                         
  -5   5   1       1703.97       1705.29        18.03 o                         
  -4   5   1       5684.10       5776.76        44.37 o                         
  -3   5   1       2935.29       2993.68        19.22 o                         
  -2   5   1        325.57        303.25         4.98 o                         
  -1   5   1       4955.00       4663.37        25.13 o                         
   0   5   1       3724.42       3749.03        19.00 o                         
   1   5   1        908.63       1161.04        16.21 o                         
   3   5   1       4667.73       4497.92        37.40 o                         
   4   5   1       3004.45       2884.75        24.67 o                         
   5   5   1        341.76        330.35         7.42 o                         
   6   5   1        949.22        984.35        18.08 o                         
   7   5   1       1225.91       1264.62        22.40 o                         
   8   5   1        187.08        182.81        13.02 o                         
   9   5   1          3.78         20.40        11.62 o                         
  -9   6   1         23.24         24.24        10.77 o                         
  -8   6   1        118.34        103.65         8.06 o                         
  -7   6   1         68.65         75.05        11.10 o                         
  -6   6   1         16.61         14.54         5.71 o                         
  -5   6   1       1019.06       1040.54        12.42 o                         
  -4   6   1        323.86        326.67         5.89 o                         
  -3   6   1        863.96        972.11         6.05 o                         
  -2   6   1        866.69        966.01         8.66 o                         
  -1   6   1       1468.38       1556.97        14.03 o                         
   0   6   1         76.23         60.50         2.57 o                         
   2   6   1        160.19        140.48         5.81 o                         
   3   6   1       1092.93       1117.57        10.38 o                         
   4   6   1        309.37        347.74         6.98 o                         
   5   6   1         94.75        113.08         6.88 o                         
   6   6   1         89.47         95.36        13.84 o                         
   7   6   1        328.45        328.89        12.25 o                         
   8   6   1         32.26         14.58        11.46 o                         
   9   6   1         26.44         18.52        11.57 o                         
  -9   7   1       1405.12       1394.73        40.74 o                         
  -8   7   1        518.86        530.52        18.01 o                         
  -7   7   1         69.69         78.50        10.10 o                         
  -6   7   1        122.56        124.53         9.97 o                         
  -5   7   1         31.28         37.48         8.14 o                         
  -4   7   1       1733.74       1607.02        11.09 o                         
  -3   7   1        415.58        335.56         4.50 o                         
  -2   7   1       1760.77       1803.42        12.70 o                         
  -1   7   1       6729.71       6824.62        47.71 o                         
   0   7   1        653.95        591.35         4.47 o                         
   1   7   1        119.45        110.29         3.04 o                         
   2   7   1        292.22        316.70        12.10 o                         
   3   7   1       5198.49       5187.18        43.27 o                         
   4   7   1       6077.31       6114.91        62.12 o                         
   5   7   1          5.90          7.24         7.75 o                         
   6   7   1          3.50          3.84         8.69 o                         
   7   7   1        304.28        298.67        15.28 o                         
   8   7   1          2.58          5.64        11.30 o                         
  -9   8   1         31.98         31.17        12.56 o                         
  -8   8   1         11.32          0.74        11.54 o                         
  -7   8   1        421.00        431.73        12.79 o                         
  -6   8   1        248.26        237.85         8.66 o                         
  -5   8   1         18.97         27.03         6.90 o                         
  -4   8   1        630.46        618.15         7.24 o                         
  -3   8   1        194.00        209.42         3.32 o                         
  -2   8   1          4.31         12.25         3.01 o                         
  -1   8   1        122.68        135.76         3.47 o                         
   0   8   1         55.75         62.59         2.91 o                         
   2   8   1        204.93        211.39         4.45 o                         
   3   8   1        243.77        245.09         5.72 o                         
   4   8   1          3.98          1.57         6.21 o                         
   5   8   1          8.12          5.86         7.42 o                         
   6   8   1          0.47          5.20         8.81 o                         
   7   8   1        128.34        126.86        11.58 o                         
   8   8   1          4.35         10.24        14.97 o                         
  -8   9   1       1870.76       1885.31        69.93 o                         
  -7   9   1         86.80         91.87        10.15 o                         
  -6   9   1        513.51        508.22        11.30 o                         
  -5   9   1       1748.84       1778.56        19.92 o                         
  -4   9   1       1552.65       1492.95        15.94 o                         
  -3   9   1        885.34        861.30         7.05 o                         
  -2   9   1       1760.54       1754.22        13.65 o                         
  -1   9   1       4483.88       4456.85        32.98 o                         
   0   9   1       2829.06       2796.08        17.49 o                         
   1   9   1        555.29        509.19         5.47 o                         
   2   9   1        646.93        729.03        21.63 o                         
   3   9   1       6102.33       5955.10        42.12 o                         
   4   9   1       1517.47       1496.09        14.38 o                         
   5   9   1        655.82        666.87        11.59 o                         
   6   9   1        406.33        413.36        12.59 o                         
   7   9   1        119.68        126.81        13.73 o                         
   8   9   1         44.60         49.11        12.69 o                         
  -8  10   1        353.98        371.24        15.56 o                         
  -7  10   1        423.34        437.82        16.02 o                         
  -6  10   1         18.75         29.60         8.40 o                         
  -5  10   1          1.47          3.34         5.13 o                         
  -4  10   1        163.49        150.93         3.84 o                         
  -3  10   1        139.46        126.18         5.02 o                         
  -2  10   1       1101.12       1087.93        10.92 o                         
  -1  10   1       2070.80       2043.50        16.70 o                         
   0  10   1       1501.24       1481.28        11.42 o                         
   1  10   1          2.62        121.34         7.99 o                         
   2  10   1       2004.78       1935.30        14.05 o                         
   3  10   1        610.70        590.06         6.11 o                         
   4  10   1        536.16        531.98        10.39 o                         
   5  10   1        229.37        250.20        10.86 o                         
   6  10   1        634.85        614.80        15.30 o                         
   7  10   1        139.63        134.25        12.28 o                         
   8  10   1        278.68        275.67        15.96 o                         
  -7  11   1         92.61         80.78        10.88 o                         
  -6  11   1        102.77         98.42         7.00 o                         
  -5  11   1        671.02        663.03        11.00 o                         
  -4  11   1       1821.90       1797.50        16.46 o                         
  -3  11   1         87.87         96.96         4.46 o                         
  -2  11   1        429.45        433.29         5.94 o                         
  -1  11   1       2494.89       2468.87        18.61 o                         
   0  11   1         28.83         39.41         4.71 o                         
   1  11   1       2971.18       2833.38        21.63 o                         
   2  11   1        665.12        722.16        13.93 o                         
   3  11   1       1670.19       1594.41        13.68 o                         
   4  11   1       2262.38       2286.61        24.52 o                         
   5  11   1         16.10         16.67         8.59 o                         
   6  11   1         47.05         52.97        12.88 o                         
   7  11   1       1004.94       1019.62        20.93 o                         
  -7  12   1         11.23         12.14        10.56 o                         
  -6  12   1         52.13         57.71        10.52 o                         
  -5  12   1         88.93         90.74         7.36 o                         
  -4  12   1        897.82        880.83        16.80 o                         
  -3  12   1        762.12        713.81         8.10 o                         
  -2  12   1        333.21        311.84         6.14 o                         
  -1  12   1         51.20         53.48         5.41 o                         
   0  12   1        648.59        628.66         8.44 o                         
   1  12   1         85.47        153.29         9.86 o                         
   2  12   1        331.25        326.83         7.16 o                         
   3  12   1        112.08        117.72         6.14 o                         
   4  12   1        103.79        105.48         7.35 o                         
   5  12   1        133.18        119.59         9.11 o                         
   6  12   1        921.55        937.87        18.55 o                         
   7  12   1        159.90        186.69        14.29 o                         
  -6  13   1        228.68        209.56        11.77 o                         
  -5  13   1        624.00        595.28        16.01 o                         
  -4  13   1       1043.96       1025.89        14.21 o                         
  -3  13   1         23.27         18.96         6.27 o                         
  -2  13   1          3.86         -0.24         5.44 o                         
  -1  13   1       1412.63       1382.04        14.28 o                         
   0  13   1       2327.38       2387.13        21.06 o                         
   1  13   1       2219.46       2152.65        21.42 o                         
   2  13   1        840.43        834.13        11.59 o                         
   3  13   1        833.09        796.83        11.29 o                         
   4  13   1        509.63        501.56        12.66 o                         
   5  13   1         73.30         72.05         9.76 o                         
   6  13   1         10.83         20.53        10.80 o                         
  -6  14   1         83.71         96.15        11.42 o                         
  -5  14   1         11.19         17.90        10.91 o                         
  -4  14   1        189.17        171.24         8.62 o                         
  -3  14   1         51.38         53.54         7.52 o                         
  -2  14   1        116.42        119.47         6.71 o                         
  -1  14   1        507.40        475.26         8.81 o                         
   0  14   1          0.13          4.13         6.73 o                         
   1  14   1         35.62         59.83         7.30 o                         
   2  14   1          5.25          6.72         5.50 o                         
   3  14   1        160.06        155.68         9.75 o                         
   4  14   1        155.22        155.56         8.93 o                         
   5  14   1         19.68         14.39        10.41 o                         
  -5  15   1        539.95        536.54        15.47 o                         
  -4  15   1        165.61        182.35        10.25 o                         
  -3  15   1        342.70        347.36        10.15 o                         
  -2  15   1        141.02        149.79         8.19 o                         
  -1  15   1        997.08       1025.55        12.87 o                         
   0  15   1       1651.80       1693.23        17.72 o                         
   1  15   1        641.11        675.88        10.85 o                         
   2  15   1        467.10        467.86        11.20 o                         
   3  15   1        511.35        505.91        12.03 o                         
   4  15   1         56.03         84.93        11.14 o                         
   5  15   1        264.02        280.31        20.72 o                         
  -4  16   1         26.72         28.38        10.62 o                         
  -3  16   1        133.07        172.03        10.78 o                         
  -2  16   1        177.52        205.81         8.27 o                         
  -1  16   1        106.95        136.68         9.17 o                         
   0  16   1        136.02        142.23         9.78 o                         
   1  16   1         80.94         83.94         7.82 o                         
   2  16   1        317.40        323.34        11.21 o                         
   3  16   1          0.27         28.85        10.57 o                         
  -2  17   1         92.99        105.12        11.05 o                         
  -1  17   1        108.66         90.88         9.67 o                         
   0  17   1        908.58        905.91        16.50 o                         
   1  17   1         99.00        100.40         8.82 o                         
   2  17   1        147.35        175.58        11.01 o                         
 -10   0   2         33.64         36.97         9.63 o                         
  -9   0   2         45.91         59.33        10.10 o                         
  -8   0   2          3.20          8.61         7.75 o                         
  -7   0   2       1824.80       1813.84        20.61 o                         
  -6   0   2       2460.87       2415.91        49.12 o                         
  -5   0   2      17769.08      18140.44       365.95 o                         
  -4   0   2        184.92        258.69         7.46 o                         
  -3   0   2       1408.80       1455.54        10.76 o                         
  -2   0   2       1527.04       1527.57        29.27 o                         
  -1   0   2       1936.55       1789.34        12.98 o                         
   0   0   2       5814.66       5841.44        48.28 o                         
   1   0   2       9304.48       9306.56       105.42 o                         
   2   0   2      67249.12      84256.23      5614.25 o                         
   3   0   2      33805.89      38456.17      1395.88 o                         
   4   0   2         11.36         16.29         4.24 o                         
   5   0   2       1146.72       1162.49        12.83 o                         
   6   0   2        266.40        246.55         9.12 o                         
   7   0   2       1167.02       1156.63        20.12 o                         
   8   0   2        182.91        184.52        12.22 o                         
   9   0   2        534.75        527.54        13.39 o                         
 -10   1   2         33.50         32.25         7.75 o                         
  -9   1   2         39.57         39.92         5.68 o                         
  -8   1   2         42.25         45.04         5.11 o                         
  -7   1   2        116.58        126.28         4.80 o                         
  -6   1   2         53.29         44.76         3.50 o                         
  -5   1   2       2115.69       2194.53        14.28 o                         
  -4   1   2         35.87         38.95         2.58 o                         
  -3   1   2        414.17        436.67         4.73 o                         
  -2   1   2      16437.21      18790.15       206.61 o                         
  -1   1   2       1634.05       2369.44        23.25 o                         
   0   1   2        142.91        144.94         3.78 o                         
   1   1   2      16972.53      19461.03       284.25 o                         
   2   1   2        164.96        156.26         3.64 o                         
   3   1   2       2324.76       2498.79        23.21 o                         
   4   1   2       1558.64       1660.89        12.74 o                         
   5   1   2          8.06         13.66         4.47 o                         
   6   1   2        242.87        244.35         6.71 o                         
   7   1   2        310.95        321.15         8.47 o                         
   8   1   2         35.22         34.94         6.90 o                         
   9   1   2          0.57          2.05         6.39 o                         
 -10   2   2         12.42         18.65         8.78 o                         
  -9   2   2        982.93        968.29        13.34 o                         
  -8   2   2        153.95        165.06         6.85 o                         
  -7   2   2         54.19         59.07         5.44 o                         
  -6   2   2       1247.36       1226.85         9.93 o                         
  -5   2   2       3708.21       3559.52        23.61 o                         
  -4   2   2       5043.97       5036.47        32.10 o                         
  -3   2   2       1113.18       1141.98         7.92 o                         
  -2   2   2         45.73         63.86         5.55 o                         
  -1   2   2       6918.89       7231.49        47.87 o                         
   0   2   2          3.05          2.18         2.20 o                         
   1   2   2        107.01        169.38         5.04 o                         
   2   2   2        929.84        821.12        16.41 o                         
   3   2   2       4388.95       4154.93        28.00 o                         
   4   2   2        163.20        174.34         3.85 o                         
   5   2   2        518.29        503.08         6.53 o                         
   6   2   2       1057.56       1026.69        11.89 o                         
   7   2   2        923.68        909.60         9.76 o                         
   8   2   2        211.27        217.66         6.76 o                         
   9   2   2         90.55         88.07        10.56 o                         
 -10   3   2        104.62        104.78        10.01 o                         
  -9   3   2         15.15         13.41         6.30 o                         
  -8   3   2        230.30        231.70         6.28 o                         
  -7   3   2       1220.67       1216.43        15.31 o                         
  -6   3   2        126.33        112.46         4.43 o                         
  -5   3   2          6.20          1.96         3.85 o                         
  -4   3   2         58.92         51.22         3.00 o                         
  -3   3   2       1247.93       1214.21         6.65 o                         
  -2   3   2        703.74        665.29         4.81 o                         
  -1   3   2        765.23        754.34         4.42 o                         
   0   3   2       4437.43       4564.95        27.57 o                         
   2   3   2          6.93         24.78         5.31 o                         
   3   3   2        248.06        215.91         7.63 o                         
   4   3   2       1618.67       1655.57        12.22 o                         
   5   3   2          3.08          6.92         3.12 o                         
   6   3   2         61.25         55.26         4.75 o                         
   7   3   2        260.53        255.12         6.16 o                         
   8   3   2        183.91        186.15         7.29 o                         
   9   3   2        113.70        108.00         9.71 o                         
 -10   4   2        263.46        289.05        57.31 o                         
  -9   4   2       1509.52       1525.48        21.82 o                         
  -8   4   2        493.17        477.83         9.39 o                         
  -7   4   2          1.53          1.61         4.27 o                         
  -6   4   2        563.09        552.58         6.98 o                         
  -5   4   2       3958.73       3891.13        29.55 o                         
  -4   4   2       1446.93       1441.01         9.78 o                         
  -3   4   2        573.80        599.49         4.70 o                         
  -2   4   2       7291.63       7291.53        48.38 o                         
  -1   4   2       9543.91       9290.03        68.39 o                         
   0   4   2         35.43         35.97         2.70 o                         
   1   4   2        472.64        492.42         4.61 o                         
   2   4   2       3476.74       3528.79        31.41 o                         
   3   4   2       3434.38       3278.92        25.49 o                         
   4   4   2         82.78         72.95         5.67 o                         
   5   4   2          2.03         13.51         6.58 o                         
   6   4   2       1669.60       1606.55        12.63 o                         
   7   4   2       2903.79       2887.73        49.93 o                         
   8   4   2         64.29         61.06         9.67 o                         
   9   4   2          0.92         -4.50        11.21 o                         
  -9   5   2          0.01         -0.66         7.58 o                         
  -8   5   2        263.24        244.21         7.13 o                         
  -7   5   2        238.05        229.54         5.86 o                         
  -6   5   2        156.40        151.12         7.84 o                         
  -5   5   2         53.70         58.31         4.74 o                         
  -4   5   2       1338.17       1457.49         9.05 o                         
  -3   5   2        818.07        832.46         6.38 o                         
  -2   5   2         97.87        189.76         5.71 o                         
  -1   5   2       6121.45       6344.59        41.21 o                         
   0   5   2       4638.47       4726.62        29.66 o                         
   2   5   2         14.80        116.36         7.87 o                         
   3   5   2        543.68        533.71        11.40 o                         
   4   5   2        579.06        569.26         8.70 o                         
   5   5   2        605.84        638.44         9.95 o                         
   6   5   2        202.04        202.59         9.35 o                         
   7   5   2        280.77        297.79        13.01 o                         
   8   5   2        559.73        547.37        18.50 o                         
   9   5   2          0.25         -2.42        11.74 o                         
  -9   6   2        772.21        748.67        25.89 o                         
  -8   6   2        834.05        794.50        15.59 o                         
  -7   6   2         11.34         12.73         3.79 o                         
  -6   6   2          2.76          3.63         3.88 o                         
  -5   6   2        761.92        771.96         7.33 o                         
  -4   6   2        851.55        838.68         8.06 o                         
  -3   6   2        926.89       1025.23         6.28 o                         
  -2   6   2        860.85        717.60         5.07 o                         
  -1   6   2      18445.18      18739.34       226.21 o                         
   0   6   2        707.04        719.52         5.33 o                         
   1   6   2        124.56        220.18         6.35 o                         
   2   6   2       1779.33       1802.23         9.38 o                         
   3   6   2       1939.59       1859.32        15.46 o                         
   4   6   2       1524.86       1587.19        17.16 o                         
   5   6   2        680.67        689.74        10.28 o                         
   6   6   2       1021.36       1016.77        17.52 o                         
   7   6   2        557.76        570.10        15.19 o                         
   8   6   2        135.20        146.64        13.34 o                         
   9   6   2        136.69        158.37        13.27 o                         
  -9   7   2          1.34         -7.43         9.30 o                         
  -8   7   2         46.79         47.97         7.08 o                         
  -7   7   2         98.31         99.26         8.77 o                         
  -6   7   2         48.57         45.84         8.40 o                         
  -5   7   2        129.74        119.46         4.19 o                         
  -4   7   2          6.89          8.44         3.22 o                         
  -3   7   2        657.46        675.90         5.58 o                         
  -2   7   2        100.21        124.65         5.95 o                         
  -1   7   2         38.99         56.19         3.02 o                         
   0   7   2        106.34        142.57         3.63 o                         
   1   7   2        192.72        323.06         6.46 o                         
   2   7   2        258.59        260.00         5.91 o                         
   3   7   2         10.27         19.84         5.57 o                         
   4   7   2         46.21         33.93         6.12 o                         
   5   7   2          5.00          4.99         6.25 o                         
   6   7   2         11.20         16.52         8.29 o                         
   7   7   2         78.68         73.03        11.02 o                         
   8   7   2          8.43         16.92        14.29 o                         
  -9   8   2       1049.57       1040.05        40.66 o                         
  -8   8   2       1175.04       1170.33        24.78 o                         
  -7   8   2          1.11          6.35         7.26 o                         
  -6   8   2          6.65         10.21         7.94 o                         
  -5   8   2       1005.67       1034.08        11.93 o                         
  -4   8   2         33.67         40.56         3.23 o                         
  -3   8   2        268.78        287.71         4.37 o                         
  -2   8   2       4749.92       4647.66        30.56 o                         
  -1   8   2       8512.51       8165.33        69.90 o                         
   0   8   2       1453.74       1534.49        10.03 o                         
   1   8   2        556.84        556.05         5.32 o                         
   2   8   2        202.89        195.16         4.17 o                         
   3   8   2       1294.80       1240.90        12.08 o                         
   4   8   2        716.70        702.39        11.52 o                         
   5   8   2        734.93        713.19        13.09 o                         
   6   8   2       1474.44       1501.22        19.96 o                         
   7   8   2       1145.75       1152.94        34.79 o                         
   8   8   2         51.43         46.50        13.36 o                         
  -8   9   2        148.03        155.83        10.66 o                         
  -7   9   2        180.16        172.46        10.32 o                         
  -6   9   2        284.80        282.64         8.08 o                         
  -5   9   2          0.01          1.33         2.84 o                         
  -4   9   2        372.49        352.42         5.97 o                         
  -3   9   2         83.43         95.98         6.59 o                         
  -2   9   2         60.56         63.25         3.82 o                         
  -1   9   2          6.52         22.59         5.18 o                         
   0   9   2        520.85        531.81         5.18 o                         
   1   9   2        285.13        441.61         8.21 o                         
   2   9   2        166.40        165.70         6.90 o                         
   3   9   2        514.57        508.05        11.24 o                         
   4   9   2       1653.02       1667.82        18.53 o                         
   5   9   2        221.01        226.92         8.80 o                         
   6   9   2         47.22         46.45         9.14 o                         
   7   9   2          2.42         23.16        13.58 o                         
   8   9   2        123.68        147.79        27.91 o                         
  -8  10   2        648.29        638.15        27.39 o                         
  -7  10   2         20.20         49.38        15.62 o                         
  -6  10   2        222.62        221.98         8.40 o                         
  -5  10   2        415.03        395.62         7.22 o                         
  -4  10   2        105.65        114.88         4.31 o                         
  -3  10   2         84.18         83.21         4.42 o                         
  -2  10   2       2900.68       2888.28        22.62 o                         
  -1  10   2       3069.44       3018.07        21.75 o                         
   0  10   2       1920.40       1948.89        12.96 o                         
   1  10   2          1.17         14.00         4.40 o                         
   2  10   2       1182.48       1167.85        18.65 o                         
   3  10   2       1702.80       1667.75        17.12 o                         
   4  10   2        862.25        854.68        13.04 o                         
   5  10   2        215.98        244.25        10.76 o                         
   6  10   2       1946.79       2009.52        29.38 o                         
   7  10   2        254.95        282.02        14.21 o                         
  -8  11   2         74.35         69.79        12.92 o                         
  -7  11   2         91.69         99.04        13.55 o                         
  -6  11   2        232.08        250.80        11.34 o                         
  -5  11   2          1.37         -5.78         5.78 o                         
  -4  11   2        460.12        442.06         8.07 o                         
  -3  11   2        891.89        866.47         9.44 o                         
  -2  11   2         61.87         75.47         5.09 o                         
  -1  11   2        840.21        829.94        19.15 o                         
   0  11   2        123.26        114.88         4.62 o                         
   1  11   2        410.86        423.16         7.17 o                         
   2  11   2         86.51         89.48         6.68 o                         
   3  11   2        792.33        767.73         9.85 o                         
   4  11   2         65.26         69.96         8.06 o                         
   5  11   2         94.95         96.07         9.93 o                         
   6  11   2        260.22        288.88        12.77 o                         
   7  11   2        114.24        121.48        14.64 o                         
  -7  12   2         18.21         17.74        10.13 o                         
  -6  12   2        234.41        243.65        12.32 o                         
  -5  12   2       1405.04       1413.37        17.72 o                         
  -4  12   2        468.06        443.21         8.53 o                         
  -3  12   2          1.71         10.65         5.98 o                         
  -2  12   2         27.26         33.45         4.78 o                         
  -1  12   2       2319.06       2232.80        18.48 o                         
   0  12   2        590.26        575.96         8.05 o                         
   1  12   2        258.67        231.25         5.86 o                         
   2  12   2       1331.04       1288.62        10.49 o                         
   3  12   2       1287.05       1208.66        24.29 o                         
   4  12   2         28.88         37.24         6.97 o                         
   5  12   2         20.54         24.05        10.79 o                         
   6  12   2        258.80        303.75        15.33 o                         
  -6  13   2         87.26        107.55         9.48 o                         
  -5  13   2         66.93         64.43         8.71 o                         
  -4  13   2        563.50        533.80        15.38 o                         
  -3  13   2        368.06        373.62         7.71 o                         
  -2  13   2          0.06          4.91         5.94 o                         
  -1  13   2         59.45        104.29         9.44 o                         
   0  13   2        284.95        265.96         7.13 o                         
   1  13   2         18.51         30.85         5.11 o                         
   2  13   2          1.90          3.89         5.01 o                         
   3  13   2          1.77         18.51         7.41 o                         
   4  13   2        335.63        326.07        10.49 o                         
   5  13   2         35.73         28.38        10.41 o                         
   6  13   2        177.82        176.03        11.09 o                         
  -6  14   2        565.32        591.91        16.65 o                         
  -5  14   2       2030.28       2037.04        29.51 o                         
  -4  14   2        495.30        478.71        11.23 o                         
  -3  14   2         34.28         33.82         5.67 o                         
  -2  14   2         59.31         62.17         6.16 o                         
  -1  14   2        828.19        852.99        10.80 o                         
   0  14   2        207.53        245.19         9.66 o                         
   1  14   2        257.74        257.42         6.52 o                         
   2  14   2       1958.23       1937.46        19.55 o                         
   3  14   2       1715.36       1683.16        20.11 o                         
   4  14   2          1.81          1.37        10.22 o                         
   5  14   2         84.18         76.50        10.84 o                         
  -5  15   2         56.80         81.54        10.43 o                         
  -4  15   2        267.28        283.12        13.25 o                         
  -3  15   2         22.93         34.93         6.32 o                         
  -2  15   2        293.04        290.38         7.65 o                         
  -1  15   2          1.68         10.91         6.44 o                         
   0  15   2        112.06        117.16         7.94 o                         
   1  15   2         11.49         20.71         6.13 o                         
   2  15   2          4.19          9.66         6.28 o                         
   3  15   2          9.62         65.71         9.67 o                         
   4  15   2          7.01         10.90        10.07 o                         
  -4  16   2        577.18        564.24        19.70 o                         
  -3  16   2        144.91        139.24         9.54 o                         
  -2  16   2         32.38         48.44         7.59 o                         
  -1  16   2        246.25        256.74         9.59 o                         
   0  16   2         23.32         13.89         8.10 o                         
   1  16   2        289.87        274.47         8.12 o                         
   2  16   2       1984.03       1948.65        24.97 o                         
   3  16   2        920.32        920.19        15.31 o                         
  -2  17   2        125.93        135.18         9.48 o                         
  -1  17   2          0.30          7.80         8.83 o                         
   0  17   2         29.78         40.67         8.61 o                         
   1  17   2        123.70        133.59         8.02 o                         
 -10   1   3        824.87        832.95        12.65 o                         
  -9   1   3        315.93        335.55         8.54 o                         
  -8   1   3         16.71         19.86         5.36 o                         
  -7   1   3         28.28         34.99         4.31 o                         
  -6   1   3        245.78        223.25         4.15 o                         
  -5   1   3       5754.62       5516.56        44.84 o                         
  -4   1   3       3634.12       3626.11        22.51 o                         
  -3   1   3          6.77          6.01         1.59 o                         
  -2   1   3       6502.90       6609.18        39.03 o                         
  -1   1   3       1827.18       2587.19        25.75 o                         
   0   1   3       1430.73       1531.19        11.91 o                         
   1   1   3         13.74         73.58         3.16 o                         
   2   1   3      10340.06      10115.58        99.55 o                         
   3   1   3      16617.24      16813.69       247.95 o                         
   4   1   3        400.71        417.99         5.48 o                         
   5   1   3         98.05         91.24         4.38 o                         
   6   1   3        616.01        623.58         8.32 o                         
   7   1   3         45.21         45.44         7.10 o                         
   8   1   3          9.93         13.76         7.65 o                         
   9   1   3        570.96        561.78        14.04 o                         
 -10   2   3        243.30        231.35         8.03 o                         
  -9   2   3        160.97        163.84         7.01 o                         
  -8   2   3        193.92        188.55         5.51 o                         
  -7   2   3         37.51         42.04         4.12 o                         
  -6   2   3        224.15        215.55         4.59 o                         
  -5   2   3        914.11        874.94         7.69 o                         
  -4   2   3       1314.02       1328.02         7.52 o                         
  -3   2   3        636.72        611.44         5.51 o                         
  -2   2   3        546.59        559.69         7.43 o                         
  -1   2   3       1380.21       1354.52         8.19 o                         
   0   2   3       3333.62       3422.00        21.41 o                         
   1   2   3         42.06         29.28         2.88 o                         
   2   2   3          7.32          4.65         4.52 o                         
   3   2   3          6.47          4.48         3.14 o                         
   4   2   3        182.17        165.84         4.15 o                         
   5   2   3         22.88         36.44         4.21 o                         
   6   2   3         66.41         76.45         6.04 o                         
   7   2   3          8.33         12.80         6.03 o                         
   8   2   3        348.87        349.40         8.01 o                         
   9   2   3         12.10         13.39        10.38 o                         
 -10   3   3        232.32        263.91        12.78 o                         
  -9   3   3       1009.10       1001.45        13.46 o                         
  -8   3   3          2.08          5.85         4.99 o                         
  -7   3   3        128.38        125.66         5.07 o                         
  -6   3   3       3232.47       3238.91        24.38 o                         
  -5   3   3       3724.81       3636.90        22.94 o                         
  -4   3   3         42.60         41.62         3.08 o                         
  -3   3   3        616.46        604.50         4.89 o                         
  -2   3   3       5820.00       5731.03        36.75 o                         
  -1   3   3       3719.33       3648.16        19.17 o                         
   0   3   3       3518.11       3769.23        27.32 o                         
   1   3   3        258.79        283.91         6.58 o                         
   2   3   3      12308.45      12575.92       141.20 o                         
   3   3   3        487.85        414.20         6.75 o                         
   4   3   3        102.58        105.77         3.36 o                         
   5   3   3        755.48        785.33         8.99 o                         
   6   3   3        500.71        476.70         8.06 o                         
   7   3   3        367.41        351.07         8.90 o                         
   8   3   3          1.15          8.89         8.93 o                         
   9   3   3        192.83        196.75        15.43 o                         
 -10   4   3        141.63        163.42        11.54 o                         
  -9   4   3        174.37        170.47         8.04 o                         
  -8   4   3         17.31         19.37         4.54 o                         
  -7   4   3        169.73        170.42         4.76 o                         
  -6   4   3        549.96        534.12         7.08 o                         
  -5   4   3        732.37        705.62         6.20 o                         
  -4   4   3         36.24         36.41         2.81 o                         
  -3   4   3       1561.03       1607.88         8.90 o                         
  -2   4   3        597.30        595.99         9.86 o                         
  -1   4   3        100.60        115.45         2.40 o                         
   0   4   3        724.19        715.00         5.84 o                         
   1   4   3       1323.00       1441.06        14.44 o                         
   2   4   3        138.38        175.65         3.79 o                         
   3   4   3         52.62         51.63         7.36 o                         
   4   4   3         50.44         36.14         6.15 o                         
   5   4   3       1141.46       1130.95        11.68 o                         
   6   4   3          3.68         12.36         3.90 o                         
   7   4   3        312.43        333.03        12.26 o                         
   8   4   3        140.84        138.07        11.77 o                         
   9   4   3         76.54         91.07        14.76 o                         
  -9   5   3       1543.26       1572.19        42.99 o                         
  -8   5   3        376.28        362.92         7.40 o                         
  -7   5   3        112.81        106.81         4.72 o                         
  -6   5   3       2873.46       2861.11        23.50 o                         
  -5   5   3       1368.83       1354.68        10.23 o                         
  -4   5   3        185.11        187.79         4.89 o                         
  -3   5   3       1483.16       1576.89         9.08 o                         
  -2   5   3       8056.79       8008.20        56.67 o                         
  -1   5   3       8565.93       8413.99        62.11 o                         
   0   5   3       1633.10       1720.73        10.50 o                         
   1   5   3         93.27         82.24         3.39 o                         
   2   5   3       2282.81       2122.90        12.99 o                         
   3   5   3        772.80        809.66         9.62 o                         
   4   5   3        183.14        207.24         7.10 o                         
   5   5   3        367.07        348.21        11.39 o                         
   6   5   3       2830.58       2856.04        36.39 o                         
   7   5   3        688.67        685.75        19.70 o                         
   8   5   3         30.59          9.54        13.25 o                         
  -9   6   3        496.40        488.14        14.50 o                         
  -8   6   3          0.02          1.71         5.12 o                         
  -7   6   3         97.16         96.48         5.11 o                         
  -6   6   3        121.71        135.92         6.34 o                         
  -5   6   3          4.02         -1.00         4.09 o                         
  -4   6   3         58.31         60.96         4.08 o                         
  -3   6   3       1446.73       1490.43        14.17 o                         
  -2   6   3       2174.14       2181.91        13.94 o                         
  -1   6   3       2296.65       2571.43        13.22 o                         
   0   6   3       2459.75       2857.22        16.08 o                         
   1   6   3        487.24        477.59         4.99 o                         
   2   6   3         47.46         48.40         2.96 o                         
   3   6   3          0.00         -0.80         5.95 o                         
   4   6   3         97.68        107.46         8.09 o                         
   5   6   3        443.97        429.32         9.18 o                         
   6   6   3        195.52        208.14        11.25 o                         
   7   6   3          8.84         -3.43        12.43 o                         
   8   6   3         82.01         94.64        13.54 o                         
  -9   7   3        826.71        853.86        34.49 o                         
  -8   7   3          8.52          7.49         8.16 o                         
  -7   7   3        378.26        380.16         9.75 o                         
  -6   7   3       1556.46       1543.02        17.83 o                         
  -5   7   3         74.44         71.22         3.47 o                         
  -4   7   3        339.70        326.71         6.96 o                         
  -3   7   3        160.52        169.08         3.19 o                         
  -2   7   3       2853.55       2596.40        15.38 o                         
  -1   7   3       3336.57       3017.85        17.18 o                         
   0   7   3        777.40        764.85         7.56 o                         
   1   7   3       1368.67       1399.09         8.62 o                         
   2   7   3       1548.31       1513.38         9.21 o                         
   3   7   3         79.53         84.95         5.74 o                         
   4   7   3        230.52        218.38         7.71 o                         
   5   7   3       1205.41       1202.35        15.14 o                         
   6   7   3       3624.34       3654.61        43.40 o                         
   7   7   3        404.95        419.16        15.97 o                         
   8   7   3         89.95         63.49        14.03 o                         
  -9   8   3         62.62         62.53        11.29 o                         
  -8   8   3         25.18         30.14         8.03 o                         
  -7   8   3        192.20        185.38         8.09 o                         
  -6   8   3          6.80          4.30         3.85 o                         
  -5   8   3          5.87          6.34         2.94 o                         
  -4   8   3         84.40         77.40         3.50 o                         
  -3   8   3         25.14         42.49         8.99 o                         
  -2   8   3         30.68         37.03         2.97 o                         
  -1   8   3         52.83         67.47         3.96 o                         
   0   8   3          7.50          4.08         3.33 o                         
   1   8   3         22.17         69.89         5.84 o                         
   2   8   3        201.92        193.82         4.09 o                         
   3   8   3         27.62         52.19         7.11 o                         
   4   8   3        278.65        257.17         8.04 o                         
   5   8   3         70.02         66.47         8.38 o                         
   6   8   3        117.63        119.97        10.58 o                         
   7   8   3        183.93        199.22        20.82 o                         
   8   8   3         27.15         20.22        16.47 o                         
  -8   9   3        467.13        443.39        18.16 o                         
  -7   9   3        149.57        153.52        10.29 o                         
  -6   9   3        568.16        576.33         9.66 o                         
  -5   9   3        823.21        814.68        13.46 o                         
  -4   9   3        239.80        210.90         5.19 o                         
  -3   9   3         30.97         31.48         3.24 o                         
  -2   9   3       3542.93       3491.26        23.52 o                         
  -1   9   3       4636.94       4543.41        32.15 o                         
   0   9   3       1625.45       1592.09        10.66 o                         
   1   9   3        391.95        412.49         5.21 o                         
   2   9   3       1260.68       1255.18         9.69 o                         
   3   9   3       1035.52       1044.05        13.46 o                         
   4   9   3          5.69         -2.63         8.47 o                         
   5   9   3        622.39        599.15        13.05 o                         
   6   9   3       4167.68       4250.93        58.96 o                         
   7   9   3        523.58        547.18        17.96 o                         
  -8  10   3        176.09        172.50        12.57 o                         
  -7  10   3        349.68        343.29        12.50 o                         
  -6  10   3        625.09        592.08        13.50 o                         
  -5  10   3        294.17        268.33         9.50 o                         
  -4  10   3         12.78         18.74         5.26 o                         
  -3  10   3         53.87         70.62         9.01 o                         
  -2  10   3          2.46         -2.32         5.24 o                         
  -1  10   3        250.72        241.53         5.35 o                         
   0  10   3        501.37        515.13         5.85 o                         
   1  10   3       3371.24       3268.60        21.85 o                         
   2  10   3        523.15        510.49         6.01 o                         
   3  10   3         25.79         39.74         7.31 o                         
   4  10   3        357.86        348.11         9.31 o                         
   5  10   3       1338.76       1318.00        19.73 o                         
   6  10   3        252.47        250.92        13.35 o                         
   7  10   3         44.31         41.12        12.69 o                         
  -8  11   3        115.94        150.62        18.43 o                         
  -7  11   3        425.01        410.23        17.64 o                         
  -6  11   3       1751.39       1653.71        22.52 o                         
  -5  11   3       1084.42       1052.89        15.78 o                         
  -4  11   3         43.60         33.90         5.19 o                         
  -3  11   3          4.21          8.68         5.13 o                         
  -2  11   3       2896.60       2862.20        24.41 o                         
  -1  11   3       1841.41       1864.08        15.01 o                         
   0  11   3          3.12         10.34         6.30 o                         
   1  11   3        923.16        914.39         8.40 o                         
   2  11   3        563.45        553.28         6.31 o                         
   3  11   3       1288.82       1282.08        17.99 o                         
   4  11   3        804.05        793.27        14.90 o                         
   5  11   3        362.74        349.67        13.73 o                         
   6  11   3       1214.16       1274.03        22.92 o                         
   7  11   3        386.07        374.28        17.75 o                         
  -7  12   3        491.87        491.99        22.39 o                         
  -6  12   3        124.57        141.30         9.88 o                         
  -5  12   3        171.19        119.74         7.28 o                         
  -4  12   3        228.44        203.75         7.49 o                         
  -3  12   3        189.04        187.19         5.30 o                         
  -2  12   3        715.81        746.82        12.06 o                         
  -1  12   3        388.07        330.22         6.83 o                         
   0  12   3         99.41        105.32         4.92 o                         
   1  12   3        159.32        143.96         5.50 o                         
   2  12   3        159.61        161.41         5.50 o                         
   3  12   3        465.38        499.29        15.79 o                         
   4  12   3         32.22         32.64         9.09 o                         
   5  12   3        202.55        188.71        10.33 o                         
   6  12   3          7.02          3.65        13.73 o                         
  -6  13   3        332.76        339.83        12.05 o                         
  -5  13   3        986.38        970.62        21.77 o                         
  -4  13   3        424.76        395.57         8.92 o                         
  -3  13   3        162.28        165.30         6.18 o                         
  -2  13   3       1054.13       1058.37        16.39 o                         
  -1  13   3        366.09        341.80         7.22 o                         
   0  13   3         37.22         30.66         5.53 o                         
   1  13   3        296.68        337.77         7.44 o                         
   2  13   3       2747.39       2708.14        22.18 o                         
   3  13   3       2274.90       2242.98        26.40 o                         
   4  13   3        465.20        430.60        12.17 o                         
   5  13   3        235.14        241.97        13.06 o                         
   6  13   3        181.75        204.39        23.11 o                         
  -6  14   3        321.77        315.29        14.35 o                         
  -5  14   3          4.11         11.48         8.79 o                         
  -4  14   3          0.16         11.22         6.16 o                         
  -3  14   3         15.87         17.73         6.37 o                         
  -2  14   3         35.18         30.45         6.35 o                         
  -1  14   3          3.13         15.86         6.21 o                         
   0  14   3          0.78          5.75         5.69 o                         
   1  14   3        328.92        315.59         7.79 o                         
   2  14   3        242.68        211.62         7.19 o                         
   3  14   3         96.89        103.57         8.64 o                         
   4  14   3        145.55        148.70         9.77 o                         
   5  14   3          0.42         -1.14        10.18 o                         
  -5  15   3        818.60        847.93        20.53 o                         
  -4  15   3        437.75        448.32        14.39 o                         
  -3  15   3        184.89        178.26         7.59 o                         
  -2  15   3         63.70         68.37         6.79 o                         
  -1  15   3          1.63          7.25         5.99 o                         
   0  15   3        167.42        172.91         7.53 o                         
   1  15   3        129.05        151.36         7.91 o                         
   2  15   3       2424.11       2466.09        29.53 o                         
   3  15   3       1257.87       1263.62        18.92 o                         
   4  15   3         55.41         55.19        10.43 o                         
  -4  16   3         31.89         50.39        12.19 o                         
  -3  16   3         10.52         10.14         6.53 o                         
  -2  16   3          0.17          5.68         7.09 o                         
  -1  16   3         47.78         72.02         7.50 o                         
   0  16   3         74.24         91.50         7.69 o                         
   1  16   3         53.24         66.32         7.59 o                         
   2  16   3          8.67         18.56        10.10 o                         
   3  16   3         63.61         79.51        10.62 o                         
  -2  17   3        562.52        583.57        12.42 o                         
  -1  17   3        359.03        402.45         9.25 o                         
   0  17   3         28.95         39.66         8.65 o                         
   1  17   3         22.03         27.98         8.82 o                         
 -10   0   4       1355.37       1413.42        25.69 o                         
  -9   0   4        146.68        165.70         9.51 o                         
  -8   0   4         24.41         24.84         7.33 o                         
  -7   0   4        508.32        494.81        11.75 o                         
  -6   0   4        173.35        152.91         8.96 o                         
  -5   0   4        240.62        199.65         5.29 o                         
  -4   0   4        383.06        455.28         5.59 o                         
  -3   0   4      16060.03      16367.90       247.73 o                         
  -2   0   4      18385.93      21124.35       510.53 o                         
  -1   0   4        246.69        250.49         6.63 o                         
   0   0   4       2736.74       2864.53        23.20 o                         
   1   0   4       2734.41       2635.00        22.00 o                         
   2   0   4       3518.85       3270.16        35.22 o                         
   3   0   4       3231.57       3212.09        33.02 o                         
   4   0   4      13490.62      14137.95       284.12 o                         
   5   0   4       8972.33       9362.42       160.74 o                         
   6   0   4       1077.49       1109.99        14.98 o                         
   7   0   4        836.37        862.06        19.06 o                         
   8   0   4        261.37        263.31        14.29 o                         
   9   0   4       1360.28       1262.96        47.26 o                         
 -10   1   4         25.12         47.55         8.22 o                         
  -9   1   4         49.13         40.90         6.08 o                         
  -8   1   4         28.44         24.91         4.88 o                         
  -7   1   4         66.89         68.70         4.37 o                         
  -6   1   4       1599.60       1589.37        13.12 o                         
  -5   1   4        354.98        385.01         4.77 o                         
  -4   1   4       1516.58       1671.44        11.19 o                         
  -3   1   4         74.51         71.76         2.92 o                         
  -2   1   4        493.39        491.95         4.50 o                         
  -1   1   4       1778.89       1801.52         9.86 o                         
   0   1   4       1134.64       1146.81        10.78 o                         
   1   1   4        462.84        456.24         5.70 o                         
   2   1   4        720.27        804.87         8.32 o                         
   3   1   4       1561.35       1690.04        23.11 o                         
   4   1   4        320.45        314.37         6.30 o                         
   5   1   4        208.55        223.27         8.40 o                         
   6   1   4        711.41        703.94         9.12 o                         
   7   1   4          6.42          8.69         8.11 o                         
   8   1   4        322.15        317.27        10.76 o                         
   9   1   4         66.21         66.71         9.95 o                         
 -10   2   4       1247.00       1294.62        19.94 o                         
  -9   2   4        754.18        731.06        17.52 o                         
  -8   2   4        373.92        347.53         6.72 o                         
  -7   2   4        550.21        547.26         8.21 o                         
  -6   2   4       2986.38       3038.88        19.85 o                         
  -5   2   4        312.05        287.40         3.55 o                         
  -4   2   4        847.97        842.49         6.09 o                         
  -3   2   4       4513.79       4330.87        26.35 o                         
  -2   2   4       7959.34       7762.73        66.66 o                         
  -1   2   4         42.66         35.24         1.98 o                         
   0   2   4        496.23        491.32         5.30 o                         
   1   2   4        817.90        803.91        11.33 o                         
   2   2   4       2532.61       2427.91        16.75 o                         
   3   2   4       1228.78       1236.92         8.43 o                         
   4   2   4         34.91         51.42         3.99 o                         
   5   2   4        700.03        696.70         7.65 o                         
   6   2   4        403.53        421.43         8.01 o                         
   7   2   4        205.73        219.09         7.25 o                         
   8   2   4          2.67          7.23         7.95 o                         
   9   2   4        422.05        434.20        15.96 o                         
 -10   3   4         67.84         49.29         7.36 o                         
  -9   3   4         77.34         74.42         6.31 o                         
  -8   3   4        247.24        230.97         5.75 o                         
  -7   3   4         60.87         60.32         4.80 o                         
  -6   3   4        258.46        249.10         4.46 o                         
  -5   3   4       1315.25       1281.18         8.42 o                         
  -4   3   4        651.42        666.68         4.68 o                         
  -3   3   4         84.03         75.55         4.60 o                         
  -2   3   4        998.66        951.88         7.26 o                         
  -1   3   4       1119.15       1122.63         7.76 o                         
   0   3   4        118.36        129.81         3.52 o                         
   1   3   4          3.16          9.95         3.20 o                         
   2   3   4       1163.58       1103.16         7.60 o                         
   3   3   4        463.80        455.05         4.77 o                         
   4   3   4        240.25        228.00         4.41 o                         
   5   3   4        139.42        123.68         4.88 o                         
   6   3   4        453.65        472.47         9.06 o                         
   7   3   4         40.58         40.10         5.21 o                         
   8   3   4        123.37        132.46        11.29 o                         
 -10   4   4         97.13        110.67        10.94 o                         
  -9   4   4          4.87         13.19         6.12 o                         
  -8   4   4        289.19        298.51         7.02 o                         
  -7   4   4       1494.72       1470.29        21.81 o                         
  -6   4   4       2033.61       1937.86        17.73 o                         
  -5   4   4        943.36        929.46         7.72 o                         
  -4   4   4         83.31        107.58         8.82 o                         
  -3   4   4       2671.37       2502.40        16.48 o                         
  -2   4   4       4878.56       4624.93        28.76 o                         
  -1   4   4       3544.61       3549.33        20.91 o                         
   0   4   4       2366.06       2553.09        17.13 o                         
   1   4   4       1730.70       1577.28        17.20 o                         
   2   4   4       3832.30       3713.88        25.43 o                         
   3   4   4          6.15         11.24         2.35 o                         
   4   4   4          5.05         -1.56         5.64 o                         
   5   4   4       1729.32       1723.10        16.45 o                         
   6   4   4        894.20        889.22        14.66 o                         
   7   4   4          5.03          3.55         5.18 o                         
   8   4   4         53.57         39.49        13.30 o                         
  -9   5   4       1315.02       1249.69        32.27 o                         
  -8   5   4       1283.27       1250.80        27.27 o                         
  -7   5   4         76.22         62.68         3.92 o                         
  -6   5   4       1007.48       1005.08         9.24 o                         
  -5   5   4        569.25        537.26         5.59 o                         
  -4   5   4         43.02         44.72         3.32 o                         
  -3   5   4          2.16          3.08         2.66 o                         
  -2   5   4       3012.29       3157.98        17.12 o                         
  -1   5   4        680.26        647.66         5.46 o                         
   0   5   4        384.11        470.85         4.71 o                         
   1   5   4       2604.69       2686.49        16.01 o                         
   2   5   4       3406.31       3442.19        39.22 o                         
   3   5   4         84.82         50.31        11.27 o                         
   4   5   4        200.39        178.92         7.28 o                         
   5   5   4        294.27        283.00        10.31 o                         
   6   5   4        201.54        217.84        10.58 o                         
   7   5   4        158.76        153.56        11.83 o                         
   8   5   4         31.56         29.23        11.29 o                         
  -9   6   4        271.19        250.57        12.37 o                         
  -8   6   4        172.59        141.56         6.24 o                         
  -7   6   4        548.83        511.83        13.28 o                         
  -6   6   4       3374.27       3298.74        28.67 o                         
  -5   6   4         43.27         45.97         3.77 o                         
  -4   6   4        133.76        133.33         6.16 o                         
  -3   6   4        230.90        230.86         3.10 o                         
  -2   6   4       1932.68       1811.77        12.91 o                         
  -1   6   4        526.25        447.46         4.38 o                         
   0   6   4         44.14         89.15         3.96 o                         
   1   6   4       4827.09       4707.91        34.28 o                         
   2   6   4       5135.48       5145.76        42.16 o                         
   3   6   4         15.03         15.23         6.12 o                         
   4   6   4         35.07         31.95         9.83 o                         
   5   6   4       1314.17       1315.23        17.05 o                         
   6   6   4       1839.51       1887.18        29.40 o                         
   7   6   4        488.74        480.16        15.36 o                         
   8   6   4         73.92         97.36        18.31 o                         
  -9   7   4         48.52         57.78        10.00 o                         
  -8   7   4          2.63         14.55         6.02 o                         
  -7   7   4          3.24         12.53         5.18 o                         
  -6   7   4          8.20         15.66         4.59 o                         
  -5   7   4        379.19        378.69         6.90 o                         
  -4   7   4        110.91        121.92         3.98 o                         
  -3   7   4        452.23        428.84         4.89 o                         
  -2   7   4         20.43         40.88         2.60 o                         
  -1   7   4         71.12         89.58         6.43 o                         
   0   7   4        174.24        184.86         4.20 o                         
   1   7   4         44.67         39.68         3.71 o                         
   2   7   4         29.40         21.85         4.42 o                         
   3   7   4          0.83         31.75        12.65 o                         
   4   7   4         63.17         76.96         7.00 o                         
   5   7   4         44.20         47.07         8.61 o                         
   6   7   4          0.52          5.61         8.93 o                         
   7   7   4         56.71         79.77        11.58 o                         
   8   7   4          0.43         -3.47        11.48 o                         
  -9   8   4        100.40        115.57        13.94 o                         
  -8   8   4        122.27        117.81         9.06 o                         
  -7   8   4       1066.18       1070.25        22.43 o                         
  -6   8   4       3283.55       3344.72        39.43 o                         
  -5   8   4        496.60        489.68         6.46 o                         
  -4   8   4        929.29        931.15        12.15 o                         
  -3   8   4        142.50        156.28         4.32 o                         
  -2   8   4       2782.50       2829.24        17.63 o                         
  -1   8   4       1215.09       1211.33         8.72 o                         
   0   8   4        817.68        825.69         6.77 o                         
   1   8   4       6343.16       6190.54        50.18 o                         
   2   8   4       3548.06       3517.44        23.88 o                         
   3   8   4        593.27        601.03         9.14 o                         
   4   8   4        109.84         90.54         9.34 o                         
   5   8   4        786.18        784.22        15.68 o                         
   6   8   4       1205.88       1225.38        19.39 o                         
   7   8   4        420.42        425.83        15.49 o                         
  -8   9   4         94.22         84.11         8.47 o                         
  -7   9   4          7.30         24.63         7.36 o                         
  -6   9   4          2.13          6.02         4.24 o                         
  -5   9   4         34.67         29.95         4.10 o                         
  -4   9   4         84.85         71.92         4.11 o                         
  -3   9   4        307.54        292.52         5.55 o                         
  -2   9   4        389.76        355.73         4.89 o                         
  -1   9   4        638.82        640.02         5.74 o                         
   0   9   4        445.28        427.61         6.53 o                         
   1   9   4          0.10          3.31         3.90 o                         
   2   9   4        282.09        267.83         5.01 o                         
   3   9   4        237.29        233.65         9.39 o                         
   4   9   4         40.99         51.49         7.68 o                         
   5   9   4         13.21         16.27         8.87 o                         
   6   9   4        691.54        734.27        16.04 o                         
   7   9   4         17.76         36.00        12.82 o                         
  -8  10   4          1.57         -5.70        11.64 o                         
  -7  10   4        593.84        646.45        17.13 o                         
  -6  10   4       1721.18       1714.77        18.99 o                         
  -5  10   4       1233.25       1170.20        15.51 o                         
  -4  10   4        103.70        120.62         7.10 o                         
  -3  10   4         11.83         12.39         4.31 o                         
  -2  10   4       3918.58       3971.03        31.65 o                         
  -1  10   4        170.36        288.59         7.74 o                         
   0  10   4        192.83        200.33         4.81 o                         
   1  10   4       4150.99       4045.45        33.71 o                         
   2  10   4       1621.74       1595.37        15.80 o                         
   3  10   4         40.00         37.25         7.65 o                         
   4  10   4       1293.89       1318.66        18.47 o                         
   5  10   4        204.67        219.24        12.14 o                         
   6  10   4       2294.69       2330.04        33.61 o                         
   7  10   4         85.23         91.95        12.25 o                         
  -8  11   4        206.87        225.06        15.66 o                         
  -7  11   4        115.58        135.70        11.82 o                         
  -6  11   4        136.05        119.71         6.69 o                         
  -5  11   4         12.66         11.89         5.02 o                         
  -4  11   4        834.38        833.87         8.78 o                         
  -3  11   4        188.88        197.78         8.53 o                         
  -2  11   4        692.44        677.63         8.08 o                         
  -1  11   4         26.37         50.33         4.76 o                         
   0  11   4        378.23        348.23         6.00 o                         
   1  11   4       1045.17        993.59         9.01 o                         
   2  11   4        462.96        434.33         8.52 o                         
   3  11   4        113.07        120.41        12.41 o                         
   4  11   4          0.17         -1.95         8.88 o                         
   5  11   4        106.08        115.34        10.89 o                         
   6  11   4         15.62         26.83        11.90 o                         
  -7  12   4         52.46         54.61        14.31 o                         
  -6  12   4       1386.11       1336.12        23.73 o                         
  -5  12   4         70.11         58.58         6.42 o                         
  -4  12   4         37.13         43.35         5.15 o                         
  -3  12   4       1995.70       1990.82        17.93 o                         
  -2  12   4        419.96        481.34        10.14 o                         
  -1  12   4        200.75        188.54         6.09 o                         
   0  12   4         39.77         28.44         4.52 o                         
   1  12   4        150.97        160.54         5.55 o                         
   2  12   4       1638.51       1553.49        20.07 o                         
   3  12   4         68.98         78.16         8.22 o                         
   4  12   4          4.11          7.63         9.52 o                         
   5  12   4        401.07        403.84        14.13 o                         
   6  12   4        552.02        559.25        17.78 o                         
  -6  13   4        242.97        225.82        12.09 o                         
  -5  13   4        162.22        167.66         7.41 o                         
  -4  13   4         19.62         12.60         4.45 o                         
  -3  13   4          2.07         23.97         5.82 o                         
  -2  13   4        258.43        264.34         6.85 o                         
  -1  13   4       1434.60       1349.25        15.26 o                         
   0  13   4          2.85          3.03         4.95 o                         
   1  13   4        608.65        596.11        10.19 o                         
   2  13   4        146.19        152.81         6.55 o                         
   3  13   4         28.84         30.94         8.99 o                         
   4  13   4          0.10         -9.84        10.53 o                         
   5  13   4         33.96         35.10        11.04 o                         
  -6  14   4        359.21        397.08        18.39 o                         
  -5  14   4        134.29        149.67        12.93 o                         
  -4  14   4        113.02        114.24         7.45 o                         
  -3  14   4       1577.26       1559.12        15.85 o                         
  -2  14   4       1703.35       1704.21        21.72 o                         
  -1  14   4          1.40          7.57         6.65 o                         
   0  14   4         80.80         86.70         6.28 o                         
   1  14   4        412.58        398.65         9.12 o                         
   2  14   4       1090.23       1084.13        21.35 o                         
   3  14   4        562.49        588.78        12.12 o                         
   4  14   4        290.06        285.27        13.77 o                         
  -5  15   4          2.81         -5.83         9.70 o                         
  -4  15   4         13.05         17.70         7.02 o                         
  -3  15   4         79.40         90.26         7.45 o                         
  -2  15   4         49.65         42.46         7.50 o                         
  -1  15   4        213.03        215.47         8.04 o                         
   0  15   4         86.86         88.77         7.50 o                         
   1  15   4        275.08        286.01         8.71 o                         
   2  15   4        116.48        101.47         9.71 o                         
   3  15   4        104.31        105.75         9.77 o                         
   4  15   4         38.91         72.35        19.11 o                         
  -4  16   4        165.05        152.63        12.08 o                         
  -3  16   4        975.65        974.99        16.46 o                         
  -2  16   4        693.26        681.63        18.57 o                         
  -1  16   4          1.29          5.44         8.26 o                         
   0  16   4        330.40        305.93         9.35 o                         
   1  16   4          2.79          6.95         8.09 o                         
   2  16   4        770.08        768.04        17.30 o                         
  -1  17   4        111.45        129.71         8.44 o                         
   0  17   4        287.73        305.24        11.56 o                         
 -10   1   5       1928.34       1915.73        35.68 o                         
  -9   1   5         48.25         72.86         5.99 o                         
  -8   1   5         27.34         31.69         4.67 o                         
  -7   1   5       2087.69       2057.52        23.90 o                         
  -6   1   5        114.15        119.33         3.80 o                         
  -5   1   5        232.04        239.62         4.92 o                         
  -4   1   5        151.21        103.50         2.72 o                         
  -3   1   5       7262.08       6916.56        45.34 o                         
  -2   1   5      12789.49      13244.21       138.80 o                         
  -1   1   5          7.34         23.27         3.14 o                         
   0   1   5          2.19         11.47         4.40 o                         
   1   1   5       5023.03       5034.08        38.28 o                         
   2   1   5         98.91         79.11         3.72 o                         
   3   1   5         89.54         88.14         3.94 o                         
   4   1   5       3442.69       3496.97        33.27 o                         
   5   1   5       6662.09       6820.93        70.79 o                         
   6   1   5        838.55        861.72        10.03 o                         
   7   1   5        233.36        220.98         8.36 o                         
   8   1   5         33.06         26.22         8.66 o                         
 -10   2   5         40.76         72.87        10.13 o                         
  -9   2   5        251.51        232.29         7.91 o                         
  -8   2   5          0.60          1.18         5.41 o                         
  -7   2   5        455.73        427.15         8.61 o                         
  -6   2   5         32.15         29.31         4.01 o                         
  -5   2   5       1847.48       1824.21        10.99 o                         
  -4   2   5        230.75        201.16         2.76 o                         
  -3   2   5         70.90         60.41         3.11 o                         
  -2   2   5        667.88        662.75         6.03 o                         
  -1   2   5       1215.05       1234.59         8.09 o                         
   0   2   5         44.82         22.95         3.78 o                         
   1   2   5       1080.02       1132.85         8.39 o                         
   2   2   5        351.43        324.09         4.89 o                         
   3   2   5       1732.77       1750.32        12.47 o                         
   4   2   5        190.20        220.19         4.98 o                         
   5   2   5        178.22        177.40         6.40 o                         
   6   2   5         93.48         96.46         5.71 o                         
   7   2   5          2.74         10.34         7.25 o                         
   8   2   5         60.22         76.73        13.07 o                         
 -10   3   5        492.66        512.89        10.20 o                         
  -9   3   5         53.54         72.01         7.35 o                         
  -8   3   5         26.26         25.89         4.47 o                         
  -7   3   5        883.42        877.04        13.33 o                         
  -6   3   5       1482.85       1453.52        18.05 o                         
  -5   3   5        136.44        132.77         3.89 o                         
  -4   3   5        620.36        625.74         7.70 o                         
  -3   3   5       7334.96       7199.52        65.22 o                         
  -2   3   5       2648.51       2440.45        26.49 o                         
  -1   3   5        361.48        373.19         4.45 o                         
   0   3   5        143.83        112.86         4.16 o                         
   1   3   5       2720.77       2539.38        18.56 o                         
   2   3   5       1050.73       1076.02         8.64 o                         
   3   3   5        384.90        403.17         7.65 o                         
   4   3   5        932.19        914.18         8.23 o                         
   5   3   5       3165.72       3215.58        29.00 o                         
   6   3   5        208.49        207.65         8.89 o                         
   7   3   5         50.09         56.88         7.46 o                         
   8   3   5        195.20        222.20        15.50 o                         
 -10   4   5        197.29        211.17        13.38 o                         
  -9   4   5         21.25         22.15         6.48 o                         
  -8   4   5        218.78        214.80         7.85 o                         
  -7   4   5        384.83        368.54         7.06 o                         
  -6   4   5         11.10         12.49         4.15 o                         
  -5   4   5       1622.24       1559.41         9.98 o                         
  -4   4   5        524.95        514.70         7.21 o                         
  -3   4   5          0.44         56.96         9.45 o                         
  -2   4   5        298.10        324.30         4.85 o                         
  -1   4   5       1712.35       1748.26        11.63 o                         
   0   4   5       2371.08       2531.40        18.22 o                         
   1   4   5        650.83        733.56         6.53 o                         
   2   4   5        365.58        338.40         6.54 o                         
   3   4   5        201.08        151.39         4.04 o                         
   4   4   5         24.55         24.09         5.65 o                         
   5   4   5        270.67        263.45         5.89 o                         
   6   4   5        171.60        183.03        10.22 o                         
   7   4   5        151.00        172.51        12.35 o                         
   8   4   5         13.37          8.16        12.50 o                         
  -9   5   5        117.80        131.13         8.79 o                         
  -8   5   5          5.25         12.27         5.66 o                         
  -7   5   5       1408.33       1425.59        18.69 o                         
  -6   5   5       4594.83       4574.72        43.41 o                         
  -5   5   5        537.45        547.78         5.99 o                         
  -4   5   5          6.81          3.15         2.86 o                         
  -3   5   5       4899.85       4766.57        41.44 o                         
  -2   5   5       1908.91       1870.97        13.52 o                         
  -1   5   5        140.42        246.79         6.93 o                         
   0   5   5       4007.89       4248.66        30.19 o                         
   1   5   5      10162.35       9999.02        98.82 o                         
   2   5   5       2197.70       2036.32        14.61 o                         
   3   5   5          2.75          8.67         4.12 o                         
   4   5   5         25.43         25.22         2.97 o                         
   5   5   5       1008.46        982.68        15.14 o                         
   6   5   5        151.23        169.01        10.36 o                         
   7   5   5         18.08          2.33        10.46 o                         
   8   5   5        453.19        480.53        17.86 o                         
  -9   6   5          0.59         18.25        15.87 o                         
  -8   6   5       2140.25       2061.91        38.88 o                         
  -7   6   5       1523.86       1548.67        21.51 o                         
  -6   6   5        123.72        122.86         4.85 o                         
  -5   6   5        118.74        108.85         3.57 o                         
  -4   6   5         93.70         95.80         5.54 o                         
  -3   6   5        117.75        136.71         3.15 o                         
  -2   6   5         61.60         70.76         3.08 o                         
  -1   6   5       1148.71       1339.35        10.76 o                         
   0   6   5        693.37        649.27         6.52 o                         
   1   6   5        253.90        270.91         9.54 o                         
   2   6   5       1865.37       2012.61        18.31 o                         
   3   6   5        816.17        846.36        12.46 o                         
   4   6   5          0.41         -1.54         6.92 o                         
   5   6   5         62.61         61.49         9.37 o                         
   6   6   5         20.46         18.60        10.81 o                         
   7   6   5        102.51        122.04        12.63 o                         
   8   6   5         77.03         64.61        16.71 o                         
  -9   7   5        134.10        139.44        14.61 o                         
  -8   7   5         84.10         82.99         7.40 o                         
  -7   7   5       1073.43       1128.08        18.18 o                         
  -6   7   5       1195.39       1158.76        16.60 o                         
  -5   7   5        260.81        252.24         6.03 o                         
  -4   7   5        171.16        186.61        13.24 o                         
  -3   7   5        366.26        325.31         4.08 o                         
  -2   7   5         14.59         33.39         5.08 o                         
  -1   7   5         62.61         60.21         4.12 o                         
   0   7   5        702.99        630.68         6.39 o                         
   1   7   5       2606.15       2399.58        18.22 o                         
   2   7   5       3219.19       3108.39        23.85 o                         
   3   7   5        126.09        144.85         7.69 o                         
   4   7   5         33.49         23.05         8.13 o                         
   5   7   5        847.45        840.78        14.63 o                         
   6   7   5         60.46         60.94        10.03 o                         
   7   7   5         17.85         19.99        11.58 o                         
  -9   8   5         81.27         93.93        14.65 o                         
  -8   8   5          9.09         47.63        14.03 o                         
  -7   8   5        119.40        102.52         5.68 o                         
  -6   8   5         83.46         84.34         5.51 o                         
  -5   8   5         19.56         14.01         4.73 o                         
  -4   8   5          0.24         -3.45         3.61 o                         
  -3   8   5          0.93          1.40         3.43 o                         
  -2   8   5         34.61         33.55         3.29 o                         
  -1   8   5        423.61        625.48        11.11 o                         
   0   8   5        134.18        116.58         4.57 o                         
   1   8   5         33.07         41.69         4.38 o                         
   2   8   5        253.07        224.08         5.36 o                         
   3   8   5        526.87        499.67        10.21 o                         
   4   8   5          2.72         -3.83         8.95 o                         
   5   8   5        106.45        106.24        10.09 o                         
   6   8   5         12.04          9.11        10.11 o                         
   7   8   5         58.50         67.73        14.61 o                         
  -8   9   5          1.74         -8.35        10.91 o                         
  -7   9   5       1634.77       1724.83        25.10 o                         
  -6   9   5       1577.51       1599.98        32.18 o                         
  -5   9   5         53.35         52.14         3.76 o                         
  -4   9   5         85.49         90.25         4.31 o                         
  -3   9   5       1108.27       1131.46        10.04 o                         
  -2   9   5        260.45        292.47         6.94 o                         
  -1   9   5         89.97         80.53         4.61 o                         
   0   9   5       1406.40       1386.21        15.92 o                         
   1   9   5       8207.85       7944.04        74.74 o                         
   2   9   5        833.66        828.50         9.12 o                         
   3   9   5         15.10         18.06         6.83 o                         
   4   9   5        574.99        577.39        13.18 o                         
   5   9   5         91.17         93.84        10.64 o                         
   6   9   5        579.36        558.39        18.38 o                         
   7   9   5        489.97        480.17        17.42 o                         
  -8  10   5        138.23        146.32        13.75 o                         
  -7  10   5        219.37        220.58        15.02 o                         
  -6  10   5        113.87         94.76         5.47 o                         
  -5  10   5        177.30        181.85         5.31 o                         
  -4  10   5        722.30        691.98        10.24 o                         
  -3  10   5        550.26        468.03         8.07 o                         
  -2  10   5         24.10         16.74         4.70 o                         
  -1  10   5        513.61        606.72        20.61 o                         
   0  10   5        174.63        169.83         5.32 o                         
   1  10   5        390.67        399.67         7.00 o                         
   2  10   5        173.34        182.81         6.07 o                         
   3  10   5        188.64        190.71        10.10 o                         
   4  10   5       1715.29       1724.07        23.50 o                         
   5  10   5         14.23         28.77        10.87 o                         
   6  10   5       1118.77       1155.44        23.09 o                         
  -8  11   5         40.18         31.52        15.25 o                         
  -7  11   5       1047.25       1078.92        23.68 o                         
  -6  11   5        731.97        690.39        22.29 o                         
  -5  11   5        388.48        335.85         7.81 o                         
  -4  11   5       1505.77       1390.94        15.74 o                         
  -3  11   5       1107.48       1023.77        12.54 o                         
  -2  11   5        230.51        279.85         8.97 o                         
  -1  11   5         27.59         70.10         4.88 o                         
   0  11   5        171.94        181.63         6.18 o                         
   1  11   5       2196.50       2169.82        17.65 o                         
   2  11   5       1070.53       1052.28        11.71 o                         
   3  11   5          1.33          8.72         8.34 o                         
   4  11   5         16.17         -4.13        14.28 o                         
   5  11   5         15.93         24.06        10.86 o                         
   6  11   5        335.10        298.75        14.37 o                         
  -7  12   5         64.07         70.47        14.27 o                         
  -6  12   5         16.72         10.38        12.49 o                         
  -5  12   5        150.36        129.29         6.84 o                         
  -4  12   5        359.67        379.91         8.37 o                         
  -3  12   5          0.19         15.96         5.57 o                         
  -2  12   5       1249.08       1186.38        12.27 o                         
  -1  12   5        503.85        486.90         8.53 o                         
   0  12   5        181.77        180.51         6.25 o                         
   1  12   5        118.25        105.32         6.33 o                         
   2  12   5        113.32        102.78         5.24 o                         
   3  12   5         16.78         21.94         8.97 o                         
   4  12   5         35.33         29.89         9.78 o                         
   5  12   5        185.39        178.47        14.75 o                         
  -6  13   5         46.05         39.28        15.11 o                         
  -5  13   5         18.22         12.30         5.66 o                         
  -4  13   5          2.72         12.07         5.57 o                         
  -3  13   5       1380.28       1408.24        20.49 o                         
  -2  13   5       2133.67       2075.29        25.58 o                         
  -1  13   5         40.74         46.66         6.26 o                         
   0  13   5         26.82         34.79         5.68 o                         
   1  13   5        723.35        692.01        10.11 o                         
   2  13   5        451.70        443.11         9.51 o                         
   3  13   5          3.37          5.14        10.56 o                         
   4  13   5        508.65        523.69        15.90 o                         
   5  13   5       2869.28       2934.25        46.08 o                         
  -6  14   5         51.48         53.11        14.74 o                         
  -5  14   5         11.04          3.50        12.31 o                         
  -4  14   5        744.43        716.26        14.54 o                         
  -3  14   5         69.12         88.26         9.55 o                         
  -2  14   5        145.16        144.52         8.01 o                         
  -1  14   5         31.65         42.22         8.67 o                         
   0  14   5          0.44         -2.10         6.34 o                         
   1  14   5          0.07         27.31         7.39 o                         
   2  14   5          7.89         12.37         7.95 o                         
   3  14   5         85.85         97.66        11.11 o                         
   4  14   5         63.32         57.71        11.30 o                         
  -5  15   5        140.55        151.90        16.28 o                         
  -4  15   5         77.10         74.03         7.67 o                         
  -3  15   5       1851.97       1813.49        28.21 o                         
  -2  15   5       1179.39       1237.18        25.58 o                         
  -1  15   5         18.65         21.81         6.98 o                         
   0  15   5         13.11         24.85         6.73 o                         
   1  15   5          5.60         11.30         7.18 o                         
   2  15   5          9.61         13.72         8.71 o                         
   3  15   5         45.75         58.98        10.18 o                         
  -3  16   5          6.45         14.12         9.10 o                         
  -2  16   5         51.63         61.89         8.04 o                         
  -1  16   5          5.90         28.02         8.85 o                         
   0  16   5         17.85         12.02         7.10 o                         
   1  16   5         68.72         81.54        10.49 o                         
   2  16   5         17.65         16.16        10.93 o                         
 -10   0   6        693.46        721.47        25.66 o                         
  -9   0   6        263.15        261.92         8.24 o                         
  -8   0   6       2117.83       2052.33        32.72 o                         
  -7   0   6       1550.05       1412.95        47.67 o                         
  -6   0   6         47.56         45.51         5.68 o                         
  -5   0   6        815.64        775.05        10.46 o                         
  -4   0   6        225.31        166.23         5.55 o                         
  -3   0   6         97.92         38.14         5.83 o                         
  -2   0   6        333.60        225.20         9.16 o                         
  -1   0   6       8829.50       8744.83       121.03 o                         
   0   0   6       4688.05       4652.57        47.08 o                         
   1   0   6       1626.51       1576.68        15.98 o                         
   2   0   6        237.34        180.21         7.19 o                         
   3   0   6         28.64         32.20         6.85 o                         
   4   0   6       2359.57       2260.28        28.56 o                         
   5   0   6       2308.89       2242.59        40.59 o                         
   6   0   6       5397.50       5540.99        84.43 o                         
   7   0   6       1717.77       1589.02        24.08 o                         
   8   0   6         82.39         90.13        15.79 o                         
 -10   1   6          9.19         20.11         6.66 o                         
  -9   1   6        199.69        183.73         7.59 o                         
  -8   1   6         27.76         40.36         6.71 o                         
  -7   1   6        118.31        114.33         6.64 o                         
  -6   1   6          0.77          6.60         4.39 o                         
  -5   1   6        260.07        264.80         4.05 o                         
  -4   1   6        352.63        358.42         3.64 o                         
  -3   1   6        220.17        243.90         5.67 o                         
  -2   1   6        133.79        159.14         3.17 o                         
  -1   1   6       2256.16       2501.04        15.50 o                         
   0   1   6        876.05        897.65         8.11 o                         
   1   1   6          2.72         75.73         4.37 o                         
   2   1   6        595.02        622.11         6.80 o                         
   3   1   6        155.46        147.39         4.92 o                         
   4   1   6         78.08         89.96         5.49 o                         
   5   1   6        407.70        407.80         7.79 o                         
   6   1   6         53.98         46.85         6.22 o                         
   7   1   6         73.53         84.23         7.66 o                         
   8   1   6        634.23        558.66        15.43 o                         
 -10   2   6         78.23         83.76         7.36 o                         
  -9   2   6        356.23        349.93        13.14 o                         
  -8   2   6        656.14        672.07        21.63 o                         
  -7   2   6       2015.97       2010.94        29.78 o                         
  -6   2   6        177.35        193.99         4.56 o                         
  -5   2   6         79.70         65.96         2.72 o                         
  -4   2   6       1317.88       1282.23         9.36 o                         
  -3   2   6       7548.45       7618.24        69.16 o                         
  -2   2   6       2335.68       2245.38        14.15 o                         
  -1   2   6         14.88         36.11         3.95 o                         
   0   2   6       5401.20       5461.32        48.82 o                         
   1   2   6       1594.64       1538.92        12.88 o                         
   2   2   6        358.77        373.31         5.20 o                         
   3   2   6         45.55         37.70         4.23 o                         
   4   2   6       1454.46       1373.77        16.78 o                         
   5   2   6       2841.17       2914.14        27.31 o                         
   6   2   6         24.07         20.48         6.80 o                         
   7   2   6         62.03         52.65         9.85 o                         
   8   2   6        291.17        312.76        13.31 o                         
 -10   3   6        520.72        494.04        14.07 o                         
  -9   3   6         31.15         37.45         6.80 o                         
  -8   3   6        139.72        131.12         6.41 o                         
  -7   3   6          7.37          6.50         4.45 o                         
  -6   3   6         79.37         75.75         3.96 o                         
  -5   3   6         24.62         24.01         5.41 o                         
  -4   3   6        383.41        394.24         6.02 o                         
  -3   3   6       2136.71       2074.36        19.38 o                         
  -2   3   6        506.63        467.65         5.44 o                         
  -1   3   6        424.44        475.42         6.77 o                         
   0   3   6        803.71        756.40         6.01 o                         
   1   3   6        419.37        513.94         6.65 o                         
   2   3   6         51.80         54.68         4.65 o                         
   3   3   6        129.57        123.49         4.14 o                         
   4   3   6        272.19        247.86         5.04 o                         
   5   3   6        124.38        132.63         6.92 o                         
   6   3   6         58.04         58.69         6.01 o                         
   7   3   6         96.56         96.88         9.59 o                         
   8   3   6        163.61        171.32        13.76 o                         
 -10   4   6        150.27        145.52        10.11 o                         
  -9   4   6        367.59        361.66        15.80 o                         
  -8   4   6         31.18         37.78         5.88 o                         
  -7   4   6        712.89        710.17        13.20 o                         
  -6   4   6        864.63        837.29         9.47 o                         
  -5   4   6        717.50        710.94         9.90 o                         
  -4   4   6       1987.68       1927.85        16.74 o                         
  -3   4   6       5876.65       5864.64        54.79 o                         
  -2   4   6        259.42        279.28        14.86 o                         
  -1   4   6         33.34         38.79         3.17 o                         
   0   4   6       4622.22       4533.85        35.24 o                         
   1   4   6       5147.50       5047.06        42.87 o                         
   2   4   6        881.67        915.75         8.61 o                         
   3   4   6        146.42        146.93         4.35 o                         
   4   4   6       1362.96       1362.57        11.64 o                         
   5   4   6        620.23        615.73         6.85 o                         
   6   4   6         17.96         17.03         6.95 o                         
   7   4   6         72.49         66.36        12.92 o                         
   8   4   6        562.41        607.79        16.48 o                         
  -9   5   6        216.99        200.44        11.09 o                         
  -8   5   6         89.65         95.36         5.96 o                         
  -7   5   6       3171.43       3232.69        38.29 o                         
  -6   5   6       1857.17       1880.71        22.86 o                         
  -5   5   6         41.30         54.70         5.53 o                         
  -4   5   6       1298.28       1317.12        12.91 o                         
  -3   5   6        939.88        912.32         9.50 o                         
  -2   5   6          0.10         78.40         8.79 o                         
   0   5   6       2078.33       2169.30        15.27 o                         
   1   5   6       1273.22       1330.28        12.85 o                         
   2   5   6        644.91        655.17         7.33 o                         
   3   5   6       1664.39       1653.87        22.80 o                         
   4   5   6        730.86        732.67        11.53 o                         
   5   5   6         59.93         59.19         4.03 o                         
   6   5   6         31.26         36.96        10.09 o                         
   7   5   6        288.19        294.77        16.00 o                         
  -9   6   6          0.51         27.91         8.88 o                         
  -8   6   6        491.88        499.29        11.23 o                         
  -7   6   6       2127.59       2162.55        25.09 o                         
  -6   6   6        116.52        108.79         7.35 o                         
  -5   6   6         67.15         66.23         7.35 o                         
  -4   6   6       2601.96       2645.91        23.22 o                         
  -3   6   6       1930.30       1819.67        21.63 o                         
  -2   6   6        127.24        221.52         7.07 o                         
  -1   6   6        323.43        296.72         5.36 o                         
   0   6   6       1718.88       1686.67        15.74 o                         
   1   6   6       3059.31       2854.94        25.74 o                         
   2   6   6         36.24         22.41         3.83 o                         
   3   6   6        254.32        208.55         5.43 o                         
   4   6   6       1691.78       1712.00        23.29 o                         
   5   6   6        672.25        685.53        15.72 o                         
   6   6   6        116.60        145.03        10.50 o                         
   7   6   6         24.55         18.25        11.05 o                         
  -9   7   6         11.71         11.58        13.91 o                         
  -8   7   6          4.72          5.79         7.89 o                         
  -7   7   6        104.68         97.17         5.41 o                         
  -6   7   6          4.89          5.99         2.98 o                         
  -5   7   6          1.78          2.30         5.23 o                         
  -4   7   6         40.03         41.93         6.11 o                         
  -3   7   6        160.33        147.85         4.24 o                         
  -2   7   6          9.30         22.77         3.79 o                         
  -1   7   6         26.51        104.14         8.36 o                         
   0   7   6          7.05          5.42         3.93 o                         
   1   7   6         86.66         80.31         4.95 o                         
   2   7   6        132.46        125.07         5.04 o                         
   3   7   6          3.55          3.58         5.45 o                         
   4   7   6         62.17         70.98         9.58 o                         
   5   7   6          0.90         14.85         9.00 o                         
   6   7   6         35.13         46.27        11.97 o                         
   7   7   6          0.04         -2.88        11.29 o                         
  -9   8   6        402.77        430.92        22.67 o                         
  -8   8   6         86.42         68.22         8.42 o                         
  -7   8   6       1100.33       1130.95        23.23 o                         
  -6   8   6        585.65        597.61        10.35 o                         
  -5   8   6        511.99        507.55         8.86 o                         
  -4   8   6       3149.87       3096.99        30.52 o                         
  -3   8   6       1482.24       1428.82        10.54 o                         
  -2   8   6        394.69        433.73        10.66 o                         
  -1   8   6         24.71         27.77         4.99 o                         
   0   8   6        822.56        862.85         9.70 o                         
   1   8   6       3894.19       3840.85        32.57 o                         
   2   8   6       1843.15       1798.36        25.78 o                         
   3   8   6        358.65        330.50        10.85 o                         
   4   8   6       1756.51       1787.11        22.94 o                         
   5   8   6         51.70         50.85         9.38 o                         
   6   8   6        204.07        215.19        13.90 o                         
   7   8   6         46.39         53.22        12.28 o                         
  -8   9   6         34.26         63.72        13.69 o                         
  -7   9   6        138.04        133.84         7.02 o                         
  -6   9   6        263.70        255.03         9.82 o                         
  -5   9   6         22.90         17.75         4.72 o                         
  -4   9   6         12.94         14.59         4.59 o                         
  -3   9   6        156.69        162.68         5.57 o                         
  -2   9   6          0.00         -1.40         3.37 o                         
  -1   9   6         69.86        261.04        11.86 o                         
   0   9   6          0.24          8.54         4.30 o                         
   1   9   6        758.14        716.47         9.29 o                         
   2   9   6        118.03        113.78         6.19 o                         
   3   9   6        118.58        132.71         8.87 o                         
   4   9   6         46.84         42.77         9.94 o                         
   5   9   6        181.93        177.99        10.86 o                         
   6   9   6         39.99         41.64        10.91 o                         
  -8  10   6         83.83        100.17        14.20 o                         
  -7  10   6       1351.80       1413.69        33.31 o                         
  -6  10   6          9.36          4.77         4.30 o                         
  -5  10   6        292.04        327.98         9.42 o                         
  -4  10   6       2003.64       1931.50        19.86 o                         
  -3  10   6       1450.23       1306.49        16.19 o                         
  -2  10   6        158.19        160.31         7.71 o                         
  -1  10   6        376.65        322.46         6.72 o                         
   0  10   6       1118.60       1164.79        15.40 o                         
   1  10   6       2438.60       2416.96        21.25 o                         
   2  10   6        224.49        216.36         8.00 o                         
   3  10   6        493.27        494.21        13.47 o                         
   4  10   6        891.16        916.48        16.46 o                         
   5  10   6        275.40        297.10        12.89 o                         
   6  10   6        347.41        376.40        16.88 o                         
  -7  11   6         60.38         88.17        17.39 o                         
  -6  11   6        322.46        300.72         9.50 o                         
  -5  11   6        115.84        106.63         7.35 o                         
  -4  11   6       2045.04       1964.41        24.28 o                         
  -3  11   6        154.77        144.04         5.57 o                         
  -2  11   6        154.81        136.22         5.68 o                         
  -1  11   6         23.42         86.45         7.63 o                         
   0  11   6        183.64        187.13         6.44 o                         
   1  11   6        433.64        431.21         8.79 o                         
   2  11   6         75.22         91.69         6.69 o                         
   3  11   6        768.35        750.65        16.62 o                         
   4  11   6        450.94        458.40        13.23 o                         
   5  11   6        107.45        104.08        13.16 o                         
   6  11   6        106.57        117.22        22.79 o                         
  -7  12   6        388.81        424.85        22.10 o                         
  -6  12   6        480.61        456.51        13.85 o                         
  -5  12   6        176.57        172.56         6.77 o                         
  -4  12   6        233.79        225.78         8.29 o                         
  -3  12   6       3075.97       2893.55        29.27 o                         
  -2  12   6         42.44         48.61         9.82 o                         
  -1  12   6         25.17         31.80         5.22 o                         
   0  12   6       1218.77       1197.73        20.19 o                         
   1  12   6        823.26        795.03        11.17 o                         
   2  12   6          6.23         11.71         4.98 o                         
   3  12   6          6.53         -6.47         9.17 o                         
   4  12   6        972.65        999.91        24.78 o                         
   5  12   6        370.16        391.94        16.13 o                         
  -6  13   6        459.95        520.02        20.14 o                         
  -5  13   6        112.35        104.80         9.07 o                         
  -4  13   6        257.61        265.21         7.73 o                         
  -3  13   6        236.42        257.10        11.87 o                         
  -2  13   6         12.69         16.09         6.12 o                         
  -1  13   6        147.30        138.29         6.56 o                         
   0  13   6         81.95         94.29         6.60 o                         
   1  13   6        605.29        614.11        10.14 o                         
   2  13   6         20.05         32.56         8.01 o                         
   3  13   6        291.26        280.10        12.36 o                         
   4  13   6        253.50        252.54        13.58 o                         
  -5  14   6        159.52        180.98        13.53 o                         
  -4  14   6        243.73        249.05        10.83 o                         
  -3  14   6       1034.29       1108.06        23.54 o                         
  -2  14   6        388.48        378.11         9.18 o                         
  -1  14   6        271.24        256.88         8.26 o                         
   0  14   6       1554.55       1556.69        22.54 o                         
   1  14   6        197.77        197.47         7.12 o                         
   2  14   6        182.09        202.96        11.21 o                         
   3  14   6        149.50        155.07        10.79 o                         
  -4  15   6        182.70        190.47        11.08 o                         
  -3  15   6          0.67          4.90         8.46 o                         
  -2  15   6          0.44          6.51         7.88 o                         
  -1  15   6          4.66          7.95         6.69 o                         
   0  15   6         10.02         20.12         7.81 o                         
   1  15   6          0.03          4.14         9.40 o                         
   2  15   6         22.14         47.68        12.42 o                         
  -3  16   6        627.40        646.42        18.68 o                         
  -2  16   6        277.08        281.85        12.55 o                         
  -1  16   6        264.82        252.57        12.95 o                         
   0  16   6        431.14        414.39        10.85 o                         
   1  16   6         61.61         42.82        10.35 o                         
 -10   1   7          2.68          5.43         7.73 o                         
  -9   1   7        244.67        241.29         9.59 o                         
  -8   1   7       2395.07       2262.36        69.71 o                         
  -7   1   7       2357.22       2268.66        36.79 o                         
  -6   1   7         34.98         32.41         3.24 o                         
  -5   1   7         72.41         78.54         3.01 o                         
  -4   1   7       1867.85       1808.52        10.23 o                         
  -3   1   7        161.52        128.27         3.85 o                         
  -2   1   7         11.87          8.53         2.44 o                         
  -1   1   7       2643.95       2416.92        14.96 o                         
   0   1   7       8664.41       8677.07        85.30 o                         
   1   1   7       2426.29       2441.40        18.22 o                         
   2   1   7        440.48        445.98         6.27 o                         
   3   1   7          5.00          8.16         4.60 o                         
   4   1   7       2311.85       2277.05        21.03 o                         
   5   1   7        244.92        251.00        11.76 o                         
   6   1   7         36.31         40.51         6.83 o                         
   7   1   7       2528.69       2465.03        28.72 o                         
 -10   2   7         45.54         36.37         9.32 o                         
  -9   2   7          2.87          3.98         6.95 o                         
  -8   2   7        191.14        182.66         6.73 o                         
  -7   2   7         61.08         62.80         4.73 o                         
  -6   2   7        351.57        320.35         5.47 o                         
  -5   2   7        181.89        165.60         3.10 o                         
  -4   2   7         42.57         47.79         3.12 o                         
  -3   2   7       1882.60       1959.39        12.28 o                         
  -2   2   7        983.46        940.54         7.25 o                         
  -1   2   7        434.87        532.03         8.95 o                         
   0   2   7        174.14        162.31         4.41 o                         
   1   2   7        121.01        248.31         8.58 o                         
   2   2   7       1063.20       1015.05         9.72 o                         
   3   2   7          9.65          7.30         4.18 o                         
   4   2   7        631.60        624.19        11.03 o                         
   5   2   7         19.44         19.11         5.67 o                         
   6   2   7          7.41          5.69         6.99 o                         
   7   2   7         25.98         28.58         7.51 o                         
 -10   3   7         48.64         49.48        10.56 o                         
  -9   3   7        170.89        165.94        10.98 o                         
  -8   3   7       2002.78       2081.08        39.50 o                         
  -7   3   7        888.64        863.43        13.61 o                         
  -6   3   7          9.95          9.61         4.24 o                         
  -5   3   7        102.79         92.02         5.22 o                         
  -4   3   7       3833.30       3780.47        26.97 o                         
  -3   3   7        699.75        741.93         7.84 o                         
  -2   3   7        124.63        125.27         3.38 o                         
  -1   3   7       3350.00       3381.61        23.97 o                         
   0   3   7       6175.44       6169.64        51.92 o                         
   1   3   7        296.28        281.11         5.13 o                         
   2   3   7         23.87         15.29         4.21 o                         
   3   3   7        758.05        748.71         8.57 o                         
   4   3   7        629.76        606.94         8.81 o                         
   5   3   7         39.46         53.67         6.74 o                         
   6   3   7         88.80         90.08         6.33 o                         
   7   3   7        295.96        343.70        14.50 o                         
 -10   4   7        128.10        137.07        15.09 o                         
  -9   4   7         64.19         79.41        11.30 o                         
  -8   4   7        233.42        236.78         8.94 o                         
  -7   4   7         79.90         92.53         7.40 o                         
  -6   4   7        886.45        857.44        11.00 o                         
  -5   4   7        204.14        201.16         6.58 o                         
  -4   4   7        308.84        311.51         8.99 o                         
  -3   4   7        874.43        789.67         8.45 o                         
  -2   4   7       1441.51       1438.46         9.16 o                         
  -1   4   7         21.09        164.97         6.98 o                         
   0   4   7        379.08        417.27         5.58 o                         
   1   4   7        354.43        384.28         7.28 o                         
   2   4   7        498.43        486.74         6.66 o                         
   3   4   7         29.82         29.36         4.85 o                         
   4   4   7        457.11        428.87         7.24 o                         
   5   4   7        156.37        162.33         6.41 o                         
   6   4   7          3.80          6.07         4.99 o                         
   7   4   7        145.59        155.43        12.14 o                         
  -9   5   7         13.91         15.32        11.64 o                         
  -8   5   7        612.47        602.43        12.99 o                         
  -7   5   7         17.76          9.42         3.05 o                         
  -6   5   7        124.15        118.58         7.24 o                         
  -5   5   7       1849.61       1887.39        20.77 o                         
  -4   5   7       5373.81       5352.98        53.27 o                         
  -3   5   7       2625.33       2595.46        25.21 o                         
  -2   5   7         78.29         95.84         3.11 o                         
  -1   5   7        280.98        259.03         4.71 o                         
   0   5   7       3403.61       3419.23        28.94 o                         
   1   5   7        850.90        845.28        13.04 o                         
   2   5   7        168.80        184.54         7.22 o                         
   3   5   7       3141.10       3066.44        23.81 o                         
   4   5   7       2587.45       2507.26        39.12 o                         
   5   5   7         85.28         73.13         4.74 o                         
   6   5   7         61.05         46.62        10.43 o                         
   7   5   7         37.64         40.09        12.11 o                         
  -9   6   7        163.76        147.93        12.96 o                         
  -8   6   7         77.39         85.42         9.85 o                         
  -7   6   7        128.57        145.49         7.59 o                         
  -6   6   7       1346.94       1333.44        30.38 o                         
  -5   6   7       2505.43       2476.33        25.96 o                         
  -4   6   7        228.32        234.97         7.15 o                         
  -3   6   7       1429.90       1384.18        11.22 o                         
  -2   6   7        489.48        459.53         9.57 o                         
  -1   6   7        279.31        330.86         6.40 o                         
   0   6   7         11.69         12.45         4.38 o                         
   1   6   7        252.90        299.11         9.74 o                         
   2   6   7        516.52        492.35         8.04 o                         
   3   6   7         64.75         61.56         4.56 o                         
   4   6   7        728.20        725.00        16.50 o                         
   5   6   7        667.16        665.03        15.66 o                         
   6   6   7          0.97          5.65        10.79 o                         
   7   6   7        152.57        147.99        14.03 o                         
  -9   7   7         30.89         46.37        15.24 o                         
  -8   7   7        306.39        299.39        15.87 o                         
  -7   7   7        853.62        838.80        13.02 o                         
  -6   7   7        462.18        467.71        10.30 o                         
  -5   7   7        142.12        149.82         7.14 o                         
  -4   7   7       1763.79       1759.92        19.74 o                         
  -3   7   7       3295.52       3265.82        25.79 o                         
  -2   7   7        458.39        495.75        10.06 o                         
  -1   7   7        212.40        217.28         5.65 o                         
   0   7   7       1985.40       1940.64        19.13 o                         
   1   7   7         28.01         41.58         6.07 o                         
   2   7   7         11.83         17.17         5.67 o                         
   3   7   7       1472.32       1334.72        20.85 o                         
   4   7   7       1637.09       1645.31        31.79 o                         
   5   7   7        294.36        280.28        12.06 o                         
   6   7   7        157.93        166.93        15.09 o                         
   7   7   7         37.19         64.09        14.78 o                         
  -9   8   7          0.43         11.81        13.36 o                         
  -8   8   7         14.96         18.24        10.46 o                         
  -7   8   7         41.61         65.40         7.88 o                         
  -6   8   7        391.22        360.08         9.16 o                         
  -5   8   7          2.39          1.15         6.57 o                         
  -4   8   7        129.46        122.40         7.07 o                         
  -3   8   7         42.57         35.41         5.13 o                         
  -2   8   7         59.03         54.19         4.11 o                         
  -1   8   7        314.40        425.47        16.02 o                         
   0   8   7        140.04        121.99         6.19 o                         
   1   8   7         13.62         23.86         6.09 o                         
   2   8   7        753.75        710.70        11.77 o                         
   3   8   7        525.18        485.79        16.94 o                         
   4   8   7         38.42         31.76         9.88 o                         
   5   8   7         90.25         88.38        10.80 o                         
   6   8   7        107.14        100.26        11.66 o                         
  -8   9   7         83.65         79.01        13.41 o                         
  -7   9   7        108.75        115.82         8.43 o                         
  -6   9   7          3.38          1.82         7.62 o                         
  -5   9   7        544.82        544.27        10.09 o                         
  -4   9   7       3418.34       3494.07        35.16 o                         
  -3   9   7        608.65        588.15        10.05 o                         
  -2   9   7         18.18         27.12         5.83 o                         
  -1   9   7          4.51         22.24         5.76 o                         
   0   9   7        220.60        268.13         6.39 o                         
   1   9   7       1758.44       1711.02        16.97 o                         
   2   9   7         86.51        117.25        12.68 o                         
   3   9   7       1078.28       1117.97        17.07 o                         
   4   9   7       3798.74       3799.25        50.52 o                         
   5   9   7         14.63          7.09        11.91 o                         
   6   9   7        166.45        179.64        12.78 o                         
  -8  10   7         30.01         32.65        13.91 o                         
  -7  10   7        383.93        388.62        14.46 o                         
  -6  10   7        522.50        517.37        11.13 o                         
  -5  10   7         37.99         40.12         8.07 o                         
  -4  10   7          1.23          4.50         4.21 o                         
  -3  10   7          0.21         -2.10         5.63 o                         
  -2  10   7        595.47        593.13         8.68 o                         
  -1  10   7       1351.22       1247.86        15.24 o                         
   0  10   7         68.26         91.66         6.42 o                         
   1  10   7        425.50        439.70        10.34 o                         
   2  10   7          0.30          1.09         8.51 o                         
   3  10   7         20.28         14.57         2.88 o                         
   4  10   7        253.52        265.75        13.09 o                         
   5  10   7        239.79        233.03        13.99 o                         
   6  10   7        168.50        153.48        14.60 o                         
  -7  11   7        469.76        504.73        23.84 o                         
  -6  11   7          6.36          8.84         9.22 o                         
  -5  11   7        128.67        125.82         9.56 o                         
  -4  11   7       2535.73       2533.91        28.97 o                         
  -3  11   7       1313.79       1192.11        18.92 o                         
  -2  11   7        256.56        197.00         6.14 o                         
  -1  11   7        888.37        815.33        11.95 o                         
   0  11   7        651.87        678.96        14.22 o                         
   1  11   7         74.60        100.20         6.48 o                         
   2  11   7         41.55         41.38         6.30 o                         
   3  11   7        423.94        434.55        13.08 o                         
   4  11   7       1030.45       1077.35        22.38 o                         
   5  11   7        161.38        170.34        13.52 o                         
  -7  12   7        169.34        180.71        18.28 o                         
  -6  12   7         60.97         70.27        11.09 o                         
  -5  12   7         48.96         45.81        10.29 o                         
  -4  12   7         21.71         23.89         5.12 o                         
  -3  12   7        536.86        472.50        13.70 o                         
  -2  12   7        120.95        133.05         6.44 o                         
  -1  12   7          5.03         16.60         6.23 o                         
   0  12   7        641.35        590.52        10.71 o                         
   1  12   7        903.76        889.54        15.98 o                         
   2  12   7        118.01        104.18         6.72 o                         
   3  12   7          2.54         -5.98        10.74 o                         
   4  12   7        144.64        143.29        14.24 o                         
  -6  13   7         23.05         18.23        14.14 o                         
  -5  13   7         95.00         98.64        10.37 o                         
  -4  13   7        284.76        292.49        10.36 o                         
  -3  13   7         27.02         51.39         6.99 o                         
  -2  13   7         17.00         17.12         6.61 o                         
  -1  13   7        567.65        614.17        12.15 o                         
   0  13   7       2237.02       2157.64        21.28 o                         
   1  13   7        259.38        231.01         6.79 o                         
   2  13   7          7.39          9.82         8.71 o                         
   3  13   7        105.28        116.41        12.50 o                         
   4  13   7        524.13        544.39        18.46 o                         
  -5  14   7          4.28          7.09        10.17 o                         
  -4  14   7         83.15         91.75        11.78 o                         
  -3  14   7         18.02         26.46         6.73 o                         
  -2  14   7         58.89         55.77         7.84 o                         
  -1  14   7        237.82        229.23         8.16 o                         
   0  14   7          1.82         -2.25         6.36 o                         
   1  14   7        383.46        376.44         9.55 o                         
   2  14   7          5.76         24.71         9.57 o                         
   3  14   7        144.35        162.58        14.77 o                         
  -4  15   7          6.32          6.85         9.78 o                         
  -3  15   7         12.16         19.58        11.88 o                         
  -2  15   7         49.16         56.59         7.66 o                         
  -1  15   7        592.73        605.29        15.53 o                         
   0  15   7       1899.93       1897.58        35.62 o                         
   1  15   7        173.47        199.41        10.36 o                         
   2  15   7        261.22        273.79        11.84 o                         
  -1  16   7         45.37         45.68         9.47 o                         
 -10   0   8        460.33        474.15        24.98 o                         
  -9   0   8        426.94        407.43        52.28 o                         
  -8   0   8       2448.63       2300.48       247.04 o                         
  -7   0   8       2586.16       2480.73        95.09 o                         
  -6   0   8        605.26        593.91        10.16 o                         
  -5   0   8        219.63        195.21         6.11 o                         
  -4   0   8       2359.76       2383.47        20.02 o                         
  -3   0   8        574.18        552.00         6.40 o                         
  -2   0   8       1702.52       1852.06        22.26 o                         
  -1   0   8       1319.79       1174.38        12.32 o                         
   0   0   8       3013.80       2815.87        27.12 o                         
   1   0   8       2315.66       2358.45        25.87 o                         
   2   0   8        290.73        294.27         8.56 o                         
   3   0   8       1029.25       1012.59        15.95 o                         
   4   0   8        504.54        519.45        13.42 o                         
   5   0   8        545.34        601.73        22.48 o                         
   6   0   8        323.74        327.32        16.61 o                         
   7   0   8       2202.41       2273.11        42.38 o                         
 -10   1   8         45.47         36.61         9.04 o                         
  -9   1   8        113.34        107.48         7.10 o                         
  -8   1   8         22.59         26.23         8.02 o                         
  -7   1   8        304.20        270.71         8.76 o                         
  -6   1   8        123.75        116.50         4.14 o                         
  -5   1   8         15.99         23.39         2.63 o                         
  -4   1   8         29.93         31.87         3.03 o                         
  -3   1   8         42.73         53.32         2.59 o                         
  -2   1   8       1316.60       1424.88        14.87 o                         
  -1   1   8          1.63         29.65         5.22 o                         
   0   1   8        665.37        819.00         8.80 o                         
   1   1   8        907.04        983.33        10.10 o                         
   2   1   8        495.09        492.77         7.14 o                         
   3   1   8         26.33         27.69         5.64 o                         
   4   1   8        290.28        320.29         8.29 o                         
   5   1   8         19.24         21.56         6.04 o                         
   6   1   8        133.92        149.15         8.27 o                         
   7   1   8        526.99        453.70        10.18 o                         
 -10   2   8        146.12        155.48        13.58 o                         
  -9   2   8        304.58        304.45        16.54 o                         
  -8   2   8       1487.34       1518.66        26.96 o                         
  -7   2   8        357.80        344.30         8.58 o                         
  -6   2   8        173.33        179.93         7.33 o                         
  -5   2   8       2307.06       2380.67        17.29 o                         
  -4   2   8       1105.77       1075.14        10.56 o                         
  -3   2   8          6.75          9.94         2.83 o                         
  -2   2   8         32.11         41.20         5.63 o                         
  -1   2   8       4631.04       4464.99        35.79 o                         
   0   2   8       7412.14       7702.34        76.52 o                         
   1   2   8          7.50         12.87         4.82 o                         
   2   2   8        230.98        208.32         5.83 o                         
   3   2   8       1116.26       1102.18        12.43 o                         
   4   2   8          7.80         14.21         5.58 o                         
   5   2   8          5.49          9.35         5.69 o                         
   6   2   8         47.37         62.97         8.57 o                         
   7   2   8       1187.45       1231.92        19.99 o                         
 -10   3   8         29.92         18.08        10.91 o                         
  -9   3   8        130.44        139.57        14.08 o                         
  -8   3   8        222.46        245.30         9.66 o                         
  -7   3   8        118.56        109.25         7.00 o                         
  -6   3   8        148.79        140.63         6.53 o                         
  -5   3   8        166.55        154.74         5.58 o                         
  -4   3   8         14.92         29.54         5.88 o                         
  -3   3   8        146.39        148.54         7.30 o                         
  -2   3   8        578.47        558.92         5.48 o                         
  -1   3   8       1521.62       1447.58        12.12 o                         
   0   3   8         22.06         23.07         4.49 o                         
   1   3   8        209.76        221.65         5.54 o                         
   2   3   8        161.59        141.60         6.42 o                         
   3   3   8        584.08        545.28         7.74 o                         
   4   3   8         96.90         95.25         6.17 o                         
   5   3   8        318.53        328.78         8.56 o                         
   6   3   8          8.05         15.39         6.55 o                         
   7   3   8         18.51         23.45        11.46 o                         
  -9   4   8         92.61        109.16        14.71 o                         
  -8   4   8        970.82        965.60        15.63 o                         
  -7   4   8         11.97          4.46         6.59 o                         
  -6   4   8        293.40        286.31         9.03 o                         
  -5   4   8        442.54        425.92         7.55 o                         
  -4   4   8       2798.83       2780.03        25.28 o                         
  -3   4   8       2048.15       2011.44        18.74 o                         
  -2   4   8        557.97        528.39         5.53 o                         
  -1   4   8       2364.39       2300.53        17.04 o                         
   0   4   8       2592.88       2611.39        19.58 o                         
   1   4   8        267.61        287.22         6.65 o                         
   2   4   8         46.67         44.86         4.65 o                         
   3   4   8       2494.33       2502.49        22.01 o                         
   4   4   8       2601.94       2538.14        35.17 o                         
   5   4   8          3.29         15.87         5.90 o                         
   6   4   8         19.99         30.28         9.80 o                         
   7   4   8        512.57        553.42        17.88 o                         
  -9   5   8        136.79        153.12        10.78 o                         
  -8   5   8        182.02        187.16        12.38 o                         
  -7   5   8        354.74        355.01        11.05 o                         
  -6   5   8         57.11         52.31         6.81 o                         
  -5   5   8       5201.04       5249.38        56.15 o                         
  -4   5   8       2638.84       2568.32        26.24 o                         
  -3   5   8         21.43         26.32         3.90 o                         
  -2   5   8        883.27        837.29         8.41 o                         
  -1   5   8        671.06        651.79         9.39 o                         
   0   5   8         47.22         43.19         4.52 o                         
   1   5   8         37.54        173.30         6.74 o                         
   2   5   8       1129.75       1096.56        24.92 o                         
   3   5   8        432.87        456.00        10.01 o                         
   4   5   8        178.92        166.01         9.06 o                         
   5   5   8        827.80        789.00        29.71 o                         
   6   5   8        528.89        523.21        18.09 o                         
   7   5   8          4.03         -1.66        11.95 o                         
  -9   6   8        806.33        848.35        21.08 o                         
  -8   6   8        756.17        772.11        13.46 o                         
  -7   6   8         32.13         29.90         7.16 o                         
  -6   6   8         27.54         20.15         8.05 o                         
  -5   6   8       3106.95       3165.02        31.46 o                         
  -4   6   8       1842.64       1902.20        19.87 o                         
  -3   6   8         52.13         53.36         4.53 o                         
  -2   6   8        341.30        332.42         4.27 o                         
  -1   6   8       1052.73        997.50        11.32 o                         
   0   6   8        286.09        286.01         5.14 o                         
   1   6   8        110.58        104.48         5.54 o                         
   2   6   8         45.62         65.49         7.89 o                         
   3   6   8       2247.93       2152.14        37.98 o                         
   4   6   8        610.76        597.20        19.58 o                         
   5   6   8         26.73         28.98         9.60 o                         
   6   6   8         38.10         37.25        11.69 o                         
  -9   7   8         13.34         20.80         9.62 o                         
  -8   7   8         47.06         56.17         8.71 o                         
  -7   7   8         35.86         35.47         7.08 o                         
  -6   7   8         37.09         48.76         7.36 o                         
  -5   7   8          0.17          8.92         6.74 o                         
  -4   7   8          0.00         -5.08         7.43 o                         
  -3   7   8        689.51        686.86         8.42 o                         
  -2   7   8          2.85          3.99         3.50 o                         
  -1   7   8          9.15          9.87         5.40 o                         
   0   7   8        299.67        317.78         6.35 o                         
   1   7   8         88.57        126.36        11.03 o                         
   2   7   8         44.11         52.60         5.88 o                         
   3   7   8         23.97         21.31         6.92 o                         
   4   7   8         60.97         40.48         5.55 o                         
   5   7   8         48.49         56.32        10.06 o                         
   6   7   8        132.90        139.74        12.18 o                         
  -8   8   8        358.11        387.06        11.48 o                         
  -7   8   8        224.18        231.53        12.23 o                         
  -6   8   8        137.67        144.62         7.77 o                         
  -5   8   8        842.60        862.24        11.64 o                         
  -4   8   8       4039.78       4159.99        44.64 o                         
  -3   8   8        591.63        592.98        11.88 o                         
  -2   8   8        168.67        162.85         5.52 o                         
  -1   8   8       2590.27       2577.94        22.48 o                         
   0   8   8          5.72         -0.65         5.77 o                         
   1   8   8        253.46        263.82         6.94 o                         
   2   8   8        238.62        267.99         9.03 o                         
   3   8   8       2154.67       2057.12        46.46 o                         
   4   8   8       2287.37       2268.38        29.70 o                         
   5   8   8         93.73        105.63        11.20 o                         
   6   8   8         80.68         73.17        11.60 o                         
  -8   9   8         26.18         24.85         9.44 o                         
  -7   9   8         29.21         34.96         8.69 o                         
  -6   9   8          0.65          7.14         7.22 o                         
  -5   9   8         43.61         50.38         7.91 o                         
  -4   9   8        197.53        199.72         7.40 o                         
  -3   9   8         10.82         17.73         3.44 o                         
  -2   9   8          0.46          1.66         5.61 o                         
  -1   9   8        322.10        330.08         9.19 o                         
   0   9   8         52.72         54.91         8.56 o                         
   1   9   8        103.76        109.44         8.53 o                         
   2   9   8          4.37          2.39         6.59 o                         
   3   9   8         57.88         44.98         4.94 o                         
   4   9   8          3.95         13.19        12.29 o                         
   5   9   8         21.38         34.49        12.14 o                         
  -8  10   8         74.01         77.33        14.09 o                         
  -7  10   8          2.09         -3.19         8.59 o                         
  -6  10   8         65.08         57.02         8.86 o                         
  -5  10   8        880.53        906.06        14.75 o                         
  -4  10   8       1815.03       1829.75        21.89 o                         
  -3  10   8        263.13        266.71         7.92 o                         
  -2  10   8        139.92        137.14         5.75 o                         
  -1  10   8       1633.31       1534.68        20.12 o                         
   0  10   8       1127.77       1083.80        12.91 o                         
   1  10   8        404.00        373.17         8.99 o                         
   2  10   8         33.10         41.92         5.48 o                         
   3  10   8       1880.30       1880.03        30.71 o                         
   4  10   8        922.19        967.70        22.45 o                         
   5  10   8         24.00         14.02        13.23 o                         
  -7  11   8         46.23         44.56        10.18 o                         
  -6  11   8          9.83         25.37         8.90 o                         
  -5  11   8        499.16        481.48        11.21 o                         
  -4  11   8        243.96        236.48        10.11 o                         
  -3  11   8         23.35         25.38         6.34 o                         
  -2  11   8        679.01        643.82         8.91 o                         
  -1  11   8        374.77        371.36        10.96 o                         
   0  11   8          0.01         11.74         9.29 o                         
   1  11   8        266.95        344.22        11.04 o                         
   2  11   8        155.87        152.30         7.47 o                         
   3  11   8         18.50         19.98        10.21 o                         
   4  11   8         19.65          8.55        12.16 o                         
  -6  12   8        255.74        252.57        11.84 o                         
  -5  12   8        693.56        686.80        16.92 o                         
  -4  12   8        398.50        404.71        11.09 o                         
  -3  12   8         11.24         13.26         6.27 o                         
  -2  12   8         11.07         12.86         6.55 o                         
  -1  12   8       1198.89       1176.57        14.34 o                         
   0  12   8       1001.21        982.09        18.23 o                         
   1  12   8         43.39         60.68         8.31 o                         
   2  12   8         41.75         50.94        10.76 o                         
   3  12   8        585.76        588.00        15.83 o                         
   4  12   8        143.41        154.17        13.51 o                         
  -6  13   8         39.74         62.18        10.95 o                         
  -5  13   8         45.48         57.34        11.47 o                         
  -4  13   8        503.33        525.38        13.35 o                         
  -3  13   8          0.52         10.98         6.97 o                         
  -2  13   8        388.46        343.25        10.13 o                         
  -1  13   8        426.21        427.09         9.52 o                         
   0  13   8          2.43         14.71         7.04 o                         
   1  13   8        620.69        608.28        10.69 o                         
   2  13   8         67.45         86.16        11.72 o                         
   3  13   8          8.47         45.41        14.56 o                         
  -5  14   8        633.06        676.76        17.30 o                         
  -4  14   8         47.67         52.02        11.24 o                         
  -3  14   8         87.22        101.63         9.28 o                         
  -2  14   8         54.10         73.34         7.85 o                         
  -1  14   8        446.02        458.27        10.51 o                         
   0  14   8       1614.22       1642.15        20.20 o                         
   1  14   8        439.06        440.95        13.26 o                         
   2  14   8          5.55         24.30        14.28 o                         
  -3  15   8          6.35         14.67        11.48 o                         
  -2  15   8        515.13        555.83        14.90 o                         
  -1  15   8         96.96        106.87         7.40 o                         
   0  15   8        203.92        217.38         9.70 o                         
   1  15   8         17.18         49.17        10.24 o                         
  -9   1   9        119.46        112.51        11.30 o                         
  -8   1   9        213.02        196.14        10.61 o                         
  -7   1   9        245.56        219.16         8.62 o                         
  -6   1   9       1684.97       1595.44        13.61 o                         
  -5   1   9       4108.13       4050.98        26.97 o                         
  -4   1   9        554.99        561.16         5.54 o                         
  -3   1   9        812.25        798.87        11.34 o                         
  -2   1   9        326.51        321.03         6.31 o                         
  -1   1   9       3239.32       3181.25        23.31 o                         
   0   1   9         99.04         93.94         4.80 o                         
   1   1   9        300.71        290.83         6.72 o                         
   2   1   9       4300.03       4299.26        39.15 o                         
   3   1   9       1232.96       1221.91        13.79 o                         
   4   1   9          6.19         13.07         6.61 o                         
   5   1   9        113.26        132.80         9.86 o                         
   6   1   9        155.72        157.85        11.05 o                         
   7   1   9        974.29       1026.84        22.75 o                         
  -9   2   9          2.50          9.08        10.13 o                         
  -8   2   9         26.63         41.69         8.46 o                         
  -7   2   9        149.41        149.56         8.32 o                         
  -6   2   9         64.65         56.43         5.83 o                         
  -5   2   9         39.57         41.73         4.76 o                         
  -4   2   9        526.91        507.61         6.74 o                         
  -3   2   9        246.43        234.38         4.54 o                         
  -2   2   9        202.00        195.68         6.64 o                         
  -1   2   9        305.58        291.55         5.66 o                         
   0   2   9        265.28        257.33         5.70 o                         
   1   2   9        180.44        188.52         6.15 o                         
   2   2   9       1062.53       1042.42        11.28 o                         
   3   2   9        433.89        418.63         9.21 o                         
   4   2   9         41.75         52.42         8.45 o                         
   5   2   9        139.90        143.21         8.98 o                         
   6   2   9        112.63        115.78        10.55 o                         
   7   2   9        159.63        148.09        14.24 o                         
  -9   3   9        736.85        735.13        19.14 o                         
  -8   3   9        173.89        166.66         9.47 o                         
  -7   3   9         32.21         27.55         7.28 o                         
  -6   3   9       1143.55       1117.89        14.55 o                         
  -5   3   9       2309.30       2252.59        21.16 o                         
  -4   3   9        307.61        307.02         7.41 o                         
  -3   3   9          4.57          9.02         2.03 o                         
  -2   3   9        898.96        881.65         7.69 o                         
  -1   3   9       1564.06       1558.44        17.45 o                         
   0   3   9        884.16        877.91        10.26 o                         
   1   3   9        184.79        212.66         5.73 o                         
   2   3   9        685.28        668.87         9.86 o                         
   3   3   9       2254.42       2249.83        22.47 o                         
   4   3   9          7.86         -0.60         6.50 o                         
   5   3   9         82.60         88.58         7.92 o                         
   6   3   9        275.84        278.88        10.87 o                         
  -9   4   9          1.10         12.89        10.20 o                         
  -8   4   9        176.07        190.31         8.38 o                         
  -7   4   9        440.42        424.53        12.09 o                         
  -6   4   9         36.46         45.19         6.56 o                         
  -5   4   9         14.68          8.11         6.17 o                         
  -4   4   9        297.92        284.70         8.95 o                         
  -3   4   9        203.65        207.53         8.93 o                         
  -2   4   9        219.04        205.01         4.47 o                         
  -1   4   9       1312.75       1284.59        17.91 o                         
   0   4   9        951.33        961.89         9.43 o                         
   1   4   9          1.09        117.05        10.33 o                         
   2   4   9        311.93        304.20         7.18 o                         
   3   4   9        380.52        347.49         7.12 o                         
   4   4   9         58.12         65.83         6.39 o                         
   5   4   9         38.56         47.48         6.38 o                         
   6   4   9        135.57        159.83        11.93 o                         
  -9   5   9        529.38        581.04        20.22 o                         
  -8   5   9        441.84        451.40        12.05 o                         
  -7   5   9         72.27         75.48        10.01 o                         
  -6   5   9         81.63         79.72         7.12 o                         
  -5   5   9        634.48        646.72        10.53 o                         
  -4   5   9        230.69        235.54         9.02 o                         
  -3   5   9         80.50         75.52         7.06 o                         
  -2   5   9       3183.38       3113.66        22.95 o                         
  -1   5   9       5063.38       4897.53        41.88 o                         
   0   5   9        482.78        485.61         7.19 o                         
   1   5   9         57.05         62.54         5.19 o                         
   2   5   9        474.70        487.68         8.73 o                         
   3   5   9       2352.65       2298.08        26.12 o                         
   4   5   9        337.91        316.53         8.81 o                         
   5   5   9         75.81         69.74         6.24 o                         
   6   5   9       1323.69       1311.85        23.93 o                         
  -9   6   9         11.76         23.48        10.20 o                         
  -8   6   9        467.63        458.17        11.29 o                         
  -7   6   9          3.61         10.92         7.78 o                         
  -6   6   9          2.35         10.11         8.05 o                         
  -5   6   9         29.00         31.45         9.80 o                         
  -4   6   9       2552.69       2522.15        27.15 o                         
  -3   6   9       3005.11       2892.64        29.42 o                         
  -2   6   9          1.51          0.12         4.13 o                         
  -1   6   9        474.98        456.91         9.50 o                         
   0   6   9        454.44        448.96         7.50 o                         
   1   6   9         18.54         17.44         5.77 o                         
   2   6   9        148.06        144.72         6.03 o                         
   3   6   9        113.82        111.65         7.42 o                         
   4   6   9        232.68        214.09         7.60 o                         
   5   6   9         89.45         74.17         9.89 o                         
   6   6   9        320.12        325.07        15.17 o                         
  -9   7   9       1873.02       1963.82        41.81 o                         
  -8   7   9       1062.87       1054.04        23.53 o                         
  -7   7   9        254.40        249.43         9.73 o                         
  -6   7   9        159.72        159.79         8.28 o                         
  -5   7   9       2154.53       2127.30        24.77 o                         
  -4   7   9        853.49        838.27        17.50 o                         
  -3   7   9        589.18        594.08        10.87 o                         
  -2   7   9        267.35        248.03         6.59 o                         
  -1   7   9       1713.04       1685.51        16.70 o                         
   0   7   9        371.79        334.47         6.53 o                         
   1   7   9       1216.96       1175.10        15.04 o                         
   2   7   9         53.59         77.56         8.81 o                         
   3   7   9       1471.81       1381.54        18.30 o                         
   4   7   9        137.79        130.73         7.29 o                         
   5   7   9         25.27         19.55        11.70 o                         
   6   7   9        457.72        467.21        18.22 o                         
  -8   8   9          5.02         15.93         9.74 o                         
  -7   8   9         14.82         13.41         8.80 o                         
  -6   8   9         14.94         33.81         7.87 o                         
  -5   8   9        170.79        165.13         8.40 o                         
  -4   8   9        919.08        917.83        12.93 o                         
  -3   8   9        449.52        442.33         7.69 o                         
  -2   8   9        397.45        346.77         6.40 o                         
  -1   8   9        266.01        226.22         6.08 o                         
   0   8   9         72.19         75.59         6.23 o                         
   1   8   9        105.88        145.15         9.13 o                         
   2   8   9         15.89         10.23         6.06 o                         
   3   8   9         31.22         29.31         7.43 o                         
   4   8   9         34.71         45.68        10.12 o                         
   5   8   9          1.21         -1.93        10.46 o                         
  -8   9   9        255.91        273.30        12.65 o                         
  -7   9   9         24.67         50.54        10.09 o                         
  -6   9   9         14.69         11.23         7.96 o                         
  -5   9   9        621.64        623.50        11.73 o                         
  -4   9   9        722.75        729.89        13.70 o                         
  -3   9   9          6.10          7.69         4.43 o                         
  -2   9   9       1996.34       1966.40        19.37 o                         
  -1   9   9       2895.30       2799.19        35.58 o                         
   0   9   9         82.13         77.59         6.80 o                         
   1   9   9        133.93        126.97         7.28 o                         
   2   9   9        298.02        291.96         9.94 o                         
   3   9   9        829.62        836.08        29.75 o                         
   4   9   9        529.17        514.43        13.36 o                         
   5   9   9        297.88        306.73        14.23 o                         
  -7  10   9        213.85        210.52        12.28 o                         
  -6  10   9         23.06         22.19         8.19 o                         
  -5  10   9        304.24        323.33        10.72 o                         
  -4  10   9        541.53        572.55        12.02 o                         
  -3  10   9        213.28        208.26         7.21 o                         
  -2  10   9          0.67         -6.02         6.35 o                         
  -1  10   9        326.19        329.77         9.45 o                         
   0  10   9        128.76        124.57         7.77 o                         
   1  10   9        127.98        141.88         8.81 o                         
   2  10   9        128.77        104.53         6.57 o                         
   3  10   9        102.49        121.43        11.85 o                         
   4  10   9        162.95        159.01        14.46 o                         
  -7  11   9        212.63        236.75        16.71 o                         
  -6  11   9          1.44          3.87         8.69 o                         
  -5  11   9        595.31        618.63        16.90 o                         
  -4  11   9        484.30        480.36        11.79 o                         
  -3  11   9         44.79         39.26         4.66 o                         
  -2  11   9        589.88        568.81         9.07 o                         
  -1  11   9       2220.16       2157.74        21.28 o                         
   0  11   9        942.59        846.18        16.33 o                         
   1  11   9         52.41         51.75         6.80 o                         
   2  11   9        137.11        172.29        10.71 o                         
   3  11   9        391.61        397.58        17.32 o                         
   4  11   9        101.04        113.79        13.18 o                         
  -6  12   9        261.90        276.56        12.53 o                         
  -5  12   9          0.23          0.46         9.07 o                         
  -4  12   9        507.27        534.83        13.61 o                         
  -3  12   9        103.60        126.74        10.67 o                         
  -2  12   9        269.95        263.73         7.20 o                         
  -1  12   9        692.89        642.97        12.13 o                         
   0  12   9         36.02         43.70         6.93 o                         
   1  12   9        130.79        116.42         7.99 o                         
   2  12   9        245.51        247.22        13.83 o                         
   3  12   9        370.00        365.51        15.78 o                         
  -5  13   9       1232.52       1253.89        20.20 o                         
  -4  13   9        292.33        320.48        11.52 o                         
  -3  13   9        110.82        109.92        10.19 o                         
  -2  13   9          9.61         19.98         7.21 o                         
  -1  13   9        639.86        680.01        11.51 o                         
   0  13   9         71.55         77.76         8.12 o                         
   1  13   9         11.18         21.34         9.19 o                         
   2  13   9        771.48        783.82        19.09 o                         
  -4  14   9        202.54        206.70        11.83 o                         
  -3  14   9          3.87         13.52        10.44 o                         
  -2  14   9        111.20        124.47        11.33 o                         
  -1  14   9         88.18         85.94         8.00 o                         
   0  14   9         21.60         34.16         9.02 o                         
   1  14   9          5.98         24.97        11.40 o                         
  -9   0  10        295.76        335.93        29.87 o                         
  -8   0  10       1226.66       1002.93       113.34 o                         
  -7   0  10         13.08         25.53        10.91 o                         
  -6   0  10       6054.25       5546.75       166.80 o                         
  -5   0  10       3840.98       3579.97        37.44 o                         
  -4   0  10        877.22        888.40        25.08 o                         
  -3   0  10          4.53          7.40         4.40 o                         
  -2   0  10        533.95        509.17         8.95 o                         
  -1   0  10        161.70        165.96         8.91 o                         
   0   0  10        466.47        488.70        10.13 o                         
   1   0  10         49.31         45.31         8.00 o                         
   2   0  10       1661.35       1624.67        25.51 o                         
   3   0  10       2379.78       2348.08        38.95 o                         
   4   0  10        139.75        150.76        10.66 o                         
   5   0  10          8.87         11.51        11.74 o                         
   6   0  10        247.60        241.21        13.33 o                         
  -9   1  10         55.45         60.03        28.12 o                         
  -8   1  10         99.77         91.22        18.11 o                         
  -7   1  10         12.10         15.44         3.54 o                         
  -6   1  10         97.03         85.67         6.24 o                         
  -5   1  10         82.60         73.68         3.53 o                         
  -4   1  10         79.66         78.44         4.65 o                         
  -3   1  10         59.66         58.46         3.95 o                         
  -2   1  10          0.53         -0.18         4.97 o                         
  -1   1  10          3.92          8.11         4.22 o                         
   0   1  10        830.87        848.91         9.90 o                         
   1   1  10         17.19         18.11         5.57 o                         
   2   1  10        650.62        671.30        11.15 o                         
   3   1  10        181.22        172.11         7.37 o                         
   4   1  10        198.47        187.85         9.54 o                         
   5   1  10         52.04         60.90         7.50 o                         
   6   1  10          0.24         -8.50         8.50 o                         
  -9   2  10        288.50        293.78        21.98 o                         
  -8   2  10          1.91          4.14         7.34 o                         
  -7   2  10          9.78         13.06         7.83 o                         
  -6   2  10       1732.68       1677.57        22.76 o                         
  -5   2  10       2806.27       2816.68        23.81 o                         
  -4   2  10         63.53         70.87         7.18 o                         
  -3   2  10        320.49        330.79         5.78 o                         
  -2   2  10        914.54        942.78        10.98 o                         
  -1   2  10        729.28        759.58        10.33 o                         
   0   2  10        134.44        133.11         6.02 o                         
   1   2  10        150.42        156.80         6.15 o                         
   2   2  10       4890.22       4920.93        49.08 o                         
   3   2  10       1482.64       1433.83        17.04 o                         
   4   2  10        286.83        272.82         8.70 o                         
   5   2  10         19.64         17.03         7.34 o                         
   6   2  10        287.99        289.55         9.84 o                         
  -9   3  10         15.57         11.12        12.61 o                         
  -8   3  10         28.85         31.31         8.69 o                         
  -7   3  10        288.44        279.75         8.65 o                         
  -6   3  10        279.12        268.35         7.89 o                         
  -5   3  10          9.84          2.22         5.05 o                         
  -4   3  10          1.63          2.10         5.29 o                         
  -3   3  10        460.91        428.62         8.61 o                         
  -2   3  10        201.17        191.58         5.57 o                         
  -1   3  10       1383.10       1358.46        14.21 o                         
   0   3  10        305.47        305.54         6.97 o                         
   1   3  10        101.30        109.76         6.13 o                         
   2   3  10        364.66        330.53         8.33 o                         
   3   3  10        405.70        380.51         9.71 o                         
   4   3  10        187.43        180.47         8.31 o                         
   5   3  10          9.81          9.50         6.96 o                         
   6   3  10          3.08         21.12        12.80 o                         
  -9   4  10        499.06        502.11        13.48 o                         
  -8   4  10         52.23         64.77         9.58 o                         
  -7   4  10         47.74         50.15         8.98 o                         
  -6   4  10        698.72        686.38        11.27 o                         
  -5   4  10       1233.87       1195.50        13.53 o                         
  -4   4  10        275.51        261.23         7.45 o                         
  -3   4  10        508.43        490.08         8.79 o                         
  -2   4  10       4109.10       4046.08        33.00 o                         
  -1   4  10       4839.17       4773.24        53.74 o                         
   0   4  10          1.75          2.32         5.68 o                         
   1   4  10        657.40        621.66         8.90 o                         
   2   4  10       1946.17       1935.35        19.66 o                         
   3   4  10        368.16        393.73         9.00 o                         
   4   4  10         28.43         20.65         6.95 o                         
   5   4  10        158.23        155.86         9.54 o                         
   6   4  10       1480.51       1524.88        28.56 o                         
  -9   5  10         13.30         26.95        10.34 o                         
  -8   5  10         23.77         24.57         9.75 o                         
  -7   5  10        296.57        307.76        10.00 o                         
  -6   5  10        162.23        169.89         7.71 o                         
  -5   5  10        115.82        113.72         7.40 o                         
  -4   5  10         16.70         19.42         7.10 o                         
  -3   5  10       3687.22       3677.59        37.90 o                         
  -2   5  10       3128.88       3060.72        24.66 o                         
  -1   5  10         12.58          9.03         4.54 o                         
   0   5  10       1370.99       1374.73        15.36 o                         
   1   5  10        562.65        531.82        10.36 o                         
   2   5  10         90.73         95.39         6.47 o                         
   3   5  10          3.14         -5.97         6.88 o                         
   4   5  10        313.82        323.62        10.10 o                         
   5   5  10        331.02        311.61        23.62 o                         
   6   5  10         96.27         83.03        14.47 o                         
  -9   6  10        656.63        705.43        19.47 o                         
  -8   6  10        327.63        354.90        11.63 o                         
  -7   6  10        395.87        374.13        10.21 o                         
  -6   6  10        271.08        276.42         9.72 o                         
  -5   6  10       1086.54       1080.83        14.83 o                         
  -4   6  10        133.78        130.19         7.94 o                         
  -3   6  10        585.09        572.76        10.88 o                         
  -2   6  10       3202.03       3159.38        25.25 o                         
  -1   6  10        426.99        397.47        11.68 o                         
   0   6  10          7.85          6.05         6.48 o                         
   1   6  10          2.53         45.96         9.85 o                         
   2   6  10        396.29        381.52         9.36 o                         
   3   6  10        160.00        152.24         7.19 o                         
   4   6  10         15.32         20.55         5.69 o                         
   5   6  10        373.44        380.19        14.02 o                         
  -8   7  10         78.16         86.51         9.63 o                         
  -7   7  10        100.11         97.48        10.36 o                         
  -6   7  10         45.04         48.33         8.75 o                         
  -5   7  10        124.76        136.38         9.09 o                         
  -4   7  10         74.76         88.79         8.21 o                         
  -3   7  10        119.23        114.27         8.60 o                         
  -2   7  10          2.24          7.17         3.96 o                         
  -1   7  10        103.52        109.95         7.21 o                         
   0   7  10        287.63        303.43         6.98 o                         
   1   7  10          1.69         18.44         6.17 o                         
   2   7  10          1.96         13.08         6.15 o                         
   3   7  10         14.66         12.33         6.46 o                         
   4   7  10          1.15          7.95         9.69 o                         
   5   7  10          5.01          2.04        10.84 o                         
  -8   8  10        171.40        183.68        10.51 o                         
  -7   8  10        138.52        143.05         9.98 o                         
  -6   8  10        450.85        448.46        12.06 o                         
  -5   8  10         41.74         34.37         7.88 o                         
  -4   8  10         11.13          2.92         8.94 o                         
  -3   8  10        233.44        236.31         7.92 o                         
  -2   8  10       2104.55       2056.50        46.74 o                         
  -1   8  10       2708.68       2665.14        31.74 o                         
   0   8  10         89.79         99.49         6.56 o                         
   1   8  10         44.29         53.10         6.27 o                         
   2   8  10        137.02        144.00         6.27 o                         
   3   8  10         69.54         60.86         6.91 o                         
   4   8  10         20.37         39.77        11.30 o                         
   5   8  10        357.45        364.19        15.19 o                         
  -7   9  10        257.63        279.54        11.07 o                         
  -6   9  10        179.28        187.62         9.68 o                         
  -5   9  10        175.25        182.80        11.62 o                         
  -4   9  10         91.64        100.72        10.31 o                         
  -3   9  10          0.62         -6.81         6.81 o                         
  -2   9  10        102.07         87.19         4.88 o                         
  -1   9  10         14.85         20.60         5.61 o                         
   0   9  10          2.96         -2.41         6.75 o                         
   1   9  10        131.59        144.34        11.28 o                         
   2   9  10         98.95         81.40         9.29 o                         
   3   9  10         58.12         49.71         9.90 o                         
   4   9  10         11.33         31.14        12.08 o                         
  -7  10  10          6.54         24.35         9.98 o                         
  -6  10  10        191.71        182.62        11.06 o                         
  -5  10  10         57.25         57.75         8.98 o                         
  -4  10  10         19.12         15.55         8.90 o                         
  -3  10  10        474.72        472.89        12.40 o                         
  -2  10  10       1274.90       1246.39        19.27 o                         
  -1  10  10       1170.86       1152.74        18.36 o                         
   0  10  10        102.31        101.75         8.89 o                         
   1  10  10         61.43         78.42         8.31 o                         
   2  10  10       1009.59       1008.95        19.45 o                         
   3  10  10          5.39          7.87        10.96 o                         
   4  10  10          2.42          1.75        10.59 o                         
  -6  11  10        354.21        360.44        15.52 o                         
  -5  11  10         17.96         25.52         9.78 o                         
  -4  11  10        333.65        333.21        12.72 o                         
  -3  11  10         88.55         82.33         7.67 o                         
  -2  11  10         17.83         21.25         4.97 o                         
  -1  11  10          9.80         15.98         6.41 o                         
   0  11  10        479.75        451.88         9.45 o                         
   1  11  10        292.69        272.37         9.92 o                         
   2  11  10         16.01         16.99        10.31 o                         
   3  11  10        286.77        321.05        13.18 o                         
  -6  12  10        504.20        482.46        14.22 o                         
  -5  12  10        614.73        638.04        14.85 o                         
  -4  12  10         70.38         86.58         9.98 o                         
  -3  12  10         80.17         88.42         9.32 o                         
  -2  12  10        640.18        595.19        18.07 o                         
  -1  12  10        317.36        312.57        10.22 o                         
   0  12  10          2.25         11.70         6.98 o                         
   1  12  10         76.86         72.60         8.01 o                         
   2  12  10        871.86        890.14        23.02 o                         
  -5  13  10          1.48         -4.56        10.76 o                         
  -4  13  10        332.23        363.98        15.79 o                         
  -3  13  10         21.35         31.75        10.07 o                         
  -2  13  10         72.13         78.51         8.56 o                         
  -1  13  10         82.93         89.38         9.26 o                         
   0  13  10        306.52        292.85         9.84 o                         
   1  13  10        358.24        362.06        17.95 o                         
  -3  14  10          7.26         -0.53        11.26 o                         
  -2  14  10        405.39        462.17        14.41 o                         
  -1  14  10          7.29         18.09         8.08 o                         
   0  14  10          7.62         15.26         8.47 o                         
  -9   1  11        126.74        139.16        43.74 o                         
  -8   1  11        198.25        190.69        12.25 o                         
  -7   1  11         12.52          2.30         6.03 o                         
  -6   1  11       1162.90       1090.30        14.76 o                         
  -5   1  11       1325.69       1149.70        20.99 o                         
  -4   1  11        970.84        912.70        10.24 o                         
  -3   1  11       1383.51       1394.87        11.02 o                         
  -2   1  11       1064.13       1046.27         9.97 o                         
  -1   1  11         20.76         20.67         5.75 o                         
   0   1  11        400.98        385.86         8.93 o                         
   1   1  11        628.52        612.86        12.89 o                         
   2   1  11       2488.22       2455.58        27.28 o                         
   3   1  11        161.29        176.34         8.05 o                         
   4   1  11        204.77        200.14         9.69 o                         
   5   1  11        767.92        760.83        17.12 o                         
  -9   2  11         51.51         71.30        21.65 o                         
  -8   2  11         14.46         25.65         6.67 o                         
  -7   2  11          0.01         10.71         7.56 o                         
  -6   2  11         12.13         13.23         4.34 o                         
  -5   2  11        302.41        321.73         7.07 o                         
  -4   2  11         91.30         80.68         4.18 o                         
  -3   2  11        513.43        518.93         7.78 o                         
  -2   2  11         35.86         18.08         4.92 o                         
  -1   2  11         46.52         43.08         5.65 o                         
   0   2  11         69.45         86.58         6.16 o                         
   1   2  11        804.41        809.94        11.82 o                         
   2   2  11        155.88        158.83         7.94 o                         
   3   2  11         59.64         50.48         7.67 o                         
   4   2  11        145.70        138.71         9.01 o                         
   5   2  11        221.20        222.64        10.07 o                         
  -9   3  11        107.37         83.18        14.81 o                         
  -8   3  11         21.26         14.17         8.07 o                         
  -7   3  11        227.79        216.35         9.00 o                         
  -6   3  11       1103.57       1077.39        12.91 o                         
  -5   3  11        701.32        704.33        10.37 o                         
  -4   3  11         42.05         33.25         8.13 o                         
  -3   3  11       1125.39       1089.86        19.42 o                         
  -2   3  11       2375.15       2433.24        25.95 o                         
  -1   3  11          1.71          5.41         5.14 o                         
   0   3  11         28.86         33.73         6.05 o                         
   1   3  11        928.83        918.15        12.06 o                         
   2   3  11        982.43        941.79        12.27 o                         
   3   3  11        282.23        286.73         8.38 o                         
   4   3  11          3.47         -1.27         7.49 o                         
   5   3  11        452.41        463.68        12.20 o                         
  -9   4  11         73.26         64.02        10.51 o                         
  -8   4  11        110.42         98.05        10.33 o                         
  -7   4  11          3.76          9.28         7.90 o                         
  -6   4  11        532.41        541.25        10.09 o                         
  -5   4  11        256.53        268.01         8.14 o                         
  -4   4  11          1.54          8.65         6.75 o                         
  -3   4  11          8.71          6.45         4.08 o                         
  -2   4  11        462.53        453.85         6.40 o                         
  -1   4  11        104.94        112.02         6.31 o                         
   0   4  11        487.90        521.16         9.13 o                         
   1   4  11        843.26        820.94        12.47 o                         
   2   4  11        363.49        361.08         9.47 o                         
   3   4  11         15.24         20.33         6.99 o                         
   4   4  11         86.90         92.46         9.88 o                         
   5   4  11        230.92        251.94        14.91 o                         
  -8   5  11         25.73         30.17         9.41 o                         
  -7   5  11        851.26        850.83        14.61 o                         
  -6   5  11        992.11       1019.55        17.44 o                         
  -5   5  11         14.94         11.56         7.98 o                         
  -4   5  11        179.09        180.21         8.34 o                         
  -3   5  11         92.35        103.31         7.79 o                         
  -2   5  11        899.09        885.65         9.37 o                         
  -1   5  11        380.73        398.96         7.75 o                         
   0   5  11        619.76        602.79        10.62 o                         
   1   5  11       2319.01       2285.16        25.17 o                         
   2   5  11        804.47        815.12        13.02 o                         
   3   5  11         14.27         12.81         7.12 o                         
   4   5  11         13.80         21.44         7.71 o                         
   5   5  11        334.93        372.70        15.46 o                         
  -8   6  11          1.33          3.59        10.20 o                         
  -7   6  11         45.39         39.22         9.47 o                         
  -6   6  11          2.35         -1.42         7.50 o                         
  -5   6  11        347.08        355.29        10.40 o                         
  -4   6  11         29.88         34.06         5.63 o                         
  -3   6  11        207.74        205.96         8.58 o                         
  -2   6  11       1313.52       1279.39        16.15 o                         
  -1   6  11       1688.78       1673.72        24.08 o                         
   0   6  11         12.59         23.64         5.87 o                         
   1   6  11        166.51        184.35        10.29 o                         
   2   6  11        190.30        172.81         8.25 o                         
   3   6  11         45.52         47.13         7.53 o                         
   4   6  11        181.66        173.92        13.25 o                         
   5   6  11        165.51        215.13        16.17 o                         
  -8   7  11        431.27        423.60        13.25 o                         
  -7   7  11        350.33        377.49        12.07 o                         
  -6   7  11       2736.18       2797.54        37.46 o                         
  -5   7  11        176.76        180.10        13.86 o                         
  -4   7  11        858.00        851.36        15.67 o                         
  -3   7  11       1308.24       1241.52        18.40 o                         
  -2   7  11       4263.06       4110.79        62.49 o                         
  -1   7  11        439.11        443.06         9.17 o                         
   0   7  11         17.43         20.80         6.18 o                         
   1   7  11        455.77        442.33         9.08 o                         
   2   7  11        579.67        546.97         9.68 o                         
   3   7  11        233.90        227.90         8.52 o                         
   4   7  11        152.69        178.46        11.85 o                         
  -8   8  11          1.29          4.64        10.13 o                         
  -7   8  11         32.47         14.60        11.41 o                         
  -6   8  11         44.90         38.14         9.69 o                         
  -5   8  11          1.57          0.37         8.98 o                         
  -4   8  11         21.00         34.29         8.46 o                         
  -3   8  11          7.84         12.56         7.12 o                         
  -2   8  11         22.62         20.55         4.60 o                         
  -1   8  11        459.51        401.36        10.25 o                         
   0   8  11         54.90         52.13         6.75 o                         
   1   8  11         70.77         60.32         6.70 o                         
   2   8  11          1.68          6.35         6.82 o                         
   3   8  11         69.08         76.07         9.86 o                         
   4   8  11         16.18         17.46        11.01 o                         
  -7   9  11        830.16        851.15        17.36 o                         
  -6   9  11        725.05        764.38        16.24 o                         
  -5   9  11          2.35          9.96        10.68 o                         
  -4   9  11         44.66         60.79         9.69 o                         
  -3   9  11        117.83        137.70         8.33 o                         
  -2   9  11       1144.80       1122.84        28.35 o                         
  -1   9  11        821.31        752.00        11.80 o                         
   0   9  11        157.55        174.38         8.39 o                         
   1   9  11        472.53        448.88        11.08 o                         
   2   9  11        556.95        524.08        14.02 o                         
   3   9  11         70.44         71.91        11.75 o                         
  -7  10  11        156.77        180.05        24.69 o                         
  -6  10  11        532.45        601.15        16.45 o                         
  -5  10  11         83.86         96.16         9.57 o                         
  -4  10  11          0.00          1.24        10.26 o                         
  -3  10  11         37.31         48.56         7.83 o                         
  -2  10  11        631.40        591.52        15.29 o                         
  -1  10  11        375.64        367.03        11.57 o                         
   0  10  11        118.68        113.41         7.51 o                         
   1  10  11        216.66        245.13        14.22 o                         
   2  10  11         25.53         22.44        10.33 o                         
   3  10  11         60.75         81.78        11.93 o                         
  -6  11  11        649.56        709.39        15.63 o                         
  -5  11  11          5.54         24.16        12.24 o                         
  -4  11  11        390.95        450.07        12.54 o                         
  -3  11  11        207.92        218.67        11.93 o                         
  -2  11  11       1506.95       1477.05        27.05 o                         
  -1  11  11        170.06        173.36         9.01 o                         
   0  11  11         12.05         20.36         7.33 o                         
   1  11  11        917.64        883.60        17.94 o                         
   2  11  11       1476.00       1489.60        33.99 o                         
  -5  12  11          5.47         -4.56        10.54 o                         
  -4  12  11         85.90        112.10        11.31 o                         
  -3  12  11          1.88         -1.78        10.46 o                         
  -2  12  11        173.07        170.29         9.98 o                         
  -1  12  11        172.09        180.58         8.89 o                         
   0  12  11        173.70        194.19         8.82 o                         
   1  12  11        699.56        692.54        20.85 o                         
  -3  13  11        546.53        555.78        15.80 o                         
  -2  13  11        591.98        627.92        15.72 o                         
  -1  13  11          1.34          7.24        12.00 o                         
   0  13  11        130.53        133.51         8.42 o                         
  -9   0  12        209.62        258.01        30.21 o                         
  -8   0  12         30.94         21.08        37.81 o                         
  -7   0  12         38.52         66.51        13.49 o                         
  -6   0  12         17.87         32.38         6.88 o                         
  -5   0  12         16.78         21.44         7.01 o                         
  -4   0  12       1832.77       1657.60        29.76 o                         
  -3   0  12       6650.44       6673.89        95.32 o                         
  -2   0  12       2344.79       2359.57        27.19 o                         
  -1   0  12        247.04        244.42         9.50 o                         
   0   0  12         66.78         46.85         9.52 o                         
   1   0  12        584.00        583.24        22.28 o                         
   2   0  12        130.18        129.20        12.27 o                         
   3   0  12         98.34        105.06        14.85 o                         
   4   0  12        117.80        158.12        16.31 o                         
   5   0  12       2085.19       2164.90        43.30 o                         
  -9   1  12         35.99         17.28        18.64 o                         
  -8   1  12        167.02        160.45        11.70 o                         
  -7   1  12          3.64          3.25         5.41 o                         
  -6   1  12         24.16         15.88         7.06 o                         
  -5   1  12         47.53         29.72         3.54 o                         
  -4   1  12         31.26         19.37         6.04 o                         
  -3   1  12         25.60         25.32         5.77 o                         
  -2   1  12         36.80         26.08         5.43 o                         
  -1   1  12         52.98         57.25         6.33 o                         
   0   1  12          0.34          2.02         6.71 o                         
   1   1  12         61.48         60.60         7.12 o                         
   2   1  12        175.92        187.12         9.04 o                         
   3   1  12         10.31         12.02         7.80 o                         
   4   1  12         76.65         75.66         9.00 o                         
   5   1  12        258.66        239.94        13.36 o                         
  -9   2  12         79.52        102.20        23.79 o                         
  -8   2  12         47.06         34.42        10.78 o                         
  -7   2  12        303.69        274.56         8.95 o                         
  -6   2  12        615.03        574.86        10.50 o                         
  -5   2  12          1.17         -5.59         5.59 o                         
  -4   2  12        127.45        120.18         6.72 o                         
  -3   2  12       4508.97       4488.14        61.95 o                         
  -2   2  12        714.98        699.64        10.79 o                         
  -1   2  12        139.32        125.29         7.15 o                         
   0   2  12        325.18        308.47         8.56 o                         
   1   2  12        646.29        660.52        11.69 o                         
   2   2  12        248.62        260.31         9.59 o                         
   3   2  12        123.87        110.56         8.97 o                         
   4   2  12        781.33        787.98        14.46 o                         
   5   2  12        876.82        895.73        18.61 o                         
  -8   3  12        384.00        371.43        21.68 o                         
  -7   3  12          1.47         -1.46         9.45 o                         
  -6   3  12        273.96        247.13         6.99 o                         
  -5   3  12         10.19         12.84         6.20 o                         
  -4   3  12        786.90        806.06        13.04 o                         
  -3   3  12        103.36         95.58         5.53 o                         
  -2   3  12        984.25        923.82        12.03 o                         
  -1   3  12          0.32          4.05         5.31 o                         
   0   3  12          0.05          4.55         6.34 o                         
   1   3  12         43.53         59.64         7.59 o                         
   2   3  12        892.43        864.74        16.12 o                         
   3   3  12         79.22         85.33         9.23 o                         
   4   3  12          4.07         15.03         8.00 o                         
   5   3  12         74.77         83.25        11.47 o                         
  -8   4  12         28.56         23.30         9.59 o                         
  -7   4  12        972.95        961.09        20.60 o                         
  -6   4  12        357.78        366.60        11.06 o                         
  -5   4  12         61.15         67.95         6.33 o                         
  -4   4  12        327.02        314.47        11.33 o                         
  -3   4  12        428.87        414.44        11.85 o                         
  -2   4  12        220.83        222.88         7.42 o                         
  -1   4  12         93.31         99.76         6.22 o                         
   0   4  12         16.04         15.97         7.42 o                         
   1   4  12       4545.34       4555.79        48.28 o                         
   2   4  12       1029.13        969.32        16.42 o                         
   3   4  12         26.07         22.52         8.89 o                         
   4   4  12        309.03        314.78        10.76 o                         
  -8   5  12        354.87        359.67        12.07 o                         
  -7   5  12         70.78         86.09         9.28 o                         
  -6   5  12         86.97         84.46         7.99 o                         
  -5   5  12        600.94        628.82        12.05 o                         
  -4   5  12         41.39         62.27         7.72 o                         
  -3   5  12          3.78         -0.01         3.56 o                         
  -2   5  12         37.97         37.33         5.96 o                         
  -1   5  12       2253.78       2169.89        24.11 o                         
   0   5  12       2491.02       2425.06        33.44 o                         
   1   5  12          0.20         -6.91         6.92 o                         
   2   5  12        633.25        642.40        17.95 o                         
   3   5  12        412.02        404.04        11.22 o                         
   4   5  12         52.44         52.88        10.26 o                         
  -8   6  12        274.18        304.78        12.71 o                         
  -7   6  12       1762.72       1830.65        28.42 o                         
  -6   6  12        737.65        744.73        20.43 o                         
  -5   6  12        300.13        294.28         9.99 o                         
  -4   6  12          9.09          9.63         5.69 o                         
  -3   6  12        553.03        559.94        13.40 o                         
  -2   6  12       1244.37       1203.27        27.70 o                         
  -1   6  12        432.36        415.65        10.44 o                         
   0   6  12        654.72        632.22        10.72 o                         
   1   6  12        654.57        643.95        14.50 o                         
   2   6  12        123.93        126.07         8.10 o                         
   3   6  12        185.94        198.62         9.11 o                         
   4   6  12          1.18          8.70        11.83 o                         
  -7   7  12        130.75        123.24        12.97 o                         
  -6   7  12         45.23         56.84         9.38 o                         
  -5   7  12        117.05        135.28        11.44 o                         
  -4   7  12         67.02         53.21         6.94 o                         
  -3   7  12          1.03         -1.99         6.21 o                         
  -2   7  12         31.49         30.71         4.72 o                         
  -1   7  12          6.74         12.29         7.18 o                         
   0   7  12          1.47          2.17         6.97 o                         
   1   7  12        157.84        154.05         7.57 o                         
   2   7  12        184.46        185.28        10.81 o                         
   3   7  12          3.63         -1.53         6.87 o                         
   4   7  12         18.32         25.31        12.76 o                         
  -7   8  12       1310.72       1384.87        27.18 o                         
  -6   8  12       1483.12       1519.80        23.17 o                         
  -5   8  12          3.03         -9.05         9.05 o                         
  -4   8  12         11.24         15.77         8.44 o                         
  -3   8  12        105.56        112.68         8.66 o                         
  -2   8  12        175.54        175.07         7.14 o                         
  -1   8  12          9.02         13.17         6.04 o                         
   0   8  12        619.49        641.59        12.46 o                         
   1   8  12       2151.85       2151.61        30.49 o                         
   2   8  12        316.25        295.73         8.91 o                         
   3   8  12         31.60         36.29        11.95 o                         
  -7   9  12         18.94         20.51        11.15 o                         
  -6   9  12         31.27         39.23        10.97 o                         
  -5   9  12         60.42         87.85        12.41 o                         
  -4   9  12        203.42        229.90        12.65 o                         
  -3   9  12         29.87         37.05        10.18 o                         
  -2   9  12        251.50        251.84        12.92 o                         
  -1   9  12         30.75         26.15         6.55 o                         
   0   9  12         26.79         20.69         8.14 o                         
   1   9  12         93.92        119.65         9.81 o                         
   2   9  12          7.17          4.32         7.88 o                         
   3   9  12          0.63          1.17        10.76 o                         
  -6  10  12       1560.78       1664.05        28.43 o                         
  -5  10  12          1.33          0.71        10.47 o                         
  -4  10  12        172.86        188.92        12.00 o                         
  -3  10  12        396.83        371.38        12.44 o                         
  -2  10  12        145.18        143.76         8.92 o                         
  -1  10  12        127.98        122.05         7.83 o                         
   0  10  12        408.77        393.79        11.41 o                         
   1  10  12        948.79        953.97        22.57 o                         
   2  10  12        494.81        528.75        16.94 o                         
  -5  11  12        131.76        131.82        11.29 o                         
  -4  11  12        135.16        160.22        12.47 o                         
  -3  11  12         52.23         46.67        11.78 o                         
  -2  11  12        213.21        218.06        12.01 o                         
  -1  11  12        283.99        257.43        12.74 o                         
   0  11  12          8.02         12.29         8.68 o                         
   1  11  12          3.85         -2.16         9.82 o                         
  -4  12  12         42.68         67.66        11.91 o                         
  -3  12  12        871.83        916.13        19.36 o                         
  -2  12  12        434.45        435.60        14.47 o                         
  -1  12  12          2.19         11.68         9.43 o                         
   0  12  12        212.02        210.61         9.66 o                         
  -8   1  13        480.89        476.34        29.40 o                         
  -7   1  13        702.51        658.55        15.44 o                         
  -6   1  13         37.10         36.51         5.81 o                         
  -5   1  13        510.84        446.68        10.30 o                         
  -4   1  13        858.63        816.33        24.57 o                         
  -3   1  13       3520.25       3486.91        40.83 o                         
  -2   1  13        792.02        759.09        13.27 o                         
  -1   1  13        135.70        127.95         7.32 o                         
   0   1  13        366.88        383.05         9.55 o                         
   1   1  13        190.24        215.65        11.02 o                         
   2   1  13         54.03         41.29         9.59 o                         
   3   1  13          7.18          1.17         8.42 o                         
   4   1  13        842.71        899.67        18.56 o                         
  -8   2  13        136.04        124.60        14.18 o                         
  -7   2  13        134.48        149.51        10.72 o                         
  -6   2  13         14.65         20.02         6.28 o                         
  -5   2  13         34.69         37.19         6.25 o                         
  -4   2  13         71.78         74.08         6.63 o                         
  -3   2  13          9.58         14.64         5.98 o                         
  -2   2  13         95.36         91.79         6.20 o                         
  -1   2  13         59.61         57.84         7.66 o                         
   0   2  13        305.90        323.08         8.49 o                         
   1   2  13         11.48          9.03         7.38 o                         
   2   2  13         28.46         34.09         9.06 o                         
   3   2  13        127.48        136.11         9.86 o                         
   4   2  13         36.87         43.48        10.14 o                         
  -8   3  13        586.93        618.74        18.74 o                         
  -7   3  13        570.17        567.95        20.21 o                         
  -6   3  13          1.61         10.81         6.71 o                         
  -5   3  13         36.74         33.38         5.72 o                         
  -4   3  13        434.47        424.90        12.72 o                         
  -3   3  13       1438.88       1379.05        22.14 o                         
  -2   3  13        562.67        569.05        10.79 o                         
  -1   3  13          6.31          0.67         6.28 o                         
   0   3  13        661.80        651.57        10.67 o                         
   1   3  13        792.10        807.01        14.42 o                         
   2   3  13         42.86         42.83         7.63 o                         
   3   3  13          1.55         22.05         9.69 o                         
   4   3  13        452.98        449.88        12.41 o                         
  -8   4  13         58.72         64.02         9.45 o                         
  -7   4  13        493.58        482.02        13.95 o                         
  -6   4  13          0.07          6.66         8.48 o                         
  -5   4  13        138.45        157.99         9.80 o                         
  -4   4  13        106.32        129.62         9.90 o                         
  -3   4  13        258.72        249.23        11.38 o                         
  -2   4  13         19.05         15.23         5.15 o                         
  -1   4  13         82.99         93.89         7.12 o                         
   0   4  13        465.89        427.90        10.58 o                         
   1   4  13         13.77         10.59         7.58 o                         
   2   4  13        574.33        565.59        12.53 o                         
   3   4  13        336.44        334.54        10.39 o                         
   4   4  13        104.90        100.03         9.33 o                         
  -8   5  13          5.54          2.84         9.97 o                         
  -7   5  13        611.36        585.02        21.02 o                         
  -6   5  13        347.35        348.61        11.58 o                         
  -5   5  13          1.61         16.43         9.08 o                         
  -4   5  13        445.84        444.58        10.42 o                         
  -3   5  13        528.85        535.42        12.80 o                         
  -2   5  13         22.85         18.72         6.67 o                         
  -1   5  13        202.26        181.01         8.86 o                         
   0   5  13        302.24        291.60         9.60 o                         
   1   5  13       1627.95       1590.19        20.83 o                         
   2   5  13        220.83        242.47        10.84 o                         
   3   5  13        106.70         96.57         8.41 o                         
  -7   6  13          0.10          7.38         9.29 o                         
  -6   6  13         84.96        101.50        10.14 o                         
  -5   6  13         27.20         35.10         9.55 o                         
  -4   6  13        117.18        113.25         6.82 o                         
  -3   6  13         64.73         60.43         9.29 o                         
  -2   6  13         12.99         20.25         6.70 o                         
  -1   6  13        128.57        116.93         7.74 o                         
   0   6  13        672.33        678.54        15.24 o                         
   1   6  13        857.53        792.12        13.50 o                         
   2   6  13         95.86        105.68        10.01 o                         
   3   6  13        217.84        202.02        10.72 o                         
  -7   7  13       1390.74       1452.27        34.54 o                         
  -6   7  13        645.94        678.39        19.51 o                         
  -5   7  13        274.79        271.39        12.34 o                         
  -4   7  13       1136.39       1160.46        20.83 o                         
  -3   7  13        569.12        589.25        13.56 o                         
  -2   7  13        149.21        129.04         5.68 o                         
  -1   7  13         42.63         32.70         6.83 o                         
   0   7  13       2582.83       2542.62        37.21 o                         
   1   7  13       1473.09       1462.31        22.41 o                         
   2   7  13         28.11         35.80         9.31 o                         
   3   7  13          6.00         29.06        10.90 o                         
  -6   8  13        126.98        131.40        16.20 o                         
  -5   8  13          4.89         16.15         9.13 o                         
  -4   8  13         81.45         87.09        10.22 o                         
  -3   8  13         53.29         48.53         9.50 o                         
  -2   8  13        145.73        178.35        12.13 o                         
  -1   8  13         27.47         22.61         6.78 o                         
   0   8  13         21.80         19.51         7.44 o                         
   1   8  13        241.55        211.40         8.86 o                         
   2   8  13         53.26         49.46         7.76 o                         
  -6   9  13        346.74        394.57        13.36 o                         
  -5   9  13         62.66         94.02        12.90 o                         
  -4   9  13        337.04        369.40        14.72 o                         
  -3   9  13        399.50        437.71        17.95 o                         
  -2   9  13        110.84        101.43         9.05 o                         
  -1   9  13          3.70         -4.01         6.83 o                         
   0   9  13       1177.63       1225.96        24.26 o                         
   1   9  13        848.54        804.71        18.24 o                         
   2   9  13        141.74        153.66        11.67 o                         
  -5  10  13        188.69        201.39        14.35 o                         
  -4  10  13        386.15        435.89        15.26 o                         
  -3  10  13        275.28        291.71        14.39 o                         
  -2  10  13          1.69          3.00        10.90 o                         
  -1  10  13        300.49        328.15        16.73 o                         
   0  10  13        125.78        132.64         9.34 o                         
   1  10  13         54.11         58.56         9.98 o                         
  -4  11  13        332.35        376.98        14.50 o                         
  -3  11  13         58.11         54.03        11.61 o                         
  -2  11  13         77.43        107.12        11.25 o                         
  -1  11  13          8.36          3.56        10.05 o                         
  -8   0  14       1617.83       1933.74        54.24 o                         
  -7   0  14        384.74        370.16        17.22 o                         
  -6   0  14         65.67         68.00        21.88 o                         
  -5   0  14         53.75         44.99         7.11 o                         
  -4   0  14         50.80         70.78         8.16 o                         
  -3   0  14        372.91        372.71        11.24 o                         
  -2   0  14        689.32        617.91        15.42 o                         
  -1   0  14       2466.59       2514.04        66.81 o                         
   0   0  14       2703.92       2843.41        51.01 o                         
   1   0  14         24.45         35.27        17.50 o                         
   2   0  14        281.06        258.27        22.53 o                         
   3   0  14         84.11         91.63        15.01 o                         
  -8   1  14          0.38        -16.40        16.40 o                         
  -7   1  14         32.97         25.71        12.72 o                         
  -6   1  14        108.30        108.94        12.01 o                         
  -5   1  14          0.00          7.83         6.36 o                         
  -4   1  14          1.54          0.67         6.88 o                         
  -3   1  14         58.77         46.58         7.08 o                         
  -2   1  14         22.50         19.22         8.43 o                         
  -1   1  14          8.43          8.30         8.44 o                         
   0   1  14          9.03          3.35         8.09 o                         
   1   1  14          0.22        -10.22        10.22 o                         
   2   1  14         40.92         41.62        10.90 o                         
   3   1  14          8.08         13.61        11.03 o                         
  -8   2  14       1541.54       1663.90        47.85 o                         
  -7   2  14        354.90        365.48        14.43 o                         
  -6   2  14          2.92         -0.33         6.47 o                         
  -5   2  14         52.08         51.26        13.18 o                         
  -4   2  14        339.00        330.17         9.47 o                         
  -3   2  14        772.91        734.34        13.21 o                         
  -2   2  14        120.24        119.61        10.49 o                         
  -1   2  14        379.08        408.95        12.92 o                         
   0   2  14       1323.30       1355.31        18.34 o                         
   1   2  14        122.68        143.23        11.71 o                         
   2   2  14        124.52        123.32         9.96 o                         
   3   2  14         80.11         75.13        10.11 o                         
  -7   3  14        256.75        242.68        17.36 o                         
  -6   3  14          0.35          7.37         8.89 o                         
  -5   3  14        249.29        240.19        10.32 o                         
  -4   3  14        135.05        139.34         9.72 o                         
  -3   3  14        871.95        781.00        20.35 o                         
  -2   3  14         16.50         24.41         5.93 o                         
  -1   3  14         17.00         13.61         7.82 o                         
   0   3  14         96.76        109.25         9.36 o                         
   1   3  14        170.30        160.59         8.67 o                         
   2   3  14         16.97         14.74        10.66 o                         
   3   3  14        182.95        179.96        10.89 o                         
  -7   4  14        559.42        506.69        20.31 o                         
  -6   4  14        213.06        236.80         9.78 o                         
  -5   4  14          8.26         17.18         8.56 o                         
  -4   4  14       2390.81       2443.51        31.11 o                         
  -3   4  14         26.63         38.35         6.30 o                         
  -2   4  14        122.68        109.57         6.65 o                         
  -1   4  14        417.28        379.05         8.95 o                         
   0   4  14        387.82        432.72        11.76 o                         
   1   4  14          2.16          6.17         8.03 o                         
   2   4  14         19.38         26.02         9.03 o                         
   3   4  14       1033.27       1055.40        23.45 o                         
  -7   5  14         50.83         56.40        11.01 o                         
  -6   5  14        416.64        432.22        16.93 o                         
  -5   5  14         39.05         55.99         9.16 o                         
  -4   5  14        123.28        122.68        10.26 o                         
  -3   5  14        229.36        261.42        12.53 o                         
  -2   5  14        136.43        125.22         7.51 o                         
  -1   5  14         18.81         13.85         8.44 o                         
   0   5  14         20.16         16.28         7.78 o                         
   1   5  14        746.39        775.77        14.93 o                         
   2   5  14        966.66        892.49        18.93 o                         
  -7   6  14        345.29        369.38        13.03 o                         
  -6   6  14        116.30        132.95        11.28 o                         
  -5   6  14        639.73        668.04        17.27 o                         
  -4   6  14       1521.66       1518.70        21.52 o                         
  -3   6  14        624.46        621.38        13.65 o                         
  -2   6  14         92.06         97.86         8.02 o                         
  -1   6  14         45.32         44.66         6.84 o                         
   0   6  14       1213.41       1179.56        27.00 o                         
   1   6  14       1039.76       1016.43        20.33 o                         
   2   6  14        166.53        161.23        10.67 o                         
  -6   7  14         14.23         13.49        13.04 o                         
  -5   7  14          2.18         11.39         9.34 o                         
  -4   7  14         19.01         23.81        10.13 o                         
  -3   7  14          2.74          6.33         8.60 o                         
  -2   7  14         22.44         25.45         7.93 o                         
  -1   7  14          2.85          4.59         6.88 o                         
   0   7  14         51.71         55.03         7.41 o                         
   1   7  14         56.04         73.45         8.49 o                         
   2   7  14          3.32          9.59         8.51 o                         
  -6   8  14         30.72         27.15        29.17 o                         
  -5   8  14        766.25        793.14        24.04 o                         
  -4   8  14       1273.71       1309.39        25.22 o                         
  -3   8  14        198.00        205.05        11.97 o                         
  -2   8  14         40.36         44.74         9.55 o                         
  -1   8  14         82.51         80.01         7.00 o                         
   0   8  14        420.45        415.48        11.68 o                         
   1   8  14        378.40        410.66        11.28 o                         
  -5   9  14         19.92         36.85        10.67 o                         
  -4   9  14        137.12        138.14        12.09 o                         
  -3   9  14         27.98         26.49        11.47 o                         
  -2   9  14         19.41         20.13        11.37 o                         
  -1   9  14          5.57          4.11        10.75 o                         
   0   9  14        172.14        185.76         9.46 o                         
  -3  10  14        308.48        342.31        14.20 o                         
  -2  10  14        430.58        479.71        17.61 o                         
  -1  10  14          1.28          1.38        11.29 o                         
  -7   1  15        499.69        555.32        20.57 o                         
  -6   1  15          8.99         15.16        11.22 o                         
  -5   1  15        284.72        253.09        14.23 o                         
  -4   1  15        191.45        178.16        10.81 o                         
  -3   1  15        169.42        160.96         8.52 o                         
  -2   1  15         32.93         41.01         7.77 o                         
  -1   1  15       2063.63       2054.84        25.06 o                         
   0   1  15       1978.01       2018.42        39.06 o                         
   1   1  15         23.39         37.03        10.84 o                         
   2   1  15         74.26         87.38        11.24 o                         
  -7   2  15          2.81        -14.34        14.34 o                         
  -6   2  15        192.05        184.88        15.96 o                         
  -5   2  15        163.45        167.48        10.42 o                         
  -4   2  15          0.01         -0.47         8.63 o                         
  -3   2  15         83.64         90.27         6.91 o                         
  -2   2  15         10.34         -5.64         8.78 o                         
  -1   2  15          7.91         11.75         7.93 o                         
   0   2  15         58.24         74.58         8.56 o                         
   1   2  15         78.96         92.06        10.15 o                         
   2   2  15         79.66         96.37        10.86 o                         
  -7   3  15        190.03        210.36        16.29 o                         
  -6   3  15         19.88         32.33        10.39 o                         
  -5   3  15        386.10        408.73        17.36 o                         
  -4   3  15        431.43        464.27        14.76 o                         
  -3   3  15         19.55         17.56         8.08 o                         
  -2   3  15          2.67         10.12         7.95 o                         
  -1   3  15       1020.90       1022.68        14.98 o                         
   0   3  15       1044.15       1039.40        15.43 o                         
   1   3  15          1.02         15.40        10.92 o                         
   2   3  15          5.87         -2.80         9.99 o                         
  -6   4  15        145.26        127.81         9.71 o                         
  -5   4  15        180.67        188.76        10.21 o                         
  -4   4  15          9.29         14.49         9.28 o                         
  -3   4  15        178.72        211.80        11.65 o                         
  -2   4  15        157.98        186.34         9.83 o                         
  -1   4  15         88.89         81.52         8.86 o                         
   0   4  15          0.04          2.68         8.46 o                         
   1   4  15         91.82         89.67         8.97 o                         
   2   4  15        140.84        149.40        20.55 o                         
  -6   5  15          3.71         -0.68        11.49 o                         
  -5   5  15        316.11        303.87        15.27 o                         
  -4   5  15        793.61        858.72        22.06 o                         
  -3   5  15         28.39         32.98        11.04 o                         
  -2   5  15          1.42          2.87         7.10 o                         
  -1   5  15        386.32        394.63        12.36 o                         
   0   5  15         60.04         66.17         8.12 o                         
   1   5  15         56.03         71.93         9.82 o                         
  -6   6  15          9.47          7.09         9.67 o                         
  -5   6  15         99.94         96.14        11.02 o                         
  -4   6  15         40.50         54.33         9.76 o                         
  -3   6  15         69.34         55.03        10.34 o                         
  -2   6  15        168.32        185.78        12.02 o                         
  -1   6  15          6.18          2.65         8.71 o                         
   0   6  15         12.44         12.67         9.20 o                         
   1   6  15         21.31         32.52         9.07 o                         
  -5   7  15       1312.41       1362.44        23.90 o                         
  -4   7  15       1946.43       2033.86        31.86 o                         
  -3   7  15        246.11        248.16        12.17 o                         
  -2   7  15         74.55         65.48        10.00 o                         
  -1   7  15        220.30        209.13        10.10 o                         
   0   7  15        118.92        127.67         9.43 o                         
  -4   8  15         61.15         39.34        12.51 o                         
  -3   8  15          1.34         12.33        14.23 o                         
  -2   8  15         16.90         16.79         9.35 o                         
  -1   8  15          0.08          1.89        10.67 o                         
  -6   0  16        925.46       1046.77        55.55 o                         
  -5   0  16        783.60        932.59        35.38 o                         
  -4   0  16          2.17        -10.60        19.56 o                         
  -3   0  16        181.08        156.66        15.16 o                         
  -2   0  16         40.46         46.80        14.44 o                         
  -1   0  16        588.15        615.89        18.98 o                         
   0   0  16       1529.03       1594.91        46.27 o                         
   1   0  16        354.16        345.27        19.39 o                         
  -6   1  16         13.78         -0.17        16.37 o                         
  -5   1  16         64.17         65.32        17.39 o                         
  -4   1  16         23.81         11.49        10.80 o                         
  -3   1  16          0.82          8.86        10.50 o                         
  -2   1  16         10.46          4.74         9.13 o                         
  -1   1  16          0.49          9.26         8.47 o                         
   0   1  16         52.29         60.26        10.11 o                         
   1   1  16         34.09         33.98        13.69 o                         
  -6   2  16        367.25        377.16        17.17 o                         
  -5   2  16       1410.58       1391.56        35.88 o                         
  -4   2  16         65.00         75.12        12.56 o                         
  -3   2  16        167.54        178.04        12.72 o                         
  -2   2  16        216.83        214.60        10.10 o                         
  -1   2  16       1132.52       1141.59        26.75 o                         
   0   2  16        222.13        230.51        11.86 o                         
   1   2  16         46.07         63.80        11.49 o                         
  -6   3  16          6.61         10.03        15.63 o                         
  -5   3  16        264.04        248.10        12.07 o                         
  -4   3  16        263.67        259.10        11.61 o                         
  -3   3  16         24.85         20.51        11.76 o                         
  -2   3  16        129.55        155.09         9.50 o                         
  -1   3  16        118.70        138.20        11.39 o                         
   0   3  16        133.89        127.53         9.98 o                         
  -5   4  16        230.83        240.14        11.48 o                         
  -4   4  16         30.75         32.81        10.97 o                         
  -3   4  16         22.98         32.25        11.08 o                         
  -2   4  16        233.87        286.92        13.69 o                         
  -1   4  16        436.37        439.03        11.67 o                         
   0   4  16         38.53         45.17        11.16 o                         
  -5   5  16          1.42        -11.32        11.32 o                         
  -4   5  16         38.32         56.46        11.75 o                         
  -3   5  16         43.53         47.00        12.96 o                         
  -2   5  16          9.71         15.43        11.14 o                         
  -1   5  16        243.24        261.77        10.50 o                         
  -4   6  16        797.32        873.92        17.41 o                         
  -3   6  16        179.25        207.42        15.98 o                         
  -2   6  16        275.76        269.64        13.83 o                         
  -1   6  16       1125.99       1201.10        24.42 o                         
  -4   1  17          5.11          8.70        16.71 o                         
  -3   1  17         35.12         44.30        11.24 o                         
  -2   1  17        268.53        273.65        12.14 o                         
  -1   1  17         27.18         31.06        11.64 o                         
  -4   2  17        179.87        157.67        14.07 o                         
  -3   2  17         63.61         81.73        11.07 o                         
  -2   2  17          0.01         -5.41         8.83 o                         
  -3   3  17          2.28          5.47        10.98 o                         
  -2   3  17        260.42        271.43        18.07 o                         
                                                                                
